# Supplementary material for: Systematics of the parasitic wasp genus Oxyscelio Kieffer (Hymenoptera, Platygastridae s.l.), Part I: Indo-Malayan and Palearctic fauna
Source: Zookeys. 2013 Apr 18;(292):1–263. doi: 10.3897/zookeys.292.3867 (PMC3677352; doi:10.3897/zookeys.292.3867)
Supplement: XML Treatment for Oxyscelio [file zookeys.292.3867-treatment1.xml]

<!DOCTYPE tp:taxon-treatment
  PUBLIC "-//TaxonX//DTD Taxonomic Treatment Publishing DTD v0 20100105//EN" "tax-treatment-NSO.dtd">
<tp:taxon-treatment xmlns:tp="http://www.plazi.org/taxpub"><tp:treatment-meta><mixed-citation publication-type="journal"><person-group><name><surname>Burks</surname><given-names>Roger A.</given-names></name><name><surname>Masner</surname><given-names>Lubomír</given-names></name><name><surname>Johnson</surname><given-names>Norman F.</given-names></name><name><surname>Austin</surname><given-names>Andrew D.</given-names></name></person-group><article-title>Systematics of the parasitic wasp genus 
                    <bold><italic><tp:taxon-name>Oxyscelio</tp:taxon-name></italic></bold> Kieffer (Hymenoptera, Platygastridae s.l.), Part I: Indo-Malayan and Palearctic fauna
                </article-title><source>Zookeys</source><day>18</day><month>4</month><year>2013</year><volume>2013</volume><issue>292</issue><fpage>1</fpage><lpage>263</lpage><pub-id pub-id-type="doi">10.3897/zookeys.292.3867</pub-id></mixed-citation></tp:treatment-meta><tp:nomenclature><tp:taxon-name>
                        <tp:taxon-name-part taxon-name-part-type="genus">Oxyscelio</tp:taxon-name-part>
                    <object-id xmlns:xlink="http://www.w3.org/1999/xlink" xlink:type="simple">urn:lsid:zoobank.org:act:99E3E72E-DA88-4740-9ECB-2D03BCD1DACE</object-id>
								<object-id xmlns:xlink="http://www.w3.org/1999/xlink" xlink:type="simple">urn:lsid:biosci.ohio-state.edu:osuc_concepts:529</object-id>
                    <object-id xmlns:xlink="http://www.w3.org/1999/xlink" xlink:type="simple">http://species-id.net/wiki/Oxyscelio</object-id>
								</tp:taxon-name><tp:taxon-authority>Kieffer</tp:taxon-authority><tp:nomenclature-citation-list><tp:nomenclature-citation><tp:taxon-name>Oxyscelio</tp:taxon-name><comment> Kieffer, 1907: 310. Original description. Type: <italic><tp:taxon-name>Oxyscelio foveatus</tp:taxon-name></italic> Kieffer, by monotypy; <xref ref-type="bibr" rid="B4">Brues 1908</xref>: 46 (diagnosis, list of species); <xref ref-type="bibr" rid="B18">Kieffer 1910b</xref>: 62, 68 (description, key to subgenera, keyed); <xref ref-type="bibr" rid="B19">Kieffer 1913a</xref>: 224 (description); <xref ref-type="bibr" rid="B23">Kieffer 1926</xref>: 261, 267 (description, keyed, key to species); <xref ref-type="bibr" rid="B8">Dodd 1931</xref>: 72 (diagnosis, synonymy, list of species, key to related groups); <xref ref-type="bibr" rid="B27">Mani 1941</xref>: 25 (catalog of species of India); <xref ref-type="bibr" rid="B32">Muesebeck and Walkley 1956</xref>: 377 (citation of type species); <xref ref-type="bibr" rid="B29">Masner 1976</xref>: 22, 25 (description, keys to separate <italic><tp:taxon-name>Baryconus</tp:taxon-name></italic> Foerster, <italic><tp:taxon-name>Bacalba</tp:taxon-name></italic> Dodd, <italic><tp:taxon-name>Chromoteleia</tp:taxon-name></italic> Ashmead, <italic><tp:taxon-name>Oxyscelio</tp:taxon-name></italic> Kieffer); <xref ref-type="bibr" rid="B6">De Santis 1980</xref>: 311 (catalog of species of Brazil); <xref ref-type="bibr" rid="B10">Galloway and Austin 1984</xref>: 7, 8, 13 (list of species described from Australia, keyed); <xref ref-type="bibr" rid="B13">Johnson 1992</xref>: 451 (catalog of world species); <xref ref-type="bibr" rid="B1">Austin and Field 1997</xref>: 18, 68 (structure of ovipositor system, discussion of phylogenetic relationships, genus misplaced in <tp:taxon-name>Baryconini</tp:taxon-name>); <xref ref-type="bibr" rid="B26">Lê 2000</xref>: 32, 39 (keyed, description); <xref ref-type="bibr" rid="B34">Rajmohana 2006</xref>: 116 (keyed); <xref ref-type="bibr" rid="B24">Kononova and Fursov 2007</xref>: 61 (description); <xref ref-type="bibr" rid="B24">Kononova and Fursov 2007</xref>: 103 (description); <xref ref-type="bibr" rid="B25">Kononova and Kozlov 2008</xref>: 21, 190 (description, keyed, key to species of Palearctic region).
</comment></tp:nomenclature-citation><!--PageBreak--><tp:nomenclature-citation><tp:taxon-name>Dicroteleia</tp:taxon-name><comment> Kieffer, 1908: 92. Original description. Type: <italic><tp:taxon-name>Dicroteleia rugosa</tp:taxon-name></italic> Kieffer, by monotypy. Synonymized by <xref ref-type="bibr" rid="B8">Dodd (1931)</xref>; <xref ref-type="bibr" rid="B23">Kieffer 1926</xref>: 267, 387 (description, keyed, key to species); <xref ref-type="bibr" rid="B27">Mani 1941</xref>: 25 (catalog of species of India); <xref ref-type="bibr" rid="B32">Muesebeck and Walkley 1956</xref>: 346 (citation of type species); <xref ref-type="bibr" rid="B2">Baltazar 1966</xref>: 179 (catalog of species of the Philippines).</comment></tp:nomenclature-citation><tp:nomenclature-citation><tp:taxon-name>Chromoteleia</tp:taxon-name><comment> (<italic><tp:taxon-name>Oxyscelio</tp:taxon-name></italic>): <xref ref-type="bibr" rid="B17">Kieffer 1910a</xref>: 312 (key to species, keyed); <xref ref-type="bibr" rid="B18">Kieffer 1910b</xref>: 68, 69 (description, list of species, keyed).
</comment></tp:nomenclature-citation><tp:nomenclature-citation><tp:taxon-name>Oxyscelio</tp:taxon-name><comment> (<italic><tp:taxon-name>Dicroteleia</tp:taxon-name></italic>): <xref ref-type="bibr" rid="B18">Kieffer 1910b</xref>: 68 (description, list of species, keyed).
</comment></tp:nomenclature-citation><tp:nomenclature-citation><tp:taxon-name>Camptoteleia</tp:taxon-name><comment> Kieffer, 1913b: 387. Original description. Type: <italic><tp:taxon-name>Camptoteleia carinata</tp:taxon-name></italic> Kieffer, designated by <xref ref-type="bibr" rid="B23">Kieffer (1926)</xref> (key to species of the Philippines). Synonymized by <xref ref-type="bibr" rid="B8">Dodd (1931)</xref>; <xref ref-type="bibr" rid="B21">Kieffer 1914</xref>: 296 (key to species of the Philippines); <xref ref-type="bibr" rid="B22">Kieffer 1916</xref>: 64, 171 (key to new species described from the Philippines); <xref ref-type="bibr" rid="B23">Kieffer 1926</xref>: 267, 379 (description, keyed, key to species); <xref ref-type="bibr" rid="B2">Baltazar 1966</xref>: 177 (catalog of species of the Philippines).
</comment></tp:nomenclature-citation><tp:nomenclature-citation><tp:taxon-name>Xenoteleia</tp:taxon-name><comment> Kieffer, 1913b: 390. Original description. Type: <italic><tp:taxon-name>Xenoteleia flavipennis</tp:taxon-name></italic> Kieffer, by monotypy and original designation. Synonymized by <xref ref-type="bibr" rid="B8">Dodd (1931)</xref>; <xref ref-type="bibr" rid="B23">Kieffer 1926</xref>: 270, 427 (description, keyed); <xref ref-type="bibr" rid="B32">Muesebeck and Walkley 1956</xref>: 408 (citation of type species); <xref ref-type="bibr" rid="B2">Baltazar 1966</xref>: 181 (catalog of species of the Philippines).
</comment></tp:nomenclature-citation></tp:nomenclature-citation-list></tp:nomenclature><tp:treatment-sec sec-type="Description"><title>Description.
                    </title><p>Body length: 2.6–7.1 mm.</p><p>Head shape in dorsal view: weakly transverse, width approximately 1.5x greatest length; subquadrate. Hyperoccipital carina: absent; present. Occipital carina: present, complete medially; present, broadly interrupted medially. Occipital carina sculpture: crenulate. Ocular ocellar line (OOL): OOL &lt; 0.5 ocellar diameter (OD). Dorsal area of frons: convex, without frontal shelf. Antennal scrobe shape: present, unmargined; scrobe margined by carina. Frons sculpture: umbilicate-punctate, with transverse carinae within scrobe; scrobe largely smooth, otherwise with transverse carinae. Submedian carina: absent. Orbital carina: absent. Inner orbits: diverging ventrally. Interocular space(IOS)/Eye height (EH): IOS distinctly less than EH. Interantennal process: triangular in lateral view. Central keel: absent. Antennal foramen opening: oriented laterally on interantennal process. Facial striae: present. Malar sulcus: present. Compound eye size: not significantly reduced. Compound eye setation: absent. Gena: weakly convex, receding behind posterior orbit; convex, distinctly produced behind eye. Clypeus shape: narrow, slightly convex medially, lateral corner not produced. Apical margin of clypeus: with small median point. Labrum: not visible. Mandibular teeth: apex with 2, acute, subequal teeth. Arrangement of mandibular teeth: transverse. Number of maxillary palpomeres: 4. Shape of maxillary palpomeres: cylindrical. Number of labial palpomeres: 2.</p><p>Number of antennomeres in female: 12. Number of antennomeres in male: 12. Insertion of radicle into A1: parallel to longitudinal axis of A1. Shape of A1: more or less cylindrical, not flattened. Length of A3 of female: subequal to length of A2; distinctly longer than A2. Number of clavomeres in female antenna: 7; 0. Claval formula of female antenna: A12-A7/1-2-2-2-2-1; A12-A6/1-2-2-2-2-2-2. Arrangement <!--PageBreak-->of doubled multiporous plate sensilla on female clava: in longitudinal pairs. Tyloid distribution on male antenna: A5 only. Shape of male flagellum: filiform.</p><p>Mesosoma shape in dorsal view: longer than wide. Mesosoma shape in lateral view: longer than high. Medial portion of transverse pronotal carina: weakly indicated laterally; absent. Posterior apex of pronotum in dorsal view: straight, bifid apically to articulate with tegula. Vertical epomial carina: present. Dorsal epomial carina (lateral portion of transverse pronotal carina of Vilhelmsen et al. 2010): present. Anterior face of pronotum: oblique, visible dorsally, short. Lateral face of pronotum: deeply concave below dorsal pronotal superhumeral sulcus. Netrion: present. Netrion shape: open ventrally. Anterior portion of mesoscutum: vertical, flexed ventrally to meet pronotum. Mesoscutum shape: pentagonal in dorsal view, posterolateral corner rounded. Skaphion: absent. Notaulus: present, percurrent. Parapsidal lines: present; absent. Anteroadmedial lines: present. Scutoscutellar sulcus: well-developed, narrow. Shape of mesoscutellum: quadrate to trapezoidal. Armature of mesoscutellum: absent. Surface of mesoscutellum: convex throughout. Median longitudinal furrow on mesoscutellum: absent. Shape of axillula: small, dorsal margin sinuate. Metascutellum: clearly differentiated. Metascutellar armature: produced medially into short, shallowly bidentate process; produced into broad flattened plate; produced into narrow, flat, apically blunt process. Metascutellar setation: absent; present dorsally and ventrally. Extent of metasomal depression of propodeum: percurrent, extending anteriorly to anterior margin of propodeum. Lateral propodeal projection: well-developed, extending clearly beyond anterior margin of T1. Mesopleural carina: present across sclerite; absent or strongly abbreviated, present only near mid coxa. Mesal course of acetabular carina: projecting as small spur anteriorly, not long enough to intercede between fore coxae. Mesopleural pit: absent. Sternaulus: absent. Posterodorsal corner of mesopleuron: rounded anteriorly.</p><p>Number of mid tibial spurs: 1. Number of hind tibial spurs: 1. Dorsal surface of hind coxa: smooth. Hind tibia shape: cylindrical, ecarinate. Trochantellus: present.</p><p>Wing size of female: macropterous. Wing size of male: macropterous. Tubular veins in fore wing: present. Bulla of fore wing R: absent. Extent of marginal venation of fore wing: R1 reaching and ending at costal margin; distinct marginal or postmarginal veins present. Origin of r-rs in fore wing: arising before (basad of) R/R1 attains costal margin. Structure of basal vein (Rs+M) in fore wing: spectral. Structure of R in hind wing: elongate, extending to costal margin; abbreviated, not attaining costal margin.</p><p>Number of externally visible terga in female: 6. Number of externally visible sterna in female: 6. Number of externally visible terga in male: 8. Number of externally visible sterna in male: 7. Shape of metasoma: acuminate, widest submedially. Laterotergites: present, narrow. Laterosternites: present. T1 of female: raised medially into low, rectangular or subelliptical platform, laterally depressed. Relative size of metasomal segments: T2 distinctly largest; T2 and T3 distinctly larger, subequal in size. Terga with basal crenulae: T1, T2. Sublateral carinae on tergites: present on T1. Median longitudinal carina on metasomal terga: absent. Shape of female T6: flattened. Shape of posterior margin of male T7: straight; incised medially. Anterior margin of S1: pro<!--PageBreak-->truding anteriorly as short sharp extension of median longitudinal carina. Felt fields: absent. Ovipositor type: <italic><tp:taxon-name>Scelio</tp:taxon-name></italic>-type (<xref ref-type="bibr" rid="B1">Austin and Field 1997</xref>).
                    </p><p><bold>Comments. </bold><italic><tp:taxon-name>Oxyscelio</tp:taxon-name></italic> is a very distinctive genus particularly because of the morphology of the face, vertex and fore wing venation. The genus is highly diverse and comprises in excess of 200 species. It has been collected from a large range of habitats from rainforest, open dry forest, grasslands to more open, dry environments including the malle and semi-arid zone of Australia. Species have been collected using a variety of standard collecting techniques for small parasitic <tp:taxon-name>Hymenoptera</tp:taxon-name>, but they can be particularly numerous in yellow pantraps, even in closed habitats, indicating that many species may be living close to the ground.
                    </p><p><bold>Biology.</bold> Although there are a large number of species known from Asia and Australia there are apparently no available rearing records from hosts identified beyond ordinal level (see <xref ref-type="bibr" rid="B24">Kononova and Fursov 2007</xref>, for photograph of egg of orthopteran host of <italic><tp:taxon-name>Oxyscelio perpensus</tp:taxon-name></italic> Kononova). However, given the large size of most species, the diversity of habitats in which they have been collected, and the structure of the ovipositor, we presume that all <italic><tp:taxon-name>Oxyscelio</tp:taxon-name></italic> species parasitise orthopteran eggs of some type.
                    </p><p><bold>Distribution</bold>. <italic><tp:taxon-name>Oxyscelio</tp:taxon-name></italic> has been recorded from Africa (Cameroon, Central African Republic, Democratic Republic of the Congo, Côte d’Ivoire, Gabon, Ghana, Guinea, Kenya, Malawi, Nigeria, Rwanda, Sierra Leone, Somalia, Tanzania, Togo, Uganda), the Indo-Malayan region (Brunei, Christmas Island, India, Indonesia, Laos, Malaysia, Philippines, Singapore, Sri Lanka, Taiwan, Thailand, Vietnam), the eastern Palearctic (mainland China, Japan, Nepal, South Korea), Australasia and the south-west Pacific (mainland Australia, Tasmania, Fiji, Lord Howe Is., New Britain, New Caledonia, Papua New Guinea, Solomon Islands, Vanuatu).
                    </p><p><bold>Phylogenetic relationships.</bold> <xref ref-type="bibr" rid="B29">Masner (1976)</xref> postulated that <italic><tp:taxon-name>Oxyscelio</tp:taxon-name></italic> is related to <italic><tp:taxon-name>Bracalba</tp:taxon-name></italic> Dodd, <italic><tp:taxon-name>Chromoteleia</tp:taxon-name></italic> Ashmead and <italic><tp:taxon-name>Baryconus</tp:taxon-name></italic> Foerster, and he provided a key to separate them. Based on the structure of the ovipositor system it is unlikely that <italic><tp:taxon-name>Baryconus</tp:taxon-name></italic> is related to this group of genera given it has a <italic><tp:taxon-name>Ceratobaeus</tp:taxon-name></italic>-type system, where the other genera all have a <italic><tp:taxon-name>Scelio</tp:taxon-name></italic> type ovipositor system (<xref ref-type="bibr" rid="B1">Austin and Fields 1997</xref>). The molecular phylogenetic study of <xref ref-type="bibr" rid="B33">Murphy et al. (2007)</xref> included three of these genera, <italic><tp:taxon-name>Oxyscelio</tp:taxon-name></italic>,<italic> Chromoteleia</italic> and <italic><tp:taxon-name>Baryconus</tp:taxon-name></italic>, and none showed a sister-group relationship to each other, although the support on the branches that linked these genera were far from robust. Two of us (NFJ and ADA) are currently coordinating a significantly expanded molecular analysis of the <tp:taxon-name>Platygastroidea</tp:taxon-name> involving additional sequence data and a trebling of taxa, and this should help resolved the relationships among these and other genera.
                    </p><p>The species level phylogeny generated as a part of this study (<xref ref-type="fig" rid="F1">Fig. 1</xref>) does not always uphold monophyly of the species groups described below. The authors do not see this as a major problem, as the species groups are informal groupings that are not necessarily meant to be strictly monophyletic. They are meant to be useful for species diagnostics, but can be seen as potentially valid alternatives to the included phylogeny.
                    </p><fig id="F1" position="float" orientation="portrait"><label>Figure 1.</label><caption><p>Strict consensus phylogram of four most parsimonious trees for Indo-Malayan and Palearctic species of <italic><tp:taxon-name>Oxyscelio</tp:taxon-name></italic> using TNT New Technology with Implied Weighting. Search with set initial level = 95, best score = 16.98. Bootstrap support values above 50% indicated above branches, found using TNT new technology search (set initial level = 95).</p></caption><graphic xmlns:xlink="http://www.w3.org/1999/xlink" xlink:href="ZooKeys-292-001-g001.jpg" position="float" orientation="portrait" xlink:type="simple"/></fig><!--PageBreak--><sec sec-type="Species Groups of Oxyscelio"><title>Species Groups of Oxyscelio</title><p>For the Indo-Malayan and Palearctic fauna of <italic><tp:taxon-name>Oxyscelio</tp:taxon-name></italic> we recognize 13 species groups. These groups are discussed below to indicate intuitively our perception of the structure within the genus and to serve as an aid in specimen identification.
                        </p></sec><sec sec-type="Oxyscelio carinatus Species Group"><title><italic><tp:taxon-name>Oxyscelio carinatus</tp:taxon-name></italic> Species Group
                        </title><p><bold>Characteristics:</bold> Frontal depression flat or nearly so. Hyperoccipital carina complete as a strong ruga, continuous with the anteriormost genal carina, laterally not connected with occipital carina. Occipital carina complete or incomplete, but without strong lateral corners. Metascutellum with a pair of subapical dorsal setae, concave dorsally, slightly emarginate apically with rounded posterolateral lobes. T7 in males with acuminate posterolateral corners.
                        </p><p><bold>Comments</bold>: The <italic>carinatus</italic>-group is very similar to the <italic>cuculli</italic>-group, but differs in that the hyperoccipital carina is defined by a ruga and in having a deeper frontal depression. The <italic><tp:taxon-name>Oxyscelio mesiodentis</tp:taxon-name></italic>-complex within the <italic>cuculli</italic>-group has a much more densely setose and differently shaped metascutellum than in the <italic>carinatus</italic>-group. The general trend towards sculptural reduction in Philippine species (a more pronounced reduction occurs in species from the Maluku Islands of Indonesia) leads one to consider the possibility that the <italic>carinatus</italic>-group could be weakly sculptured species of the <italic>cuculli</italic>-group. However, it does not seem proper to lump these groups without additional data supporting this hypothesis. Another possibility exists, that the <italic>carinatus</italic>-group could be closely related to the <italic>dasymesos</italic>-group, as both groups contain species with a setose metascutellum and nearly flat frontal depression.
                        </p><p>Includes: <italic><tp:taxon-name>Oxyscelio carinatus</tp:taxon-name></italic>, <italic><tp:taxon-name>Oxyscelio praecipitis</tp:taxon-name></italic>, <italic><tp:taxon-name>Oxyscelio spinosiceps</tp:taxon-name></italic>, <italic><tp:taxon-name>Oxyscelio vittae</tp:taxon-name></italic>.
                        </p></sec><sec sec-type="Oxyscelio crateris Species Group"><title><italic><tp:taxon-name>Oxyscelio crateris</tp:taxon-name></italic> Species Group
                        </title><p><bold>Characteristics:</bold> Hyperoccipital carina complete, continuous with the anteriormost genal carina, laterally connected with occipital carina by a distinct longitudinal carina or elevation; area between hyperoccipital and occipital carinae slightly sunken and crater-like. Metascutellum about as long as broad, concave dorsally and with little or no median sculpture, rounded apically. T7 in males without posterolateral spines.
                        </p><p><bold>Comments</bold>:The <italic>crateris</italic>-group contains a few species with a crater-like area, between the occipital and hyperoccipital carinae, that is fully outlined by carinae. This area also has distinctive sculpture that is different from that of surrounding areas. Some members of the <italic>latitudinis</italic>-group may have a similarly weakly concave or partially outlined crater-like area as well, but these species have a very different, broad and strongly sculptured metascutellum.
                        </p><p><!--PageBreak-->Includes:<italic><tp:taxon-name>Oxyscelio cordis</tp:taxon-name></italic>, <italic><tp:taxon-name>Oxyscelio crateris</tp:taxon-name></italic>, <italic><tp:taxon-name>Oxyscelio spinae</tp:taxon-name></italic>.
                        </p></sec><sec sec-type="Oxyscelio crebritas Species Group"><title><italic><tp:taxon-name>Oxyscelio crebritas</tp:taxon-name></italic> Species Group
                        </title><p><bold>Characteristics:</bold> Hyperoccipital carina absent or weakly indicated by rugae, laterally not connected with occipital carina. Occipital carina complete or incomplete, but without strong lateral corners. Frons without oblique flange; frontal depression without transverse carinae or grooves in ventral half. Metascutellum medially concave and smooth or with transverse carinae. T7 in males usually with sharp posterolateral corners, rarely with short spines or without spines.
                        </p><p><bold>Comments</bold>:The <italic>crebritas</italic>-group contains many very similar species differing in subtle ways. Most members of this group have a radicle that is darker than the scape, but this feature is variable in many species. The <italic>florus</italic>-group differs in having longitudinal metascutellar rugae, instead of transverse carinae. The <italic>noduli</italic>-group is similar but has a much more strongly sculptured frontal depression.
                        </p><p>Includes:<italic><tp:taxon-name>Oxyscelio amrichae</tp:taxon-name></italic>, <italic><tp:taxon-name>Oxyscelio asperi</tp:taxon-name></italic>, <italic><tp:taxon-name>Oxyscelio brevinervis</tp:taxon-name></italic>, <italic><tp:taxon-name>Oxyscelio capilli</tp:taxon-name></italic>, <italic><tp:taxon-name>Oxyscelio capitis</tp:taxon-name></italic>, <italic><tp:taxon-name>Oxyscelio codae</tp:taxon-name></italic>, <italic><tp:taxon-name>Oxyscelio consobrinus</tp:taxon-name></italic>, <italic><tp:taxon-name>Oxyscelio crebritas</tp:taxon-name></italic>, <italic><tp:taxon-name>Oxyscelio excavatus</tp:taxon-name></italic>, <italic><tp:taxon-name>Oxyscelio genae</tp:taxon-name></italic>, <italic><tp:taxon-name>Oxyscelio granuli</tp:taxon-name></italic>, <italic><tp:taxon-name>Oxyscelio jugi</tp:taxon-name></italic>, <italic><tp:taxon-name>Oxyscelio kiefferi</tp:taxon-name></italic>, <italic><tp:taxon-name>Oxyscelio lacunae</tp:taxon-name></italic>, <italic><tp:taxon-name>Oxyscelio longiventris</tp:taxon-name></italic>, <italic><tp:taxon-name>Oxyscelio mollitia</tp:taxon-name></italic>, <italic><tp:taxon-name>Oxyscelio reflectens</tp:taxon-name></italic>.
                        </p></sec><sec sec-type="Oxyscelio cuculli Species Group"><title><italic><tp:taxon-name>Oxyscelio cuculli</tp:taxon-name></italic> Species Group
                        </title><p><bold>Characteristics:</bold> Hyperoccipital carina complete and strong, continuous with the anteriormost genal carina, laterally not connected with occipital carina. Occipital carina complete or incomplete, but without strong lateral corners. Metascutellum concave dorsally and with little or no median sculpture, incised or slightly emarginate apically. T7 in males variable, some species with strong posterolateral spines.
                        </p><p><bold>Comments</bold>: The <italic>cuculli</italic>-group has several distinctive species with a sharp hyperoccipital carina and strongly concave frontal depression that is more or less hood-like. There are some other species that possess these traits in less-developed ways, but which can be linked with this group through transformation series. These species make distinction from the <italic>crebritas</italic>-group and <italic>carinatus</italic>-group especially difficult. Because of this, it is useful to divide this group into three species complexes that can be more consistently defined:
                        </p><p><italic><tp:taxon-name>Oxyscelio convergens</tp:taxon-name></italic> Species Complex: Metascutellum long, weakly emarginate, nearly flat, not setose. Anterior portion of metasomal depression long and exposed dorsally; with long and narrowly separated lateral propodeal carinae, often with a median carina between them. Includes:<italic><tp:taxon-name>Oxyscelio aureamediocritas</tp:taxon-name></italic>, <italic><tp:taxon-name>Oxyscelio bipunctuum</tp:taxon-name></italic>, <italic><tp:taxon-name>Oxyscelio convergens</tp:taxon-name></italic>, <italic><tp:taxon-name>Oxyscelio kramatos</tp:taxon-name></italic>, <italic><tp:taxon-name>Oxyscelio marginalis</tp:taxon-name></italic>, <italic><tp:taxon-name>Oxyscelio vadorum</tp:taxon-name></italic>.
                        </p><p><italic><tp:taxon-name>Oxyscelio cuculli</tp:taxon-name></italic> Species Complex: Metascutellum short, strongly emarginate with dorsally protruding posterolateral corners, not setose. Anterior portion of metasomal depression short and weakly developed, hidden from dorsal view; lateral propodeal <!--PageBreak-->carinae short and variably separated anteriorly. Includes:<italic><tp:taxon-name>Oxyscelio angustifrons</tp:taxon-name></italic>, <italic><tp:taxon-name>Oxyscelio cuculli</tp:taxon-name></italic>, <italic><tp:taxon-name>Oxyscelio granorum</tp:taxon-name></italic>, <italic><tp:taxon-name>Oxyscelio intermedietas</tp:taxon-name></italic>, <italic><tp:taxon-name>Oxyscelio nubbin</tp:taxon-name></italic>.
                        </p><p><italic><tp:taxon-name>Oxyscelio mesiodentis</tp:taxon-name></italic> Species Complex: Metascutellum setose dorsally, weakly emarginate and nearly flat. Anterior portion of metasomal depression short, variably sculptured. Includes:<italic><tp:taxon-name>Oxyscelio arcus</tp:taxon-name></italic>, <italic><tp:taxon-name>Oxyscelio brevidentis</tp:taxon-name></italic>, <italic><tp:taxon-name>Oxyscelio ceylonensis</tp:taxon-name></italic>, <italic><tp:taxon-name>Oxyscelio crassicornis</tp:taxon-name></italic>, <italic><tp:taxon-name>Oxyscelio crustum</tp:taxon-name></italic>, <italic><tp:taxon-name>Oxyscelio doumao</tp:taxon-name></italic>, <italic><tp:taxon-name>Oxyscelio mesiodentis</tp:taxon-name></italic>, <italic><tp:taxon-name>Oxyscelio unguis</tp:taxon-name></italic>.
                        </p></sec><sec sec-type="Oxyscelio dasymesos Species Group"><title><italic><tp:taxon-name>Oxyscelio dasymesos</tp:taxon-name></italic> Species Group
                        </title><p><bold>Characteristics:</bold> Hyperoccipital carina incomplete or indicated by poorly defined rugae, laterally not connected with occipital carina. Occipital carina complete or incomplete, but without strong lateral corners. Metasomal depression setose. T7 in males with acuminate posterolateral corners.
                        </p><p><bold>Comments</bold>:A setose metasomal depression does not occur in any other Asian species of <italic><tp:taxon-name>Oxyscelio</tp:taxon-name></italic>. The <italic>dasymesos</italic>-group is otherwise difficult to compare with other <italic><tp:taxon-name>Oxyscelio</tp:taxon-name></italic> species groups, but it bears some general resemblance to the <italic>carinatus</italic>-group and <italic>crebritas</italic>-group.
                        </p><p>Includes:<italic><tp:taxon-name>Oxyscelio dasymesos</tp:taxon-name></italic>, <italic><tp:taxon-name>Oxyscelio dasynoton</tp:taxon-name></italic>.
                        </p></sec><sec sec-type="Oxyscelio florus Species Group"><title><italic><tp:taxon-name>Oxyscelio florus</tp:taxon-name></italic> Species Group
                        </title><p><bold>Characteristics:</bold> Hyperoccipital carina absent or indicated by poorly defined rugae, laterally not connected with occipital carina. Occipital carina complete or incomplete, but without strong lateral corners. Frons without oblique flange. Metascutellum with longitudinal rugae and without any strong transverse carinae. T2 without longitudinal depressions or strong curved striae.
                        </p><p><bold>Comments</bold>:The <italic>florus</italic>-group contains species that are similar to the <italic>crebritas</italic>-group in having a dark radicle and uniformly curved occipital carina, but differ in having a rugose metascutellum and a generally longer metasoma. The <italic>latitudinis</italic>-group is also similar to this group based on most of the above-mentioned features, but differs in having an occipital carina with strong lateral corners.
                        </p><p>Includes:<italic><tp:taxon-name>Oxyscelio arvi</tp:taxon-name></italic>, <italic><tp:taxon-name>Oxyscelio dermatoglyphes</tp:taxon-name></italic>, <italic><tp:taxon-name>Oxyscelio florus</tp:taxon-name></italic>, <italic><tp:taxon-name>Oxyscelio jaune</tp:taxon-name></italic>, <italic><tp:taxon-name>Oxyscelio regionis</tp:taxon-name></italic>.
                        </p></sec><sec sec-type="Oxyscelio fossarum Species Group"><title><italic><tp:taxon-name>Oxyscelio fossarum</tp:taxon-name></italic> Species Group
                        </title><p><bold>Characteristics:</bold> Hyperoccipital carina incomplete or indicated by weak rugae. Occipital carina with sharp protruding lateral corners. T2 with long sublateral depressions.
                        </p><p><bold>Comments</bold>:The <italic>fossarum</italic>-group is similar to the <italic>foveatus</italic>-group, <italic>latitudinis</italic>-group, and <italic>striarum</italic>-group, but is distinguished by the T2 depressions that occur in females (and in males of some species). These groups differ in metascutellar form as well, with <!--PageBreak--><!--PageBreak-->the <italic>fossarum</italic>-group having a generally narrower metascutellum. The defining feature of this group can be difficult to discern, but is best verified by finding the strong medial borders of the depressions.
                        </p><p>Includes:<italic><tp:taxon-name>Oxyscelio aclavae</tp:taxon-name></italic>, <italic><tp:taxon-name>Oxyscelio acutiventris</tp:taxon-name></italic>, <italic><tp:taxon-name>Oxyscelio cyrtomesos</tp:taxon-name></italic>, <italic><tp:taxon-name>Oxyscelio fistulae</tp:taxon-name></italic>, <italic><tp:taxon-name>Oxyscelio fodiens</tp:taxon-name></italic>, <italic><tp:taxon-name>Oxyscelio fossarum</tp:taxon-name></italic>, <italic><tp:taxon-name>Oxyscelio fossularum</tp:taxon-name></italic>, <italic><tp:taxon-name>Oxyscelio rugosus</tp:taxon-name></italic>, <italic><tp:taxon-name>Oxyscelio zeuctomesos</tp:taxon-name></italic>.
                        </p></sec><sec sec-type="Oxyscelio foveatus Species Group"><title><italic><tp:taxon-name>Oxyscelio foveatus</tp:taxon-name></italic> Species Group
                        </title><p><bold>Characteristics:</bold> Hyperoccipital carina incomplete or indicated by weak rugae. Occipital carina with strong lateral corners. Ventral frons with oblique flange. Metascutellum tiny and concave, or broad and convex, or elongate with a smooth channel. T2 without longitudinal depressions or strong curved striae.
                        </p><p><bold>Comments</bold>:The <italic>foveatus</italic>-group likely is a non-monophyletic group containing species with an oblique facial flange and an occipital carina with protruding lateral corners, but with none of the defining features of some other species groups. Species with longitudinal T2 depressions, but which would otherwise agree with this group, have been placed in the <italic>fossarum</italic>-group.Other species with an oblique facial flange occur in the <italic>carinatus</italic>-group, <italic>crateris</italic>-group,and <italic>cuculli</italic>-group, but differ strongly from these species.
                        </p><p>Includes:<italic><tp:taxon-name>Oxyscelio angustinubbin</tp:taxon-name></italic>, <italic><tp:taxon-name>Oxyscelio cupularis</tp:taxon-name></italic>, <italic><tp:taxon-name>Oxyscelio foveatus</tp:taxon-name></italic>, <italic><tp:taxon-name>Oxyscelio greenacus</tp:taxon-name></italic>, <italic><tp:taxon-name>Oxyscelio latinubbin</tp:taxon-name></italic>, <italic><tp:taxon-name>Oxyscelio nasolabii</tp:taxon-name></italic>, <italic><tp:taxon-name>Oxyscelio operimenti</tp:taxon-name></italic>.
                        </p></sec><sec sec-type="Oxyscelio latitudinis Species Group"><title><italic><tp:taxon-name>Oxyscelio latitudinis</tp:taxon-name></italic> Species Group
                        </title><p><bold>Characteristics:</bold>Lower frons without oblique flange. Hyperoccipital carina incomplete or indicated by weak rugae. Occipital carina with sharp protruding lateral corners. Metascutellum broad, almost always rugose. T2 without sublateral depressions or strong curved striae.
                        </p><p><bold>Comments</bold>:The <italic>latitudinis</italic>-group is essentially negatively defined among <italic><tp:taxon-name>Oxyscelio</tp:taxon-name></italic> that have strong lateral corners of the occipital carina. The best distinctive feature of this group is the broad, rugose metascutellum of most species, but a few have a narrower metascutellum that more closely approaches that of the <italic>fossarum</italic>-group. Most members of this group have a metallic green luster, but this is lost in some specimens. Except where noted in species descriptions, color seems to be a highly unreliable character for identification of <italic><tp:taxon-name>Oxyscelio</tp:taxon-name></italic>.
                        </p><p>Includes:<italic><tp:taxon-name>Oxyscelio dorsalis</tp:taxon-name></italic>, <italic><tp:taxon-name>Oxyscelio latitudinis</tp:taxon-name></italic>, <italic><tp:taxon-name>Oxyscelio naraws</tp:taxon-name></italic>, <italic><tp:taxon-name>Oxyscelio peludo</tp:taxon-name></italic>, <italic><tp:taxon-name>Oxyscelio perpensus</tp:taxon-name></italic>.
                        </p></sec><sec sec-type="Oxyscelio limae Species Group"><title><italic><tp:taxon-name>Oxyscelio limae</tp:taxon-name></italic> Species Group
                        </title><!--PageBreak--><p><bold>Characteristics:</bold> Hyperoccipital carina incomplete or weakly indicated by rugae. Occipital carina complete medially, without sharp protruding lateral corners. Mesoscutum anteriorly very steep. Postmarginal vein absent. Metascutellum variable but without dorsally protruding posterolateral corners.
                        </p><p><bold>Comments</bold>:The <italic>limae</italic>-group contains species from India and Sri Lanka, all with a strongly elevated and anteriorly steep mesoscutum. These species strongly resemble the <italic>crebritas</italic>-group, but differ in having very short fore wing venation with no sign of a postmarginal vein. Some Australian species, including <italic><tp:taxon-name>Oxyscelio montanus</tp:taxon-name></italic> (Dodd) strongly resemble this group, but differ in having a short metascutellum with dorsally protruding posterolateral corners. Tiny but sharp and slightly protruding posterolateral corners of T4 or T5 in females of <italic><tp:taxon-name>Oxyscelio limae</tp:taxon-name></italic> and <italic><tp:taxon-name>Oxyscelio anguli</tp:taxon-name></italic> indicate that the <italic>limae</italic>-group may be the closest relative of an otherwise Australian clade containing <italic><tp:taxon-name>Oxyscelio montanus</tp:taxon-name></italic> and <italic><tp:taxon-name>Oxyscelio mirellus</tp:taxon-name></italic> (Dodd).
                        </p><p>Includes:<italic><tp:taxon-name>Oxyscelio anguli</tp:taxon-name></italic>, <italic><tp:taxon-name>Oxyscelio flaviventris</tp:taxon-name></italic>, <italic><tp:taxon-name>Oxyscelio limae</tp:taxon-name></italic>.
                        </p></sec><sec sec-type="Oxyscelio noduli Species Group"><title><italic><tp:taxon-name>Oxyscelio noduli</tp:taxon-name></italic> Species Group:
                        </title><p><bold>Characteristics:</bold> Hyperoccipital carina absent or weakly indicated by rugae, laterally not connected with occipital carina. Occipital carina complete, but without strong lateral corners. Frons without oblique flange; frontal depression crossed by many carinae. Metascutellum medially concave and smooth.
                        </p><p><bold>Comments</bold>:The <italic>noduli</italic>-group contains some species that are resemble the <italic>latitudinis</italic>-group in metasomal length and frontal depression sculpture, but which have a small and medially smooth metascutellum and an occipital carina without strong lateral corners. The latter features are similar to those in the <italic>crebritas</italic>-group, and therefore these species may be phylogenetically intermediate between that group and the <italic>latitudinis</italic>-group. Alternatively, they may be reduced apomorphic members of the <italic>latitudinis</italic>-group.
                        </p><p>Includes:<italic><tp:taxon-name>Oxyscelio chimaerae</tp:taxon-name></italic>, <italic><tp:taxon-name>Oxyscelio nodorum</tp:taxon-name></italic>, <italic><tp:taxon-name>Oxyscelio noduli</tp:taxon-name></italic>.
                        </p></sec><sec sec-type="Oxyscelio ogive Species Group"><title><italic><tp:taxon-name>Oxyscelio ogive</tp:taxon-name></italic> Species Group
                        </title><p><bold>Characteristics:</bold> Hyperoccipital carina incomplete or indicated by rugae. Occipital carina complete medially, but with sharp lateral corners and concave medial sections that meet at a median peak.
                        </p><p><bold>Comments</bold>:Members of the <italic>ogive</italic>-group superficially resemble the <italic>crebritas</italic>-group, but differs in the sinuate occipital carina with sharp lateral corners. It differs from the <italic>latitudinis</italic> group in having a sharp and rounded submedian carina.
                        </p><p>Includes:<italic><tp:taxon-name>Oxyscelio cavinetrion</tp:taxon-name></italic>, <italic><tp:taxon-name>Oxyscelio flabelli</tp:taxon-name></italic>, <italic><tp:taxon-name>Oxyscelio labis</tp:taxon-name></italic>, <italic><tp:taxon-name>Oxyscelio ogive</tp:taxon-name></italic>, <italic><tp:taxon-name>Oxyscelio sinuum</tp:taxon-name></italic>.
                        </p><!--PageBreak--></sec><sec sec-type="Oxyscelio striarum Species Group"><title><italic><tp:taxon-name>Oxyscelio striarum</tp:taxon-name></italic> Species Group
                        </title><p><bold>Characteristics:</bold>Hyperoccipital carina incomplete or indicated by rugae. Occipital carina with sharp lateral corners. Metascutellum rugose. T2 (at least) in females with strong curved longitudinal striae submedially that flank a triangular area without striae.
                        </p><p><bold>Comments</bold>:The <italic>striarum</italic>-group is similar to the <italic>latitudinis</italic>-group, but differs in the strong curved striae of T2 and T3 in females. Males may be difficult to recognize, because those of <italic><tp:taxon-name>Oxyscelio caesitas</tp:taxon-name></italic> reveal that they do not possess these strong striae. They do have slightly more distinct sublateral striae of S2 and S3, but these striae are straight and do not distinctly differ from those of other species groups.
                        </p><p>Includes:<italic><tp:taxon-name>Oxyscelio caesitas</tp:taxon-name></italic>, <italic><tp:taxon-name>Oxyscelio striarum</tp:taxon-name></italic>.
                        </p></sec><sec sec-type="Species unplaced to group"><title>Species unplaced to group</title><p><italic><tp:taxon-name>Oxyscelio flavipennis</tp:taxon-name></italic>, <italic><tp:taxon-name>Oxyscelio halmaherae</tp:taxon-name></italic>, <italic><tp:taxon-name>Oxyscelio magnus</tp:taxon-name></italic>, <italic><tp:taxon-name>Oxyscelio obsidiani</tp:taxon-name></italic>, <italic><tp:taxon-name>Oxyscelio planocarinae</tp:taxon-name></italic>, <italic><tp:taxon-name>Oxyscelio tecti</tp:taxon-name></italic>.
                        </p></sec><sec sec-type="Key to Indo-Malayan and eastern Palearctic species of Oxyscelio"><title>Key to Indo-Malayan and eastern Palearctic species of <italic><tp:taxon-name>Oxyscelio</tp:taxon-name></italic>
                        </title><table-wrap content-type="key" position="anchor" orientation="portrait"><table><tbody><tr><td rowspan="1" colspan="1">1</td><td rowspan="1" colspan="1">Metasomal depression setose (<xref ref-type="fig" rid="F33">Figs 163</xref>, <xref ref-type="fig" rid="F34">167</xref>): <italic><tp:taxon-name>Oxyscelio dasymesos</tp:taxon-name></italic> Species Group
                                        </td><td rowspan="1" colspan="1">2</td></tr><tr><td rowspan="1" colspan="1">–</td><td rowspan="1" colspan="1">Metasomal depression not setose (<xref ref-type="fig" rid="F29">Fig. 141</xref>)
                                        </td><td rowspan="1" colspan="1">3</td></tr><tr><td rowspan="1" colspan="1">2</td><td rowspan="1" colspan="1">Metascutellum dorsally setose (<xref ref-type="fig" rid="F34">Fig. 167</xref>)
                                        </td><td rowspan="1" colspan="1"><italic><tp:taxon-name>Oxyscelio dasynoton</tp:taxon-name></italic> Burks, sp. n.
                                        </td></tr><tr><td rowspan="1" colspan="1">–</td><td rowspan="1" colspan="1">Metascutellum not dorsally setose (<xref ref-type="fig" rid="F33">Fig. 163</xref>)
                                        </td><td rowspan="1" colspan="1"><italic><tp:taxon-name>Oxyscelio dasymesos</tp:taxon-name></italic> Burks, sp. n.
                                        </td></tr><tr><td rowspan="1" colspan="1">3</td><td rowspan="1" colspan="1">Metascutellum setose dorsally (<xref ref-type="fig" rid="F18">Figs 83</xref>, <xref ref-type="fig" rid="F26">128</xref>, <xref ref-type="fig" rid="F29">140</xref>, <xref ref-type="fig" rid="F76">364</xref>, <xref ref-type="fig" rid="F85">405</xref>)
                                        </td><td rowspan="1" colspan="1">4</td></tr><tr><td rowspan="1" colspan="1">–</td><td rowspan="1" colspan="1">Metascutellum not setose dorsally (<xref ref-type="fig" rid="F30">Figs 146</xref>, 
                                        <xref ref-type="fig" rid="F49">236</xref>, <xref ref-type="fig" rid="F53">255</xref>)
                                        </td><td rowspan="1" colspan="1">16</td></tr><tr><td rowspan="1" colspan="1">4</td><td rowspan="1" colspan="1">Metascutellum dorsally nearly flat, apically convex (<xref ref-type="fig" rid="F76">Fig. 364</xref>)
                                        </td><td rowspan="1" colspan="1"><italic><tp:taxon-name>Oxyscelio peludo</tp:taxon-name></italic> Burks, sp. n.
                                        </td></tr><tr><td rowspan="1" colspan="1">–</td><td rowspan="1" colspan="1">Metascutellum dorsally concave, apically emarginate (Figs (<xref ref-type="fig" rid="F18">Figs 83</xref>, <xref ref-type="fig" rid="F26">128</xref>, <xref ref-type="fig" rid="F29">140</xref>, <xref ref-type="fig" rid="F85">405</xref>)
                                        </td><td rowspan="1" colspan="1">5</td></tr><tr><td rowspan="1" colspan="1">5</td><td rowspan="1" colspan="1">Frontal depression flat or nearly so; submedian carina absent or indicated only dorsally by a weak elevation or short carina (<xref ref-type="fig" rid="F18">Figs 84</xref>, <xref ref-type="fig" rid="F79">379</xref>, <xref ref-type="fig" rid="F85">406</xref>). Philippines: <italic><tp:taxon-name>Oxyscelio carinatus</tp:taxon-name></italic> Species Group
                                        </td><td rowspan="1" colspan="1">6</td></tr><tr><td rowspan="1" colspan="1">–</td><td rowspan="1" colspan="1">Frontal depression deeply concave; submedian carina strong, extending laterally to form a protruding hood-like structure (<xref ref-type="fig" rid="F13">Figs 59</xref>, <xref ref-type="fig" rid="F29">142</xref>, <xref ref-type="fig" rid="F66">317</xref>) <italic><tp:taxon-name>Oxyscelio mesiodentis</tp:taxon-name></italic> Species Complex	9
                                        </td></tr><tr><td rowspan="1" colspan="1">6</td><td rowspan="1" colspan="1">Small and tooth-like oblique flange present between antennal foramina and eye (<xref ref-type="fig" rid="F85">Fig. 406</xref>)
                                        </td><td rowspan="1" colspan="1"><italic><tp:taxon-name>Oxyscelio spinosiceps</tp:taxon-name></italic> (Kieffer)
                                        </td></tr><tr><td rowspan="1" colspan="1">–</td><td rowspan="1" colspan="1">Ventral frons without oblique flange (<xref ref-type="fig" rid="F18">Figs 84</xref>,                                         <xref ref-type="fig" rid="F79">379</xref>)
                                        </td><td rowspan="1" colspan="1">7</td></tr><tr><td rowspan="1" colspan="1">7</td><td rowspan="1" colspan="1">Mesoscutum anteriorly tall and very steep, almost at a right angle (<xref ref-type="fig" rid="F79">Fig. 377</xref>). Metascutellum with many (&gt;5) dorsal setae (<xref ref-type="fig" rid="F79">Fig. 378</xref>)
                                        </td><!--PageBreak--><td rowspan="1" colspan="1"><italic><tp:taxon-name>Oxyscelio praecipitis</tp:taxon-name></italic> Burks, sp. n.
                                        </td></tr><tr><td rowspan="1" colspan="1">–</td><td rowspan="1" colspan="1">Mesoscutum sometimes anteriorly weakly curved, not nearly at a right angle (<xref ref-type="fig" rid="F90">Fig. 430</xref>). Metascutellum with 2-4 dorsal setae (<xref ref-type="fig" rid="F18">Figs 83</xref>, <xref ref-type="fig" rid="F90">431</xref>)
                                        </td><td rowspan="1" colspan="1">8</td></tr><tr><td rowspan="1" colspan="1">8</td><td rowspan="1" colspan="1">Radicle darker than scape (<xref ref-type="fig" rid="F18">Fig. 84</xref>). Female: fore wing long enough to reach to or beyond T6 (<xref ref-type="fig" rid="F18">Fig. 85</xref>)
                                        </td><td rowspan="1" colspan="1"><italic><tp:taxon-name>Oxyscelio carinatus</tp:taxon-name></italic> (Kieffer)
                                        </td></tr><tr><td rowspan="1" colspan="1">–</td><td rowspan="1" colspan="1">Radicle same color as scape (<xref ref-type="fig" rid="F90">Figs 430</xref>, <xref ref-type="fig" rid="F90">432</xref>) . Female: fore wing not long enough to reach T6 (<xref ref-type="fig" rid="F90">Fig. 433</xref>)
                                        </td><td rowspan="1" colspan="1"><italic><tp:taxon-name>Oxyscelio vittae</tp:taxon-name></italic> Burks, sp. n.
                                        </td></tr><tr><td rowspan="1" colspan="1">9</td><td rowspan="1" colspan="1">Straight, vertical facial carina present extending dorsoventrally alongside antennal foramen (<xref ref-type="fig" rid="F66">Fig. 317</xref>). Male: submedian carina with a small protrusion medially that intercedes between pedicels when antenna at rest (<xref ref-type="fig" rid="F13">Figs 60</xref>, <xref ref-type="fig" rid="F66">320</xref>)
                                        </td><td rowspan="1" colspan="1">10</td></tr><tr><td rowspan="1" colspan="1">–</td><td rowspan="1" colspan="1">Vertical facial carina absent (<xref ref-type="fig" rid="F29">Figs 142</xref>, <xref ref-type="fig" rid="F37">182</xref>). Male: submedian carina without median protrusion (<xref ref-type="fig" rid="F26">Fig. 127</xref>)
                                        </td><td rowspan="1" colspan="1">11</td></tr><tr><td rowspan="1" colspan="1">10</td><td rowspan="1" colspan="1">1st metatarsomere over 1.1x as long as metatarsomeres 2–5 combined. Body long: females over 4 mm, males over 3.4 mm</td><td rowspan="1" colspan="1"><italic><tp:taxon-name>Oxyscelio mesiodentis</tp:taxon-name></italic> Burks, sp. n.
                                        </td></tr><tr><td rowspan="1" colspan="1">–</td><td rowspan="1" colspan="1">1st metatarsomere less than 1.1x as long as metatarsomeres 2–5 combined Body short: females less than 4 mm, males less than 3.3 mm</td><td rowspan="1" colspan="1"><italic><tp:taxon-name>Oxyscelio brevidentis</tp:taxon-name></italic> Burks, sp. n.
                                        </td></tr><tr><td rowspan="1" colspan="1">11</td><td rowspan="1" colspan="1">Female: T1 midlobe with 5 straight and anteriorly complete longitudinal carinae (as in <xref ref-type="fig" rid="F18">Fig. 85</xref>). Male: A5 tyloid carina-like, not expanded (as in <xref ref-type="fig" rid="F28">Fig. 136</xref>); T7 always with sharp and elongate posterolateral corners (<xref ref-type="fig" rid="F29">Fig. 144</xref>)
                                        </td><td rowspan="1" colspan="1">12</td></tr><tr><td rowspan="1" colspan="1">–</td><td rowspan="1" colspan="1">Female: T1 midlobe with 4 anteriorly complete longitudinal carinae (<xref ref-type="fig" rid="F8">Figs 37</xref>, <xref ref-type="fig" rid="F20">98</xref>), or with an irregular curved set of carinae that are difficult to discern medially (<xref ref-type="fig" rid="F37">Figs 183</xref>, <xref ref-type="fig" rid="F88">422</xref>, <xref ref-type="fig" rid="F88">425</xref>). Male: A5 tyloid expanded, teardrop-shaped or sinuate (<xref ref-type="fig" rid="F8">Figs 36</xref>, <xref ref-type="fig" rid="F20">99</xref>, <xref ref-type="fig" rid="F88">424</xref>); T7 with rounded or sharp posterior corners, but these not narrow and elongate (<xref ref-type="fig" rid="F8">Figs 37</xref>, <xref ref-type="fig" rid="F88">425</xref>)
                                        </td><td rowspan="1" colspan="1">13</td></tr><tr><td rowspan="1" colspan="1">12</td><td rowspan="1" colspan="1">Occipital carina connected to hyperoccipital carina by a median carina (as in <xref ref-type="fig" rid="F74">Fig. 356</xref>)
                                        </td><td rowspan="1" colspan="1"><italic><tp:taxon-name>Oxyscelio crassicornis</tp:taxon-name></italic> (Kieffer)
                                        </td></tr><tr><td rowspan="1" colspan="1">–</td><td rowspan="1" colspan="1">Occipital carina not connected to hyperoccipital carina (<xref ref-type="fig" rid="F29">Fig. 140</xref>)
                                        </td><td rowspan="1" colspan="1"><italic><tp:taxon-name>Oxyscelio crustum</tp:taxon-name></italic> Burks, sp. n.
                                        </td></tr><tr><td rowspan="1" colspan="1">13</td><td rowspan="1" colspan="1">Postmarginal vein absent or very short: less than 1/3 stigmal vein length. Female: A4 longer than broad (<xref ref-type="fig" rid="F37">Fig. 180</xref>)
                                        </td><td rowspan="1" colspan="1"><italic><tp:taxon-name>Oxyscelio doumao</tp:taxon-name></italic> Burks, sp. n.
                                        </td></tr><tr><td rowspan="1" colspan="1">–</td><td rowspan="1" colspan="1">Postmarginal vein long: more than 1/3 stigmal vein length. Female: A4 usually as broad or broader than long (<xref ref-type="fig" rid="F8">Figs 35</xref>, <xref ref-type="fig" rid="F20">96</xref>; exception: <italic><tp:taxon-name>Oxyscelio unguis</tp:taxon-name></italic>, <xref ref-type="fig" rid="F88">Figs 420</xref>, <xref ref-type="fig" rid="F88">423</xref>)
                                        </td><td rowspan="1" colspan="1">14</td></tr><tr><td rowspan="1" colspan="1">14</td><td rowspan="1" colspan="1">Medial mesoscutum with longitudinal rugae posteriorly (<xref ref-type="fig" rid="F20">Fig. 97</xref>). Male: T1 midlobe with 3 longitudinal carinae
                                        </td><td rowspan="1" colspan="1"><italic><tp:taxon-name>Oxyscelio ceylonensis</tp:taxon-name></italic> (Dodd)
                                        </td></tr><tr><td rowspan="1" colspan="1">–</td><td rowspan="1" colspan="1">Medial mesoscutum without longitudinal rugae (<xref ref-type="fig" rid="F8">Figs 34</xref>, <xref ref-type="fig" rid="F88">421</xref>). Male: T1 midlobe with 4 or 5 longitudinal carinae (<xref ref-type="fig" rid="F8">Figs 37</xref>, <xref ref-type="fig" rid="F88">425</xref>)
                                        </td><td rowspan="1" colspan="1">15</td></tr><tr><td rowspan="1" colspan="1">15</td><td rowspan="1" colspan="1">Mesoscutum and mesoscutellum forming a strong arch in lateral view (<xref ref-type="fig" rid="F8">Fig. 32</xref>). Female: T1 midlobe longitudinal carinae in pairs (with no median ca<!--PageBreak-->rina) but not broadly separated medially (as in <xref ref-type="fig" rid="F8">Fig. 37</xref>)
                                        </td><td rowspan="1" colspan="1"><italic><tp:taxon-name>Oxyscelio arcus</tp:taxon-name></italic> Burks, sp. n.
                                        </td></tr><tr><td rowspan="1" colspan="1">–</td><td rowspan="1" colspan="1">Mesoscutum and mesoscutellum not forming such a steep arch (<xref ref-type="fig" rid="F88">Fig. 420</xref>). Female: T1 midlobe longitudinal carinae in two broadly separated pairs with sometimes an irregular or split median carina between the pairs (<xref ref-type="fig" rid="F88">Fig. 422</xref>)
                                        </td><td rowspan="1" colspan="1"><italic><tp:taxon-name>Oxyscelio unguis</tp:taxon-name></italic> Burks, sp. n.
                                        </td></tr><tr><td rowspan="1" colspan="1">16</td><td rowspan="1" colspan="1">Hyperoccipital carina indicated by a sharp carina but not connected to occipital carina laterally (<xref ref-type="fig" rid="F13">Figs 58</xref>, <xref ref-type="fig" rid="F30">146</xref>, <xref ref-type="fig" rid="F66">318</xref>)
                                        </td><td rowspan="1" colspan="1">17</td></tr><tr><td rowspan="1" colspan="1">–</td><td rowspan="1" colspan="1">Hyperoccipital carina absent, indicated by one or more rounded rugae (<xref ref-type="fig" rid="F4">Figs 11</xref>, <xref ref-type="fig" rid="F9">39</xref>), or connected to occipital carina laterally (<xref ref-type="fig" rid="F27">Figs 132</xref>, <xref ref-type="fig" rid="F84">403</xref>)
                                        </td><td rowspan="1" colspan="1">27</td></tr><tr><td rowspan="1" colspan="1">17</td><td rowspan="1" colspan="1">Ventral frons with oblique flange between antennal foramen and eye (<xref ref-type="fig" rid="F72">Fig. 347</xref>)
                                        </td><td rowspan="1" colspan="1"><italic><tp:taxon-name>Oxyscelio nubbin</tp:taxon-name></italic> Burks, sp. n.
                                        </td></tr><tr><td rowspan="1" colspan="1">–</td><td rowspan="1" colspan="1">Ventral frons without oblique flange between antennal foramen and eye (Fig. 237)</td><td rowspan="1" colspan="1">18</td></tr><tr><td rowspan="1" colspan="1">18</td><td rowspan="1" colspan="1">Netrion smooth centrally, with only two rows of foveae peripherally (<xref ref-type="fig" rid="F65">Fig. 312</xref>). Frontal depression nearly flat (<xref ref-type="fig" rid="F65">Fig. 314</xref>)
                                        </td><td rowspan="1" colspan="1"><italic><tp:taxon-name>Oxyscelio marginalis</tp:taxon-name></italic> (Kieffer)
                                        </td></tr><tr><td rowspan="1" colspan="1">–</td><td rowspan="1" colspan="1">Netrion with additional foveae centrally or crossed by rugae (<xref ref-type="fig" rid="F30">Fig. 145</xref>, <xref ref-type="fig" rid="F49">235</xref>). Frontal depression deeply concave (<xref ref-type="fig" rid="F30">Fig. 147</xref>, <xref ref-type="fig" rid="F57">274</xref>, <xref ref-type="fig" rid="F89">428</xref>)
                                        </td><td rowspan="1" colspan="1">19</td></tr><tr><td rowspan="1" colspan="1">19</td><td rowspan="1" colspan="1">Metascutellum narrowing posteriorly, truncate or very slightly emarginate apically (<xref ref-type="fig" rid="F6">Figs 23</xref>, <xref ref-type="fig" rid="F49">273</xref>, <xref ref-type="fig" rid="F89">427</xref>)
                                        </td><td rowspan="1" colspan="1">20</td></tr><tr><td rowspan="1" colspan="1">–</td><td rowspan="1" colspan="1">Metascutellum deeply divided apically (<xref ref-type="fig" rid="F11">Figs 49</xref>,                                         <xref ref-type="fig" rid="F30">146</xref>)
                                        </td><td rowspan="1" colspan="1">22</td></tr><tr><td rowspan="1" colspan="1">20</td><td rowspan="1" colspan="1">Lateral propodeal carinae broadly separated anteriorly (as in <xref ref-type="fig" rid="F37">Fig. 181</xref>). T1 midlobe with 6 longitudinal carinae. Gena roughly sculptured, without granulate sculpture (<xref ref-type="fig" rid="F6">Fig. 22</xref>)
                                        </td><td rowspan="1" colspan="1"><italic><tp:taxon-name>Oxyscelio angustifrons</tp:taxon-name></italic> Burks, sp. n.
                                        </td></tr><tr><td rowspan="1" colspan="1">–</td><td rowspan="1" colspan="1">Lateral propodeal carinae narrowly separated anteriorly (Figs 275, 427). T1 midlobe with 4 or 5 longitudinal carinae. Gena with extensive granulate sculpture or nearly smooth (<xref ref-type="fig" rid="F57">Fig. 272</xref>, <xref ref-type="fig" rid="F89">426</xref>)
                                        </td><td rowspan="1" colspan="1">21</td></tr><tr><td rowspan="1" colspan="1">21</td><td rowspan="1" colspan="1">Metasomal depression strongly sculptured (<xref ref-type="fig" rid="F89">Fig. 427</xref>). Gena without middle carina or ruga (<xref ref-type="fig" rid="F89">Fig. 427</xref>)
                                        </td><td rowspan="1" colspan="1"><italic><tp:taxon-name>Oxyscelio vadorum</tp:taxon-name></italic> Burks, sp. n.
                                        </td></tr><tr><td rowspan="1" colspan="1">–</td><td rowspan="1" colspan="1">Metasomal depression not sculptured (<xref ref-type="fig" rid="F57">Fig. 275</xref>). Gena with middle carina or ruga (<xref ref-type="fig" rid="F57">Fig. 272</xref>)
                                        </td><td rowspan="1" colspan="1"><italic><tp:taxon-name>Oxyscelio kramatos</tp:taxon-name></italic> Burks, sp. n.
                                        </td></tr><tr><td rowspan="1" colspan="1">22</td><td rowspan="1" colspan="1">T1 midlobe with 5 or more anteriorly complete longitudinal carinae (<xref ref-type="fig" rid="F11">Fig. 49</xref>). Occipital carina with a sharply narrowed median peak (<xref ref-type="fig" rid="F11">Fig. 49</xref>). Female: metasomal depression with complete median carina (<xref ref-type="fig" rid="F11">Fig. 51</xref>); A3-A6 longer than broad
                                        </td><td rowspan="1" colspan="1"><italic><tp:taxon-name>Oxyscelio aureamediocritas</tp:taxon-name></italic> Burks, sp. n.
                                        </td></tr><tr><td rowspan="1" colspan="1">–</td><td rowspan="1" colspan="1">T1 midlobe with 4 anteriorly complete longitudinal carinae (<xref ref-type="fig" rid="F30">Fig. 148</xref>). Occipital carina without median peak (<xref ref-type="fig" rid="F30">Fig. 146</xref>). Female: metasomal depression often with sculpture, but not a complete median carina (<xref ref-type="fig" rid="F53">Fig. 256</xref>); at least A6 broader than long (<xref ref-type="fig" rid="F53">Fig. 253</xref>)
                                        </td><td rowspan="1" colspan="1">23</td></tr><tr><td rowspan="1" colspan="1">23</td><td rowspan="1" colspan="1">Metasomal depression with a pair of anterior areoles separated by a tiny median carina. Male: submedian carina with a small protrusion medially, separating pedicels when antenna at rest (as in <xref ref-type="fig" rid="F66">Fig. 320</xref>)
                                        </td><td rowspan="1" colspan="1"><italic><tp:taxon-name>Oxyscelio bipunctuum</tp:taxon-name></italic> Burks, sp. n.
                                        </td></tr><tr><td rowspan="1" colspan="1"><!--PageBreak-->–</td><td rowspan="1" colspan="1">Metasomal depression smooth or with only a single median areole anteriorly (<xref ref-type="fig" rid="F53">Fig. 256</xref>). Male: submedian carina without protrusion medially (as in <xref ref-type="fig" rid="F30">Fig. 147</xref>)
                                        </td><td rowspan="1" colspan="1">24</td></tr><tr><td rowspan="1" colspan="1">24</td><td rowspan="1" colspan="1">Metascutellum narrowing apically, with posterolateral corners slightly convergent (<xref ref-type="fig" rid="F24">Fig. 117</xref>)
                                        </td><td rowspan="1" colspan="1"><italic><tp:taxon-name>Oxyscelio convergens</tp:taxon-name></italic> Burks, sp. n.
                                        </td></tr><tr><td rowspan="1" colspan="1">–</td><td rowspan="1" colspan="1">Metascutellum not narrowing apically, posterolateral corners not convergent (<xref ref-type="fig" rid="F30">Fig. 146</xref>)
                                        </td><td rowspan="1" colspan="1">25</td></tr><tr><td rowspan="1" colspan="1">25</td><td rowspan="1" colspan="1">Mesoscutellum without granulate sculpture (<xref ref-type="fig" rid="F30">Fig. 146</xref>). Propodeal carinae anteromedially broadly separated (as in <xref ref-type="fig" rid="F20">Fig. 97</xref>)
                                        </td><td rowspan="1" colspan="1"><italic><tp:taxon-name>Oxyscelio cuculli</tp:taxon-name></italic> Burks, sp. n.
                                        </td></tr><tr><td rowspan="1" colspan="1">–</td><td rowspan="1" colspan="1">Mesoscutellum posterolaterally with some granulate sculpture (<xref ref-type="fig" rid="F49">Figs 236</xref>, <xref ref-type="fig" rid="F53">255–256</xref>). Propodeal carinae anteromedially narrowly separated (<xref ref-type="fig" rid="F53">Fig. 256</xref>)
                                        </td><td rowspan="1" colspan="1">26</td></tr><tr><td rowspan="1" colspan="1">26</td><td rowspan="1" colspan="1">Mesoscutellum lacking granulate sculpture medially, but posterolaterally with granulate microsculpture (<xref ref-type="fig" rid="F53">Figs 255–256</xref>). Propodeum anteriorly relatively long, its carinae anteromedially not expanded, proceeding for a long distance anteriorly before reaching anterior rim (<xref ref-type="fig" rid="F53">Fig. 256</xref>)
                                        </td><td rowspan="1" colspan="1"><italic><tp:taxon-name>Oxyscelio intermedietas</tp:taxon-name></italic> Burks, sp. n.
                                        </td></tr><tr><td rowspan="1" colspan="1">–</td><td rowspan="1" colspan="1">Mesoscutellum uniformly sculptured, with strong granulate microsculpture (<xref ref-type="fig" rid="F49">Figs 236</xref>). Propodeum anteriorly shorter, its carinae expanded (<xref ref-type="fig" rid="F49">Fig. 238</xref>)
                                        </td><td rowspan="1" colspan="1"><italic><tp:taxon-name>Oxyscelio granorum</tp:taxon-name></italic> Burks, sp. n.
                                        </td></tr><tr><td rowspan="1" colspan="1">27</td><td rowspan="1" colspan="1">Ventral frons with oblique carina-like or tooth-like flange between antennal foramen and eye (<xref ref-type="fig" rid="F2">Figs 7</xref>, <xref ref-type="fig" rid="F69">335</xref>, <xref ref-type="fig" rid="F75">361</xref>)
                                        </td><td rowspan="1" colspan="1">28</td></tr><tr><td rowspan="1" colspan="1">–</td><td rowspan="1" colspan="1">Ventral frons without flange or carina between antennal foramen and eye (<xref ref-type="fig" rid="F28">Figs 134</xref>, <xref ref-type="fig" rid="F61">291</xref>)
                                        </td><td rowspan="1" colspan="1">37</td></tr><tr><td rowspan="1" colspan="1">28</td><td rowspan="1" colspan="1">Female: club not expanded or compact (<xref ref-type="fig" rid="F2">Fig. 6</xref>). Males unknown
                                        </td><td rowspan="1" colspan="1"><italic><tp:taxon-name>Oxyscelio aclavae</tp:taxon-name></italic> Burks, sp. n.
                                        </td></tr><tr><td rowspan="1" colspan="1">–</td><td rowspan="1" colspan="1">Specimen male, or female with an expanded and compact antennal club (<xref ref-type="fig" rid="F60">Fig. 284</xref>)
                                        </td><td rowspan="1" colspan="1">29</td></tr><tr><td rowspan="1" colspan="1">29</td><td rowspan="1" colspan="1">Metascutellum dorsally convex (<xref ref-type="fig" rid="F51">Figs 246</xref>, <xref ref-type="fig" rid="F75">360</xref>)
                                        </td><td rowspan="1" colspan="1">30</td></tr><tr><td rowspan="1" colspan="1">–</td><td rowspan="1" colspan="1">Metascutellum dorsally flat or concave (<xref ref-type="fig" rid="F31">Figs 152</xref>,                                         <xref ref-type="fig" rid="F47">226</xref>, <xref ref-type="fig" rid="F84">400</xref>)
                                        </td><td rowspan="1" colspan="1">31</td></tr><tr><td rowspan="1" colspan="1">30</td><td rowspan="1" colspan="1">Metascutellum deeply triangularly emarginate apically (Fig. 360). Female: T5, T6 not nearly parallel-sided (<xref ref-type="fig" rid="F75">Fig. 362</xref>)
                                        </td><td rowspan="1" colspan="1"><italic><tp:taxon-name>Oxyscelio operimenti</tp:taxon-name></italic> Burks, sp. n.
                                        </td></tr><tr><td rowspan="1" colspan="1">–</td><td rowspan="1" colspan="1">Metascutellum nearly truncate apically (<xref ref-type="fig" rid="F51">Fig. 246</xref>). Female: T5, T6 very narrow, nearly parallel-sided (<xref ref-type="fig" rid="F51">Fig. 248</xref>)
                                        </td><td rowspan="1" colspan="1"><italic><tp:taxon-name>Oxyscelio greenacus</tp:taxon-name></italic> Burks, sp. n.
                                        </td></tr><tr><td rowspan="1" colspan="1">31</td><td rowspan="1" colspan="1">T2 with sublateral longitudinal depressions (as in <xref ref-type="fig" rid="F45">Fig. 217</xref>)
                                        </td><td rowspan="1" colspan="1"><italic><tp:taxon-name>Oxyscelio rugosus</tp:taxon-name></italic> (Kieffer)
                                        </td></tr><tr><td rowspan="1" colspan="1">–</td><td rowspan="1" colspan="1">T2 without sublateral depressions (<xref ref-type="fig" rid="F84">Fig. 403</xref>)
                                        </td><td rowspan="1" colspan="1">32</td></tr><tr><td rowspan="1" colspan="1">32</td><td rowspan="1" colspan="1">Hyperoccipital carina connected laterally with occipital carina (<xref ref-type="fig" rid="F84">Figs 400, 403</xref>). Female: T6 terminating in an elongate, sharp spine (<xref ref-type="fig" rid="F84">Fig. 402</xref>). Male: T7 with rounded posterior corners (<xref ref-type="fig" rid="F84">Fig. 403</xref>)
                                        </td><td rowspan="1" colspan="1"><italic><tp:taxon-name>Oxyscelio spinae</tp:taxon-name></italic> Burks, sp. n.
                                        </td></tr><tr><td rowspan="1" colspan="1">–</td><td rowspan="1" colspan="1">Hyperoccipital carina not distinctly connected with occipital carina laterally (<xref ref-type="fig" rid="F69">Fig. 334</xref>). Female: T6 not terminating in elongate spine (<xref ref-type="fig" rid="F69">Fig. 336</xref>). male: T7 with sharp posterior corners
                                        </td><td rowspan="1" colspan="1">33</td></tr><tr><td rowspan="1" colspan="1"><!--PageBreak-->33</td><td rowspan="1" colspan="1">Metascutellum longer than broad, with a narrow median channel (<xref ref-type="fig" rid="F60">Fig. 285</xref>)
                                        </td><td rowspan="1" colspan="1"><italic><tp:taxon-name>Oxyscelio latinubbin</tp:taxon-name></italic> Burks, sp. n.
                                        </td></tr><tr><td rowspan="1" colspan="1">–</td><td rowspan="1" colspan="1">Metascutellum broader than long, with a median fovea or set of rugae (<xref ref-type="fig" rid="F47">Figs 226</xref>, <xref ref-type="fig" rid="F69">334</xref>)
                                        </td><td rowspan="1" colspan="1">34</td></tr><tr><td rowspan="1" colspan="1">34</td><td rowspan="1" colspan="1">T1 midlobe with 3 anteriorly separate longitudinal carinae (<xref ref-type="fig" rid="F69">Fig. 336</xref>)
                                        </td><td rowspan="1" colspan="1"><italic><tp:taxon-name>Oxyscelio nasolabii</tp:taxon-name></italic> Burks, sp. n.
                                        </td></tr><tr><td rowspan="1" colspan="1">–</td><td rowspan="1" colspan="1">T1 midlobe with 5 or more anteriorly separate longitudinal carinae, or T1 without separate longitudinal carinae (<xref ref-type="fig" rid="F7">Figs 29</xref>, <xref ref-type="fig" rid="F31">152</xref>)
                                        </td><td rowspan="1" colspan="1">35</td></tr><tr><td rowspan="1" colspan="1">35</td><td rowspan="1" colspan="1">Metascutellum narrow and tiny, smooth medially (<xref ref-type="fig" rid="F31">Fig. 152</xref>)
                                        </td><td rowspan="1" colspan="1"><italic><tp:taxon-name>Oxyscelio cupularis</tp:taxon-name></italic> (Kieffer)
                                        </td></tr><tr><td rowspan="1" colspan="1">–</td><td rowspan="1" colspan="1">Metascutellum large and broad, rugose medially (<xref ref-type="fig" rid="F7">Figs 27</xref>, <xref ref-type="fig" rid="F47">226</xref>)
                                        </td><td rowspan="1" colspan="1">36</td></tr><tr><td rowspan="1" colspan="1">36</td><td rowspan="1" colspan="1">Frontal depression crossed by 1 (faint) transverse carina (<xref ref-type="fig" rid="F47">Fig. 227</xref>). Female: T1 midlobe with strong anterior horn and no longitudinal carinae
                                        </td><td rowspan="1" colspan="1"><italic><tp:taxon-name>Oxyscelio foveatus</tp:taxon-name></italic> Kieffer
                                        </td></tr><tr><td rowspan="1" colspan="1">–</td><td rowspan="1" colspan="1">Frontal depression with 3 or more transverse carinae dorsally (<xref ref-type="fig" rid="F7">Fig. 28</xref>). Female: T1 midlobe without anterior horn, with 6 strong and complete longitudinal carinae (<xref ref-type="fig" rid="F7">Fig. 29</xref>)
                                        </td><td rowspan="1" colspan="1"><italic><tp:taxon-name>Oxyscelio angustinubbin</tp:taxon-name></italic> Burks, sp. n.
                                        </td></tr><tr><td rowspan="1" colspan="1">37</td><td rowspan="1" colspan="1">Occipital carina with sharp, protruding lateral corners (<xref ref-type="fig" rid="F32">Figs 155–156</xref>)
                                        </td><td rowspan="1" colspan="1">38</td></tr><tr><td rowspan="1" colspan="1">–</td><td rowspan="1" colspan="1">Occipital carina rounded laterally, without lateral corners (<xref ref-type="fig" rid="F80">Figs 381–382</xref>)
                                        </td><td rowspan="1" colspan="1">69</td></tr><tr><td rowspan="1" colspan="1">38</td><td rowspan="1" colspan="1">Mesoscutellar rim medially sharply incised (<xref ref-type="fig" rid="F25">Fig. 123</xref>)
                                        </td><td rowspan="1" colspan="1"><italic><tp:taxon-name>Oxyscelio cordis</tp:taxon-name></italic> Burks, sp. n.
                                        </td></tr><tr><td rowspan="1" colspan="1">–</td><td rowspan="1" colspan="1">Mesoscutellum apically convex, straight, or broadly concave posteriorly, but rim not incised (<xref ref-type="fig" rid="F61">Fig. 289</xref>)
                                        </td><td rowspan="1" colspan="1">39</td></tr><tr><td rowspan="1" colspan="1">39</td><td rowspan="1" colspan="1">Propodeum forming a complete, roughly sculptured arch protruding over the base of T1 (<xref ref-type="fig" rid="F91">Figs 435, 438</xref>)
                                        </td><td rowspan="1" colspan="1"><italic><tp:taxon-name>Oxyscelio zeuctomesos</tp:taxon-name></italic> Burks, sp. n.
                                        </td></tr><tr><td rowspan="1" colspan="1">–</td><td rowspan="1" colspan="1">Propodeum with at most a slight arch anteriorly, not protruding over the base of T1 (<xref ref-type="fig" rid="F31">Fig. 289</xref>)
                                        </td><td rowspan="1" colspan="1">40</td></tr><tr><td rowspan="1" colspan="1">40</td><td rowspan="1" colspan="1">Occipital carina medially flat, with sharp dorso-lateral corners, distinctly indicated throughout (<xref ref-type="fig" rid="F78">Fig. 375</xref>)
                                        </td><td rowspan="1" colspan="1"><italic><tp:taxon-name>Oxyscelio planocarinae</tp:taxon-name></italic> Burks, sp. n.
                                        </td></tr><tr><td rowspan="1" colspan="1">–</td><td rowspan="1" colspan="1">Occipital carina absent or convex medially</td><td rowspan="1" colspan="1">41</td></tr><tr><td rowspan="1" colspan="1">41</td><td rowspan="1" colspan="1">Netrion anteriorly deeply concave (<xref ref-type="fig" rid="F41">Fig. 196</xref>)
                                        </td><td rowspan="1" colspan="1">42</td></tr><tr><td rowspan="1" colspan="1">–</td><td rowspan="1" colspan="1">Netrion not concave (<xref ref-type="fig" rid="F73">Fig. 351</xref>)
                                        </td><td rowspan="1" colspan="1">43</td></tr><tr><td rowspan="1" colspan="1">42</td><td rowspan="1" colspan="1">Occipital carina and submedian carina acuminate medially (<xref ref-type="fig" rid="F19">Figs 89–90</xref>). Metascutellum extending beyond anterior margin of propodeum (<xref ref-type="fig" rid="F19">Fig. 89</xref>)
                                        </td><td rowspan="1" colspan="1"><italic><tp:taxon-name>Oxyscelio cavinetrion</tp:taxon-name></italic> Burks, sp. n.
                                        </td></tr><tr><td rowspan="1" colspan="1">–</td><td rowspan="1" colspan="1">Occipital carina absent medially (<xref ref-type="fig" rid="F41">Fig. 197</xref>), submedian carina rounded medially (<xref ref-type="fig" rid="F41">Fig. 198</xref>). Metascutellum very tiny, hardly extending beyond anterior margin of propodeum (<xref ref-type="fig" rid="F41">Fig. 197</xref>)
                                        </td><td rowspan="1" colspan="1"><italic><tp:taxon-name>Oxyscelio flavipennis</tp:taxon-name></italic> (Kieffer)
                                        </td></tr><tr><td rowspan="1" colspan="1">43</td><td rowspan="1" colspan="1">Mesoscutum and mesoscutellum smooth and shiny, head and mesosoma without granulate sculpture (<xref ref-type="fig" rid="F73">Figs 352</xref>, <xref ref-type="fig" rid="F87">415</xref>). Seram
                                        </td><td rowspan="1" colspan="1">44</td></tr><tr><td rowspan="1" colspan="1">–</td><td rowspan="1" colspan="1">Mesoscutum and mesoscutellum, if nearly smooth, then strongly granulate (<xref ref-type="fig" rid="F68">Fig. 328</xref>)
                                        </td><td rowspan="1" colspan="1">45</td></tr><tr><td rowspan="1" colspan="1"><!--PageBreak-->44</td><td rowspan="1" colspan="1">Mesoscutal median carina absent (<xref ref-type="fig" rid="F73">Fig. 352</xref>)
                                        </td><td rowspan="1" colspan="1"><italic><tp:taxon-name>Oxyscelio obsidiani</tp:taxon-name></italic> Burks, sp. n.
                                        </td></tr><tr><td rowspan="1" colspan="1">–</td><td rowspan="1" colspan="1">Mesoscutal median carina present (<xref ref-type="fig" rid="F87">Fig. 415</xref>)
                                        </td><td rowspan="1" colspan="1"><italic><tp:taxon-name>Oxyscelio tecti</tp:taxon-name></italic> Burks, sp. n.
                                        </td></tr><tr><td rowspan="1" colspan="1">45</td><td rowspan="1" colspan="1">Metascutellum elongate, extending past propodeal apex (<xref ref-type="fig" rid="F64">Fig. 307</xref>)
                                        </td><td rowspan="1" colspan="1"><italic><tp:taxon-name>Oxyscelio magnus</tp:taxon-name></italic> (Kieffer)
                                        </td></tr><tr><td rowspan="1" colspan="1">–</td><td rowspan="1" colspan="1">Metascutellum not elongate, not extending past propodeal apex (<xref ref-type="fig" rid="F61">Figs 289</xref>, <xref ref-type="fig" rid="F74">356</xref>)
                                        </td><td rowspan="1" colspan="1">45</td></tr><tr><td rowspan="1" colspan="1">46</td><td rowspan="1" colspan="1">Occipital carina submedially concave, medially acuminate or with a strongly convex middle section (<xref ref-type="fig" rid="F74">Figs 356</xref>, <xref ref-type="fig" rid="F83">396</xref>). Submedian carina acuminate medially (<xref ref-type="fig" rid="F74">Fig. 357</xref>). <italic><tp:taxon-name>Oxyscelio ogive</tp:taxon-name></italic> Species Group
                                        </td><td rowspan="1" colspan="1">47</td></tr><tr><td rowspan="1" colspan="1">–</td><td rowspan="1" colspan="1">Occipital carina and submedian carina absent medially or uniformly rounded medially (<xref ref-type="fig" rid="F15">Figs 65</xref>, <xref ref-type="fig" rid="F27">130</xref>)
                                        </td><td rowspan="1" colspan="1">50</td></tr><tr><td rowspan="1" colspan="1">47</td><td rowspan="1" colspan="1">Metascutellum rugose medially, without transverse carinae (<xref ref-type="fig" rid="F40">Figs 193</xref>, <xref ref-type="fig" rid="F83">396</xref>)
                                        </td><td rowspan="1" colspan="1">48</td></tr><tr><td rowspan="1" colspan="1">–</td><td rowspan="1" colspan="1">Metascutellum smooth medially, or with transverse carinae (<xref ref-type="fig" rid="F58">Figs 279</xref>, <xref ref-type="fig" rid="F53">356</xref>)
                                        </td><td rowspan="1" colspan="1">49</td></tr><tr><td rowspan="1" colspan="1">48</td><td rowspan="1" colspan="1">Mesoscutellum with many strong longitudinal rugae (<xref ref-type="fig" rid="F83">Fig. 396</xref>). Occipital carina with a strong median peak or arch (<xref ref-type="fig" rid="F83">Fig. 396</xref>)
                                        </td><td rowspan="1" colspan="1"><italic><tp:taxon-name>Oxyscelio sinuum</tp:taxon-name></italic> Burks, sp. n.
                                        </td></tr><tr><td rowspan="1" colspan="1">–</td><td rowspan="1" colspan="1">Mesoscutellum without longitudinal rugae (<xref ref-type="fig" rid="F40">Fig. 193</xref>). Occipital carina rounded medially (<xref ref-type="fig" rid="F40">Fig. 193</xref>)
                                        </td><td rowspan="1" colspan="1"><italic><tp:taxon-name>Oxyscelio flabelli</tp:taxon-name></italic> Burks, sp. n.
                                        </td></tr><tr><td rowspan="1" colspan="1">49</td><td rowspan="1" colspan="1">Fore wing not long enough to reach beyond T5 in females (<xref ref-type="fig" rid="F74">Fig. 358</xref>). Occipital carina with a sharp peak medially (<xref ref-type="fig" rid="F74">Fig. 356</xref>)
                                        </td><td rowspan="1" colspan="1"><italic><tp:taxon-name>Oxyscelio ogive</tp:taxon-name></italic> Burks, sp. n.
                                        </td></tr><tr><td rowspan="1" colspan="1">–</td><td rowspan="1" colspan="1">Fore wing long enough to reach middle of T6 in females. Occipital carina weakly sinuate, with a weaker median peak (<xref ref-type="fig" rid="F58">Fig. 281</xref>)
                                        </td><td rowspan="1" colspan="1"><italic><tp:taxon-name>Oxyscelio labis</tp:taxon-name></italic> Burks, sp. n.
                                        </td></tr><tr><td rowspan="1" colspan="1">50</td><td rowspan="1" colspan="1">Males (metasoma with 8 externally visible terga, the 8th small and directed posteriorly)</td><td rowspan="1" colspan="1">51</td></tr><tr><td rowspan="1" colspan="1">–</td><td rowspan="1" colspan="1">Females (metasoma with 6 externally visible terga on dorsal surface of metasoma, last pair of terga held internally unless ovipositor system extruded)</td><td rowspan="1" colspan="1">59</td></tr><tr><td rowspan="1" colspan="1">51</td><td rowspan="1" colspan="1">T1 midlobe with 6 or more anteriorly complete longitudinal carinae (<xref ref-type="fig" rid="F15">Fig. 69</xref>)
                                        </td><td rowspan="1" colspan="1">52</td></tr><tr><td rowspan="1" colspan="1">–</td><td rowspan="1" colspan="1">T1 midlobe with 5 or fewer anteriorly complete longitudinal carinae (<xref ref-type="fig" rid="F46">Fig. 224</xref>)
                                        </td><td rowspan="1" colspan="1">54</td></tr><tr><td rowspan="1" colspan="1">52</td><td rowspan="1" colspan="1">Head with depression extending from median ocellus to submedian carina (<xref ref-type="fig" rid="F52">Fig. 251</xref>). Halmahera
                                        </td><td rowspan="1" colspan="1"><italic><tp:taxon-name>Oxyscelio halmaherae</tp:taxon-name></italic> Burks, sp. n.
                                        </td></tr><tr><td rowspan="1" colspan="1">–</td><td rowspan="1" colspan="1">Head without such a depression (<xref ref-type="fig" rid="F15">Fig. 67</xref>)
                                        </td><td rowspan="1" colspan="1">53</td></tr><tr><td rowspan="1" colspan="1">53</td><td rowspan="1" colspan="1">Mesoscutellum with granulate sculpture (<xref ref-type="fig" rid="F36">Fig. 179</xref>). Body brownish. the Philippines
                                        </td><td rowspan="1" colspan="1"><italic><tp:taxon-name>Oxyscelio dorsalis</tp:taxon-name></italic> (Kieffer)
                                        </td></tr><tr><td rowspan="1" colspan="1">–</td><td rowspan="1" colspan="1">Mesoscutellum without granulate sculpture (<xref ref-type="fig" rid="F15">Fig. 65</xref>). Body metallic blue. Christmas Island
                                        </td><td rowspan="1" colspan="1"><italic><tp:taxon-name>Oxyscelio caesitas</tp:taxon-name></italic> Burks, sp. n.
                                        </td></tr><tr><td rowspan="1" colspan="1">54</td><td rowspan="1" colspan="1">T7 with bluntly rounded posterior corners that are not tapering (<xref ref-type="fig" rid="F27">Fig. 132</xref>)
                                        </td><td rowspan="1" colspan="1"><italic><tp:taxon-name>Oxyscelio crateris</tp:taxon-name></italic> Burks, sp. n.
                                        </td></tr><tr><td rowspan="1" colspan="1">–</td><td rowspan="1" colspan="1">T7 with tapering posterior corners (<xref ref-type="fig" rid="F46">Fig. 224</xref>)
                                        </td><td rowspan="1" colspan="1">55</td></tr><tr><td rowspan="1" colspan="1">55</td><td rowspan="1" colspan="1">Interantennal process elongate (<xref ref-type="fig" rid="F39">Fig. 190</xref>)
                                        </td><td rowspan="1" colspan="1"><italic><tp:taxon-name>Oxyscelio fistulae</tp:taxon-name></italic> Burks, sp. n.
                                        </td></tr><tr><td rowspan="1" colspan="1">–</td><td rowspan="1" colspan="1">Interantennal process not elongate (<xref ref-type="fig" rid="F32">Fig. 155</xref>)
                                        </td><td rowspan="1" colspan="1">6</td></tr><tr><td rowspan="1" colspan="1"><!--PageBreak-->56</td><td rowspan="1" colspan="1">A11 longer than broad (<xref ref-type="fig" rid="F46">Fig. 224</xref>)
                                        </td><td rowspan="1" colspan="1"><italic><tp:taxon-name>Oxyscelio fossularum</tp:taxon-name></italic> Burks, sp. n.
                                        </td></tr><tr><td rowspan="1" colspan="1">–</td><td rowspan="1" colspan="1">A11 broader than long (<xref ref-type="fig" rid="F61">Figs 292</xref>, <xref ref-type="fig" rid="F68">331</xref>)
                                        </td><td rowspan="1" colspan="1">57</td></tr><tr><td rowspan="1" colspan="1">57</td><td rowspan="1" colspan="1">Propodeum forming an interrupted arch over the base of T1, with metascutellum resting in the interruption (<xref ref-type="fig" rid="F32">Fig. 159</xref>)
                                        </td><td rowspan="1" colspan="1"><italic><tp:taxon-name>Oxyscelio cyrtomesos</tp:taxon-name></italic> Burks, sp. n.
                                        </td></tr><tr><td rowspan="1" colspan="1">–</td><td rowspan="1" colspan="1">Propodeum not forming an arch over base of T1 (<xref ref-type="fig" rid="F68">Fig. 332</xref>), metascutellum not so closely associated with propodeum
                                        </td><td rowspan="1" colspan="1">58</td></tr><tr><td rowspan="1" colspan="1">58</td><td rowspan="1" colspan="1">Metascutellum with a smooth median area or with branched rugae (<xref ref-type="fig" rid="F68">Fig. 332</xref>)
                                        </td><td rowspan="1" colspan="1"><italic><tp:taxon-name>Oxyscelio naraws</tp:taxon-name></italic> Kozlov &amp; Lê
                                        </td></tr><tr><td rowspan="1" colspan="1">–</td><td rowspan="1" colspan="1">Metascutellum with straight ruga (<xref ref-type="fig" rid="F61">Fig. 293</xref>)
                                        </td><td rowspan="1" colspan="1"><italic><tp:taxon-name>Oxyscelio latitudinis</tp:taxon-name></italic> Burks, sp. n.
                                        </td></tr><tr><td rowspan="1" colspan="1">59</td><td rowspan="1" colspan="1">T2 with strong, curved and parallel sublateral striae, the medial ones without setae between them (<xref ref-type="fig" rid="F15">Figs 66</xref>, <xref ref-type="fig" rid="F86">413</xref>); triangular anteromedian area present between the two sets of striae, setose and slightly raised (<xref ref-type="fig" rid="F86">Fig. 413</xref>). <italic><tp:taxon-name>Oxyscelio striarum</tp:taxon-name></italic> Species Group
                                        </td><td rowspan="1" colspan="1">60</td></tr><tr><td rowspan="1" colspan="1">–</td><td rowspan="1" colspan="1">T2 with weaker longitudinal rugae or striae, with setae between all of them, and with no raised triangular area medially (<xref ref-type="fig" rid="F68">Fig. 330</xref>)
                                        </td><td rowspan="1" colspan="1">61</td></tr><tr><td rowspan="1" colspan="1">60</td><td rowspan="1" colspan="1">Body metallic blue. Mesoscutellar apex concave (<xref ref-type="fig" rid="F15">Fig. 65</xref>)
                                        </td><td rowspan="1" colspan="1"><italic><tp:taxon-name>Oxyscelio caesitas</tp:taxon-name></italic> Burks, sp. n.
                                        </td></tr><tr><td rowspan="1" colspan="1">–</td><td rowspan="1" colspan="1">Body brownish. Mesoscutellar apex straight or weakly convex (<xref ref-type="fig" rid="F86">Fig. 411</xref>)
                                        </td><td rowspan="1" colspan="1"><italic><tp:taxon-name>Oxyscelio striarum</tp:taxon-name></italic> Burks, sp. n.
                                        </td></tr><tr><td rowspan="1" colspan="1">61</td><td rowspan="1" colspan="1">T2 and anterior part of T3 with sublateral longitudinal depressions, these medially bordered by a strong carina or unusually strong ruga (<xref ref-type="fig" rid="F45">Fig. 217</xref>). <italic><tp:taxon-name>Oxyscelio fossarum</tp:taxon-name></italic> Species Group
                                        </td><td rowspan="1" colspan="1">62</td></tr><tr><td rowspan="1" colspan="1">–</td><td rowspan="1" colspan="1">T2 and T3 without sublateral longitudinal depressions (<xref ref-type="fig" rid="F68">Fig. 330</xref>)
                                        </td><td rowspan="1" colspan="1">66</td></tr><tr><td rowspan="1" colspan="1">62</td><td rowspan="1" colspan="1">Mesoscutellum with granulate sculpture (<xref ref-type="fig" rid="F32">Fig. 156</xref>)
                                        </td><td rowspan="1" colspan="1">63</td></tr><tr><td rowspan="1" colspan="1">–</td><td rowspan="1" colspan="1">Mesoscutellum without granulate sculpture (<xref ref-type="fig" rid="F44">Fig. 211</xref>)
                                        </td><td rowspan="1" colspan="1">65</td></tr><tr><td rowspan="1" colspan="1">63</td><td rowspan="1" colspan="1">Metascutellum tongue-shaped; propodeum forming a long arch over base of T1, with a narrow median break (<xref ref-type="fig" rid="F32">Fig. 156</xref>)
                                        </td><td rowspan="1" colspan="1"><italic><tp:taxon-name>Oxyscelio cyrtomesos</tp:taxon-name></italic> Burks, sp. n.
                                        </td></tr><tr><td rowspan="1" colspan="1">–</td><td rowspan="1" colspan="1">Metascutellum broader and subrectangular or apically emarginate; propodeum forming only a very short arch anteriorly, this not overhanging base of T1 and without median break (<xref ref-type="fig" rid="F45">Figs 215</xref>, <xref ref-type="fig" rid="F46">221</xref>)
                                        </td><td rowspan="1" colspan="1">64</td></tr><tr><td rowspan="1" colspan="1">64</td><td rowspan="1" colspan="1">Fore wings long enough to reach middle of T4 (<xref ref-type="fig" rid="F45">Fig. 217</xref>). T1 midlobe without longitudinal carinae anteriorly (<xref ref-type="fig" rid="F45">Fig. 217</xref>)
                                        </td><td rowspan="1" colspan="1"><italic><tp:taxon-name>Oxyscelio fossarum</tp:taxon-name></italic> Burks, sp. n.
                                        </td></tr><tr><td rowspan="1" colspan="1">–</td><td rowspan="1" colspan="1">Fore wings long enough to reach middle of T5 or beyond. T1 midlobe with longitudinal carinae anteriorly (<xref ref-type="fig" rid="F46">Fig. 222</xref>)
                                        </td><td rowspan="1" colspan="1"><italic><tp:taxon-name>Oxyscelio fossularum</tp:taxon-name></italic> Burks, sp. n.
                                        </td></tr><tr><td rowspan="1" colspan="1"><italic>Note</italic>:</td><td rowspan="1" colspan="2">Unknown females of <italic><tp:taxon-name>Oxyscelio fistulae</tp:taxon-name></italic> would key to this couplet, but should be distinguished in having an elongate interantennal process (as in <xref ref-type="fig" rid="F39">Fig. 190</xref>).
                                        </td></tr><tr><td rowspan="1" colspan="1">65</td><td rowspan="1" colspan="1">T5, T6 elongate and nearly parallel-sided (<xref ref-type="fig" rid="F44">Fig. 213</xref>). Fore wings long enough to reach middle of T4
                                        </td><td rowspan="1" colspan="1"><italic><tp:taxon-name>Oxyscelio fodiens</tp:taxon-name></italic> Burks, sp. n.
                                        </td></tr><tr><td rowspan="1" colspan="1">–</td><td rowspan="1" colspan="1">T5, T6 moderately broad and tapering, not nearly parallel-sided (<xref ref-type="fig" rid="F3">Fig. 9</xref>). Fore wings long enough to reach middle of T5
                                        </td><td rowspan="1" colspan="1"><italic><tp:taxon-name>Oxyscelio acutiventris</tp:taxon-name></italic> (Kieffer)
                                        </td></tr><tr><td rowspan="1" colspan="1"><!--PageBreak-->66</td><td rowspan="1" colspan="1">Metascutellum broad, medially rugose (<xref ref-type="fig" rid="F60">Fig. 285</xref>). <italic><tp:taxon-name>Oxyscelio latitudinis</tp:taxon-name></italic> Species Group
                                        </td><td rowspan="1" colspan="1">67</td></tr><tr><td rowspan="1" colspan="1">–</td><td rowspan="1" colspan="1">Metascutellum narrow, medially smooth (<xref ref-type="fig" rid="F27">Fig. 131</xref>)
                                        </td><td rowspan="1" colspan="1"><italic><tp:taxon-name>Oxyscelio crateris</tp:taxon-name></italic> Burks, sp. n.
                                        </td></tr><tr><td rowspan="1" colspan="1">67</td><td rowspan="1" colspan="1">T5, T6 elongate and nearly parallel-sided (<xref ref-type="fig" rid="F60">Fig. 290</xref>)
                                        </td><td rowspan="1" colspan="1"><italic><tp:taxon-name>Oxyscelio latitudinis</tp:taxon-name></italic> Burks, sp. n.
                                        </td></tr><tr><td rowspan="1" colspan="1">–</td><td rowspan="1" colspan="1">T5, T6 moderately broad and tapering, broader and not nearly parallel-sided (<xref ref-type="fig" rid="F68">Figs 330</xref>, <xref ref-type="fig" rid="F77">372</xref>)
                                        </td><td rowspan="1" colspan="1">68</td></tr><tr><td rowspan="1" colspan="1">68</td><td rowspan="1" colspan="1">Metascutellum very broad, with a median incision (<xref ref-type="fig" rid="F77">Fig. 370</xref>)
                                        </td><td rowspan="1" colspan="1"><italic><tp:taxon-name>Oxyscelio perpensus</tp:taxon-name></italic> Kononova
                                        </td></tr><tr><td rowspan="1" colspan="1">–</td><td rowspan="1" colspan="1">Metascutellum about as long as broad, convex or truncate apically (<xref ref-type="fig" rid="F68">Figs 328, 330</xref>)
                                        </td><td rowspan="1" colspan="1"><italic><tp:taxon-name>Oxyscelio naraws</tp:taxon-name></italic> Kozlov &amp; Lê
                                        </td></tr><tr><td rowspan="1" colspan="1">69</td><td rowspan="1" colspan="1">Frontal depression crossed by many (&gt;5) transverse carinae or grooves along its entire length, or with many dorsal transverse carinae that are discontinuous medially but reaching the midpoint from both sides (<xref ref-type="fig" rid="F21">Figs 102</xref>, <xref ref-type="fig" rid="F71">343</xref>). (<xref ref-type="fig" rid="F71">Fig. 342</xref>). <italic><tp:taxon-name>Oxyscelio noduli</tp:taxon-name></italic> Species Group
                                        </td><td rowspan="1" colspan="1">70</td></tr><tr><td rowspan="1" colspan="1">–</td><td rowspan="1" colspan="1">Frontal depression almost entirely smooth, with fewer than 5 carinae, these either complete or broadly interrupted (<xref ref-type="fig" rid="F28">Fig. 134</xref>)
                                        </td><td rowspan="1" colspan="1">72</td></tr><tr><td rowspan="1" colspan="1">70</td><td rowspan="1" colspan="1">Fore wings long enough to reach middle of T6. Metascutellum completely smooth aside from peripheral carina (<xref ref-type="fig" rid="F71">Fig. 342</xref>). T1 midlobe with a very slight, indistinct anterior horn (<xref ref-type="fig" rid="F71">Fig. 344</xref>)
                                        </td><td rowspan="1" colspan="1"><italic><tp:taxon-name>Oxyscelio noduli</tp:taxon-name></italic> Burks, sp. n.
                                        </td></tr><tr><td rowspan="1" colspan="1">–</td><td rowspan="1" colspan="1">Fore wings long enough to reach middle of T5. Metascutellum with some central sculpture (<xref ref-type="fig" rid="F21">Figs 101</xref>, <xref ref-type="fig" rid="F70">338</xref>). T1 midlobe with a strong anterior horn (<xref ref-type="fig" rid="F70">Fig. 340</xref>)
                                        </td><td rowspan="1" colspan="1">71</td></tr><tr><td rowspan="1" colspan="1">71</td><td rowspan="1" colspan="1">Body yellowish. Metascutellar apex weakly emarginate (<xref ref-type="fig" rid="F21">Fig. 101</xref>)
                                        </td><td rowspan="1" colspan="1"><italic><tp:taxon-name>Oxyscelio chimaerae</tp:taxon-name></italic> Burks, sp. n.
                                        </td></tr><tr><td rowspan="1" colspan="1">–</td><td rowspan="1" colspan="1">Body dark greenish-brown. Metascutellar apex convex (<xref ref-type="fig" rid="F70">Fig. 338</xref>)
                                        </td><td rowspan="1" colspan="1"><italic><tp:taxon-name>Oxyscelio nodorum</tp:taxon-name></italic> Burks, sp. n.
                                        </td></tr><tr><td rowspan="1" colspan="1">72</td><td rowspan="1" colspan="1">Mesosoma anteriorly very tall and steep, descending at a right angle (<xref ref-type="fig" rid="F5">Figs 16</xref>, <xref ref-type="fig" rid="F62">294</xref>). India, Sri Lanka. <italic><tp:taxon-name>Oxyscelio limae</tp:taxon-name></italic> Species Group
                                        </td><td rowspan="1" colspan="1">73</td></tr><tr><td rowspan="1" colspan="1">–</td><td rowspan="1" colspan="1">Mesosoma more weakly curved, not descending at a right angle. Widespread</td><td rowspan="1" colspan="1">75</td></tr><tr><td rowspan="1" colspan="1">73</td><td rowspan="1" colspan="1">Mesoscutum without extra carinae between median carina and notauli (<xref ref-type="fig" rid="F5">Fig. 18</xref>)
                                        </td><td rowspan="1" colspan="1"><italic><tp:taxon-name>Oxyscelio anguli</tp:taxon-name></italic> Burks, sp. n.
                                        </td></tr><tr><td rowspan="1" colspan="1">–</td><td rowspan="1" colspan="1">Mesoscutum with extra set of carinae between median carina and notauli, anteriorly with 5 longitudinal carinae (<xref ref-type="fig" rid="F42">Figs 201</xref>, <xref ref-type="fig" rid="F62">298</xref>)
                                        </td><td rowspan="1" colspan="1">74</td></tr><tr><td rowspan="1" colspan="1">74</td><td rowspan="1" colspan="1">Metasoma yellow; metascutellum tiny, not extending over base of T1; T1 midlobe with 5 separate longitudinal carinae in females and no smooth elevation(<xref ref-type="fig" rid="F42">Fig. 201</xref>)
                                        </td><td rowspan="1" colspan="1"><italic><tp:taxon-name>Oxyscelio flaviventris</tp:taxon-name></italic> Burks, sp. n.
                                        </td></tr><tr><td rowspan="1" colspan="1">–</td><td rowspan="1" colspan="1">Metasoma black or dark brown; metascutellum large, extending partially over base of T1 (<xref ref-type="fig" rid="F62">Fig. 298</xref>). T1 midlobe with smooth elevation anteriorly in females, this interrupting the carinae (<xref ref-type="fig" rid="F62">Fig. 296</xref>)
                                        </td><td rowspan="1" colspan="1"><italic><tp:taxon-name>Oxyscelio limae</tp:taxon-name></italic> Burks, sp. n.
                                        </td></tr><tr><td rowspan="1" colspan="1"><!--PageBreak-->75</td><td rowspan="1" colspan="1">Metascutellum nearly flat and with some rugae or weak irregular sculpture centrally, without transverse carinae (<xref ref-type="fig" rid="F35">Fig. 173</xref>). <italic><tp:taxon-name>Oxyscelio florus</tp:taxon-name></italic> Species Group
                                        </td><td rowspan="1" colspan="1">76</td></tr><tr><td rowspan="1" colspan="1">–</td><td rowspan="1" colspan="1">Metascutellum concave, smooth centrally or with one or more sharp transverse carinae (<xref ref-type="fig" rid="F28">Fig. 137</xref>). <italic><tp:taxon-name>Oxyscelio crebritas</tp:taxon-name></italic> Species Group
                                        </td><td rowspan="1" colspan="1">80</td></tr><tr><td rowspan="1" colspan="1">76</td><td rowspan="1" colspan="1">Mesoscutellum with granulate sculpture (<xref ref-type="fig" rid="F9">Fig. 39</xref>)
                                        </td><td rowspan="1" colspan="1"><italic><tp:taxon-name>Oxyscelio arvi</tp:taxon-name></italic> Burks, sp. n.
                                        </td></tr><tr><td rowspan="1" colspan="1">–</td><td rowspan="1" colspan="1">Mesoscutellum without granulate sculpture (<xref ref-type="fig" rid="F54">Fig. 260</xref>)
                                        </td><td rowspan="1" colspan="1">77</td></tr><tr><td rowspan="1" colspan="1">77</td><td rowspan="1" colspan="1">Upper frons with one or more extra carinae parallel to submedian carina (<xref ref-type="fig" rid="F35">Figs 174</xref>, <xref ref-type="fig" rid="F43">206</xref>)
                                        </td><td rowspan="1" colspan="1">78</td></tr><tr><td rowspan="1" colspan="1">–</td><td rowspan="1" colspan="1">Upper frons without additional carinae parallel to submedian carina (<xref ref-type="fig" rid="F54">Figs 261</xref>, <xref ref-type="fig" rid="F81">389</xref>)
                                        </td><td rowspan="1" colspan="1">79</td></tr><tr><td rowspan="1" colspan="1">78</td><td rowspan="1" colspan="1">Fore wings long enough to reach middle of T4 or T5. Mesoscutellum with median carina (<xref ref-type="fig" rid="F43">Fig. 205</xref>)
                                        </td><td rowspan="1" colspan="1"><italic><tp:taxon-name>Oxyscelio florus</tp:taxon-name></italic> Kononova
                                        </td></tr><tr><td rowspan="1" colspan="1">–</td><td rowspan="1" colspan="1">Fore wings long enough to reach apex of T5 or middle of T6. Mesoscutellum without median carina (<xref ref-type="fig" rid="F35">Fig. 173</xref>)
                                        </td><td rowspan="1" colspan="1"><italic><tp:taxon-name>Oxyscelio dermatoglyphes</tp:taxon-name></italic> Burks, sp. n.
                                        </td></tr><tr><td rowspan="1" colspan="1">79</td><td rowspan="1" colspan="1">Mesosoma in known specimen yellow (<xref ref-type="fig" rid="F54">Fig. 259</xref>); mesofemoral depression crossed by 3 carinae
                                        </td><td rowspan="1" colspan="1"><italic><tp:taxon-name>Oxyscelio jaune</tp:taxon-name></italic> Burks, sp. n.
                                        </td></tr><tr><td rowspan="1" colspan="1">–</td><td rowspan="1" colspan="1">Mesosoma in known specimens black (<xref ref-type="fig" rid="F81">Fig. 387</xref>); mesofemoral depression crossed by more than 5 carinae
                                        </td><td rowspan="1" colspan="1"><italic><tp:taxon-name>Oxyscelio regionis</tp:taxon-name></italic> Burks, sp. n.
                                        </td></tr><tr><td rowspan="1" colspan="1">80</td><td rowspan="1" colspan="1">Mesoscutum and mesoscutellum entirely granulate (<xref ref-type="fig" rid="F50">Fig. 242</xref>)
                                        </td><td rowspan="1" colspan="1">81</td></tr><tr><td rowspan="1" colspan="1">–</td><td rowspan="1" colspan="1">At least mesoscutum with areas that are not granulate (<xref ref-type="fig" rid="F28">Figs 137</xref>, <xref ref-type="fig" rid="F55">264</xref>)
                                        </td><td rowspan="1" colspan="1">82</td></tr><tr><td rowspan="1" colspan="1">81</td><td rowspan="1" colspan="1">Gena granulate (<xref ref-type="fig" rid="F50">Fig. 241</xref>)
                                        </td><td rowspan="1" colspan="1"><italic><tp:taxon-name>Oxyscelio granuli</tp:taxon-name></italic> Burks, sp. n.
                                        </td></tr><tr><td rowspan="1" colspan="1">–</td><td rowspan="1" colspan="1">Gena without granulate sculpture (<xref ref-type="fig" rid="F14">Fig. 63</xref>)
                                        </td><td rowspan="1" colspan="1"><italic><tp:taxon-name>Oxyscelio brevinervis</tp:taxon-name></italic> (Kieffer)
                                        </td></tr><tr><td rowspan="1" colspan="1">82</td><td rowspan="1" colspan="1">Mesoscutellum with extensive granulate sculpture laterally (<xref ref-type="fig" rid="F48">Figs 230</xref>, <xref ref-type="fig" rid="F55">264</xref>)
                                        </td><td rowspan="1" colspan="1">83</td></tr><tr><td rowspan="1" colspan="1">–</td><td rowspan="1" colspan="1">Mesoscutellum without granulate sculpture (<xref ref-type="fig" rid="F28">Fig. 137</xref>)
                                        </td><td rowspan="1" colspan="1">85</td></tr><tr><td rowspan="1" colspan="1">83</td><td rowspan="1" colspan="1">Weak median carina present along occiput (<xref ref-type="fig" rid="F48">Fig. 232</xref>). Gena with very strong middle carina (<xref ref-type="fig" rid="F48">Fig. 229</xref>)
                                        </td><td rowspan="1" colspan="1"><italic><tp:taxon-name>Oxyscelio genae</tp:taxon-name></italic> Burks, sp. n.
                                        </td></tr><tr><td rowspan="1" colspan="1">–</td><td rowspan="1" colspan="1">Occiput without median carina (Fig, 264). Middle genal carina not very strong (<xref ref-type="fig" rid="F55">Fig. 263</xref>)
                                        </td><td rowspan="1" colspan="1">84</td></tr><tr><td rowspan="1" colspan="1">84</td><td rowspan="1" colspan="1">Male (females unknown): T1 midlobe with 3 longitudinal carinae. Philippines</td><td rowspan="1" colspan="1"><italic><tp:taxon-name>Oxyscelio kiefferi</tp:taxon-name></italic> Dodd
                                        </td></tr><tr><td rowspan="1" colspan="1">–</td><td rowspan="1" colspan="1">T1 midlobe with 4 longitudinal carinae (<xref ref-type="fig" rid="F55">Fig. 268</xref>).
                                        </td><td rowspan="1" colspan="1"><italic><tp:taxon-name>Oxyscelio jugi</tp:taxon-name></italic> Burks, sp. n.
                                        </td></tr><tr><td rowspan="1" colspan="1">85</td><td rowspan="1" colspan="1">Middle genal carina angled towards posterior genal carina (<xref ref-type="fig" rid="F58">Fig. 381</xref>)
                                        </td><td rowspan="1" colspan="1">86</td></tr><tr><td rowspan="1" colspan="1">–</td><td rowspan="1" colspan="1">Middle genal carina parallel with eye margin (<xref ref-type="fig" rid="F28">Fig. 133</xref>)
                                        </td><td rowspan="1" colspan="1">87</td></tr><tr><td rowspan="1" colspan="1">86</td><td rowspan="1" colspan="1">Female: T1 midlobe without anterior elevation, longitudinal carinae distinct (<xref ref-type="fig" rid="F80">Fig. 383</xref>). Male: T7 with rounded posterior corners (<xref ref-type="fig" rid="F80">Fig. 386</xref>)
                                        </td><td rowspan="1" colspan="1"><italic><tp:taxon-name>Oxyscelio reflectens</tp:taxon-name></italic> Burks, sp. n.
                                        </td></tr><tr><td rowspan="1" colspan="1">–</td><td rowspan="1" colspan="1">Female: T1 midlobe with smooth elevation rendering anterior carinae uncountable (<xref ref-type="fig" rid="F17">Fig. 79</xref>). Male: T7 with sharp posterior corners (<xref ref-type="fig" rid="F17">Fig. 81</xref>)
                                        </td><td rowspan="1" colspan="1"><italic><tp:taxon-name>Oxyscelio capitis</tp:taxon-name></italic> Burks, sp. n.
                                        </td></tr><tr><td rowspan="1" colspan="1">87</td><td rowspan="1" colspan="1">Metapleuron above ventral metapleural area rugose or with very short carinae that do not cross it, not crossed by long straight carinae (<xref ref-type="fig" rid="F10">Figs 42</xref>, <xref ref-type="fig" rid="F59">282</xref>)
                                        </td><td rowspan="1" colspan="1">88</td></tr><tr><td rowspan="1" colspan="1"><!--PageBreak-->–</td><td rowspan="1" colspan="1">Metapleuron above ventral metapleural area crossed by long straight carinae, or smooth centrally (<xref ref-type="fig" rid="F4">Figs 10</xref>, <xref ref-type="fig" rid="F28">133</xref>)
                                        </td><td rowspan="1" colspan="1">90</td></tr><tr><td rowspan="1" colspan="1">88</td><td rowspan="1" colspan="1">Submedian carina not defined (as in <xref ref-type="fig" rid="F52">Fig. 251</xref>)
                                        </td><td rowspan="1" colspan="1"><italic><tp:taxon-name>Oxyscelio lacunae</tp:taxon-name></italic> Burks, sp. n.
                                        </td></tr><tr><td rowspan="1" colspan="1">–</td><td rowspan="1" colspan="1">Submedian carina sharp, well-defined (<xref ref-type="fig" rid="F28">Fig. 134</xref>)
                                        </td><td rowspan="1" colspan="1">89</td></tr><tr><td rowspan="1" colspan="1">89</td><td rowspan="1" colspan="1">Male (females unknown): T1 midlobe with 4 anteriorly complete longitudinal carinae (<xref ref-type="fig" rid="F38">Fig. 187</xref>). A5 tyloid carina-like, not expanded. Philippines
                                        </td><td rowspan="1" colspan="1"><italic><tp:taxon-name>Oxyscelio excavatus</tp:taxon-name></italic> (Kieffer)
                                        </td></tr><tr><td rowspan="1" colspan="1">–</td><td rowspan="1" colspan="1">Male (see <xref ref-type="fig" rid="F10">Figs 42–45</xref> for females): T1 midlobe with 3 anteriorly complete longitudinal carinae (as in <xref ref-type="fig" rid="F28">Fig. 138</xref>). A5 tyloid expanded, sinuate or comma-shaped (as in <xref ref-type="fig" rid="F80">Fig. 385</xref>)
                                        </td><td rowspan="1" colspan="1"><italic><tp:taxon-name>Oxyscelio asperi</tp:taxon-name></italic> Burks, sp. n.
                                        </td></tr><tr><td rowspan="1" colspan="1">90</td><td rowspan="1" colspan="1">Setae along anterior limit of femoral depression dense and very numerous, arising only from tiny pits that are not bordered by a carina (<xref ref-type="fig" rid="F16">Fig. 70</xref>)
                                        </td><td rowspan="1" colspan="1"><italic><tp:taxon-name>Oxyscelio capilli</tp:taxon-name></italic> Burks, sp. n.
                                        </td></tr><tr><td rowspan="1" colspan="1">–</td><td rowspan="1" colspan="1">Setae along anterior limit of femoral depression more sparsely distributed, arising from foveae that are bordered by a carina dorsally (<xref ref-type="fig" rid="F28">Fig. 133</xref>)
                                        </td><td rowspan="1" colspan="1">91</td></tr><tr><td rowspan="1" colspan="1">91</td><td rowspan="1" colspan="1">Medial mesoscutum and mesoscutellum with transverse rugae (<xref ref-type="fig" rid="F4">Fig. 11</xref>). Female: T6 apex sharply acuminate (<xref ref-type="fig" rid="F4">Fig. 13</xref>)
                                        </td><td rowspan="1" colspan="1"><italic><tp:taxon-name>Oxyscelio amrichae</tp:taxon-name></italic> Burks, sp. n.
                                        </td></tr><tr><td rowspan="1" colspan="1">–</td><td rowspan="1" colspan="1">Medial mesoscutum and mesoscutellum without transverse rugae (<xref ref-type="fig" rid="F28">Fig. 137</xref>). Female: T6 apex rounded. (<xref ref-type="fig" rid="F28">Fig. 135</xref>)
                                        </td><td rowspan="1" colspan="1">92</td></tr><tr><td rowspan="1" colspan="1">92</td><td rowspan="1" colspan="1">Male, T1 midlobe with 5 anteriorly complete longitudinal carinae (<xref ref-type="fig" rid="F63">Fig. 305</xref>)
                                        </td><td rowspan="1" colspan="1">93</td></tr><tr><td rowspan="1" colspan="1">–</td><td rowspan="1" colspan="1">Female, or T1 midlobe with 4 or fewer anteriorly complete longitudinal carinae (<xref ref-type="fig" rid="F28">Fig. 138</xref>)
                                        </td><td rowspan="1" colspan="1">94</td></tr><tr><td rowspan="1" colspan="1">93</td><td rowspan="1" colspan="1">Occipital carina absent medially; medial mesoscutum strongly sculptured, with strong longitudinal elevation between median carina and notaulus (<xref ref-type="fig" rid="F63">Fig. 301</xref>)
                                        </td><td rowspan="1" colspan="1"><italic><tp:taxon-name>Oxyscelio longiventris</tp:taxon-name></italic> Burks, sp. n.
                                        </td></tr><tr><td rowspan="1" colspan="1">–</td><td rowspan="1" colspan="1">Occipital carina complete medially; medial mesoscutum weakly sculptured, without elevation between median carina and notaulus (<xref ref-type="fig" rid="F67">Fig. 323</xref>)
                                        </td><td rowspan="1" colspan="1"><italic><tp:taxon-name>Oxyscelio mollitia</tp:taxon-name></italic> Burks, sp. n.
                                        </td></tr><tr><td rowspan="1" colspan="1">94</td><td rowspan="1" colspan="1">Female: Fore wings not long enough to reach past T4 (<xref ref-type="fig" rid="F63">Fig. 302</xref>)
                                        </td><td rowspan="1" colspan="1"><italic><tp:taxon-name>Oxyscelio longiventris</tp:taxon-name></italic> Burks, sp. n.
                                        </td></tr><tr><td rowspan="1" colspan="1">–</td><td rowspan="1" colspan="1">Specimen male, or female with fore wings long enough to reach middle of T5 (<xref ref-type="fig" rid="F22">Fig. 107</xref>)
                                        </td><td rowspan="1" colspan="1">95</td></tr><tr><td rowspan="1" colspan="1">95</td><td rowspan="1" colspan="1">Female: T1 midlobe with smooth elevation anteriorly, obscuring anterior carinae; T6 longer than broad (<xref ref-type="fig" rid="F22">Figs 107</xref>, <xref ref-type="fig" rid="F67">325</xref>)
                                        </td><td rowspan="1" colspan="1">96</td></tr><tr><td rowspan="1" colspan="1">–</td><td rowspan="1" colspan="1">Female: T1 midlobe with 5 separate carinae anteriorly, or T6 broader than long (<xref ref-type="fig" rid="F28">Fig. 135</xref>). (Males cannot be reliably keyed past this couplet)
                                        </td><td rowspan="1" colspan="1">97</td></tr><tr><td rowspan="1" colspan="1">96</td><td rowspan="1" colspan="1">Mesofemoral depression crossed by more than 5 carinae (<xref ref-type="fig" rid="F67">Fig. 322</xref>). Female: A5 longer than broad
                                        </td><td rowspan="1" colspan="1"><italic><tp:taxon-name>Oxyscelio mollitia</tp:taxon-name></italic> Burks, sp. n.
                                        </td></tr><tr><td rowspan="1" colspan="1">–</td><td rowspan="1" colspan="1">Mesofemoral depression crossed by at most 5 carinae (<xref ref-type="fig" rid="F22">Fig. 104</xref>). Female: A5 broader than long
                                        </td><td rowspan="1" colspan="1"><italic><tp:taxon-name>Oxyscelio codae</tp:taxon-name></italic> Burks, sp. n.
                                        </td></tr><tr><td rowspan="1" colspan="1"><!--PageBreak-->97</td><td rowspan="1" colspan="1">Mesoscutum and mesoscutellum shiny, with weak sculpture that appears melted; sculpture of posterior portion of medial mesoscutum umbilicate-punctate (<xref ref-type="fig" rid="F23">Figs 111</xref>, 
                                        <xref ref-type="fig" rid="F23">115</xref>). Philippines
                                        </td><td rowspan="1" colspan="1"><italic><tp:taxon-name>Oxyscelio consobrinus</tp:taxon-name></italic> (Kieffer)
                                        </td></tr><tr><td rowspan="1" colspan="1">–</td><td rowspan="1" colspan="1">Mesoscutum and mesoscutellum not shiny, with strong sculpture; sculpture of posterior portion of medial mesoscutum umbilicate-foveate, with no punctate areas (<xref ref-type="fig" rid="F28">Fig. 137</xref>). Widespread, but absent from Philippines
                                        </td><td rowspan="1" colspan="1"><italic><tp:taxon-name>Oxyscelio crebritas</tp:taxon-name></italic> Burks, sp. n.
                                        </td></tr></tbody></table></table-wrap></sec></tp:treatment-sec><tp:treatment-sec><!--Section generated to contain objects referenced in tp:taxon-treatment.--><fig id="F33" position="float" orientation="portrait"><label>Figures 160–165.</label><caption><p><italic><tp:taxon-name>Oxyscelio dasymesos</tp:taxon-name></italic> sp. n., paratype female (OSUC 247933) <bold>160</bold> Head and mesosoma, lateral view <bold>161</bold> Head and mesosoma, dorsal view <bold>162</bold> Head, anterior view. Paratype female (OSUC 376648) <bold>163</bold> Metasoma, dorsal view. Paratype male (OSUC 228732) <bold>164</bold> Antenna <bold>165</bold> Metasoma, dorsal view. Morphbank<sup>55</sup></p></caption><graphic xmlns:xlink="http://www.w3.org/1999/xlink" xlink:href="ZooKeys-292-001-g033.jpg" position="float" orientation="portrait" xlink:type="simple"/></fig><fig id="F34" position="float" orientation="portrait"><label>Figures 166–171.</label><caption><p><italic><tp:taxon-name>Oxyscelio dasynoton</tp:taxon-name></italic> sp. n., holotype female (OSUC 268276) <bold>166</bold> Head and mesosoma, lateral view <bold>167</bold> Head and mesosoma, dorsal view <bold>168</bold> Head, anterior view <bold>169</bold> Metasoma, dorsal view. Paratype male (OSUC 369056) <bold>170</bold> Antenna <bold>171</bold> Metasoma, dorsal view. Morphbank<sup>56</sup></p></caption><graphic xmlns:xlink="http://www.w3.org/1999/xlink" xlink:href="ZooKeys-292-001-g034.jpg" position="float" orientation="portrait" xlink:type="simple"/></fig><fig id="F29" position="float" orientation="portrait"><label>Figures 139–144.</label><caption><p><italic><tp:taxon-name>Oxyscelio crustum</tp:taxon-name></italic> sp. n., paratype female (OSUC 352529) <bold>139</bold> Head and mesosoma, lateral view. Paratype female (OSUC 240929) <bold>140</bold> Head and mesosoma, dorsal view <bold>141</bold> Propodeum, posterior view. Holotype female (OSUC 369329) <bold>142</bold> Head, anterior view. Paratype male (OSUC 273320) <bold>143</bold> Antenna <bold>144</bold> Metasoma, dorsal view. Morphbank<sup>51</sup></p></caption><graphic xmlns:xlink="http://www.w3.org/1999/xlink" xlink:href="ZooKeys-292-001-g029.jpg" position="float" orientation="portrait" xlink:type="simple"/></fig><fig id="F18" position="float" orientation="portrait"><label>Figures 82–87.</label><caption><p><italic><tp:taxon-name>Oxyscelio carinatus</tp:taxon-name></italic> (Kieffer), holotype female (USNM Type No. 70472) <bold>82</bold> Head and mesosoma, lateral view <bold>83</bold> Head and mesosoma, dorsal view <bold>84</bold> Head, anterior view. Female (OSUC 369057) <bold>85</bold> Metasoma, dorsal view. Male (ROMEnt Spec. No. 112220) <bold>86</bold> Antenna <bold>87</bold> Metasoma, dorsal view. Morphbank<sup>40</sup></p></caption><graphic xmlns:xlink="http://www.w3.org/1999/xlink" xlink:href="ZooKeys-292-001-g018.jpg" position="float" orientation="portrait" xlink:type="simple"/></fig><fig id="F26" position="float" orientation="portrait"><label>Figures 126–128.</label><caption><p><italic><tp:taxon-name>Oxyscelio crassicornis</tp:taxon-name></italic> (Kieffer), neotype male (ROMEnt Spec. No. 112210) <bold>126 </bold>Head and mesosoma, lateral view <bold>127</bold> Head anterior view <bold>128</bold> Body, dorsal view. Morphbank<sup>48</sup></p></caption><graphic xmlns:xlink="http://www.w3.org/1999/xlink" xlink:href="ZooKeys-292-001-g026.jpg" position="float" orientation="portrait" xlink:type="simple"/></fig><fig id="F76" position="float" orientation="portrait"><label>Figures 363–368.</label><caption><p><italic><tp:taxon-name>Oxyscelio peludo</tp:taxon-name></italic> sp. n., holotype female (OSUC 257095) <bold>363</bold> Head and mesosoma, lateral view <bold>364</bold> Head and mesosoma, dorsal view. Paratype female (OSUC 376605) <bold>365</bold> Head, anterior view. Paratype female (OSUC 257081) <bold>366</bold> Metasoma, dorsal view. Paratype male (OSUC 361275) <bold>367 </bold>Antenna. Paratype male (OSUC 247856) <bold>368</bold> Metasoma, dorsal view. Morphbank<sup>98</sup></p></caption><graphic xmlns:xlink="http://www.w3.org/1999/xlink" xlink:href="ZooKeys-292-001-g076.jpg" position="float" orientation="portrait" xlink:type="simple"/></fig><fig id="F85" position="float" orientation="portrait"><label>Figures 404–409.</label><caption><p><italic><tp:taxon-name>Oxyscelio spinosiceps</tp:taxon-name></italic> (Kieffer), female (OSUC 369052) <bold>404</bold> Head and mesosoma, lateral view <bold>405</bold> Head, anterior view.Female (OSUC 369053) <bold>406</bold> Head and mesosoma, dorsal view. <bold>407</bold> Metasoma, dorsal view. Paratype male (ROMEnt Spec. No. 112228) <bold>408</bold> Antenna <bold>409</bold> Metasoma, dorsal view. Morphbank<sup>107</sup></p></caption><graphic xmlns:xlink="http://www.w3.org/1999/xlink" xlink:href="ZooKeys-292-001-g085.jpg" position="float" orientation="portrait" xlink:type="simple"/></fig><fig id="F30" position="float" orientation="portrait"><label>Figures 145–150.</label><caption><p><italic><tp:taxon-name>Oxyscelio cuculli</tp:taxon-name></italic> sp. n., paratype female (OSUC 352910) <bold>145</bold> Head and mesosoma, lateral view <bold>146</bold> Head and mesosoma, dorsal view. Paratype female (OSUC 247614) <bold>147</bold> Head, anterior view. Paratype female (OSUC 352510) <bold>148</bold> Metasoma, dorsal view. Paratype male (OSUC 247647) <bold>149 </bold>Antenna. Paratype male (OSUC 228733) <bold>150</bold> Metasoma, dorsal view. Morphbank<sup>52</sup></p></caption><graphic xmlns:xlink="http://www.w3.org/1999/xlink" xlink:href="ZooKeys-292-001-g030.jpg" position="float" orientation="portrait" xlink:type="simple"/></fig><fig id="F49" position="float" orientation="portrait"><label>Figures 235–240.</label><caption><p><italic><tp:taxon-name>Oxyscelio granorum</tp:taxon-name></italic> sp. n., paratype female (OSUC 335865) <bold>235</bold> Head and mesosoma, lateral view <bold>236</bold> Head and mesosoma, dorsal view. Paratype female (OSUC 335823) <bold>237</bold> Head, anterior view. Paratype female (OSUC 335868) <bold>238</bold> Metasoma, dorsal view. Paratype male (OSUC 368676) <bold>239</bold> Antenna. Paratype male (OSUC 335860) <bold>240</bold> Metasoma, dorsal view. Morphbank<sup>71</sup></p></caption><graphic xmlns:xlink="http://www.w3.org/1999/xlink" xlink:href="ZooKeys-292-001-g049.jpg" position="float" orientation="portrait" xlink:type="simple"/></fig><fig id="F53" position="float" orientation="portrait"><label>Figures 253–258.</label><caption><p><italic><tp:taxon-name>Oxyscelio intermedietas</tp:taxon-name></italic> sp. n., paratype female (OSUC 322085) <bold>253</bold> Head and mesosoma, lateral view <bold>254</bold> Head, anterior view. Holotype female (OSUC 336091) <bold>255</bold> Head and mesosoma, dorsal view <bold>256</bold> Propodeum, posterodorsal view. Paratype male (OSUC 352446) <bold>257</bold> Antenna <bold>258 </bold>Metasoma, dorsal view. Morphbank<sup>75</sup></p></caption><graphic xmlns:xlink="http://www.w3.org/1999/xlink" xlink:href="ZooKeys-292-001-g053.jpg" position="float" orientation="portrait" xlink:type="simple"/></fig><fig id="F79" position="float" orientation="portrait"><label>Figures 377–380.</label><caption><p><italic><tp:taxon-name>Oxyscelio praecipitis</tp:taxon-name></italic> sp. n., holotype male (OSUC 268220) <bold>377</bold> Head and mesosoma, lateral view <bold>378</bold> Head and mesosoma, dorsal view <bold>379</bold> Head, anterior view <bold>380</bold> Propodeum, posterior view. Morphbank<sup>101</sup></p></caption><graphic xmlns:xlink="http://www.w3.org/1999/xlink" xlink:href="ZooKeys-292-001-g079.jpg" position="float" orientation="portrait" xlink:type="simple"/></fig><fig id="F13" position="float" orientation="portrait"><label>Figures 56–61.</label><caption><p><italic><tp:taxon-name>Oxyscelio brevidentis</tp:taxon-name></italic> sp. n., paratype female (OSUC 317861) <bold>56</bold> Head and mesosoma, lateral view <bold>57</bold> Metasoma, dorsal view. Paratype female (OSUC 352487) <bold>58</bold> Head and mesosoma, dorsal view. Paratype female (OSUC 257385) <bold>59</bold> Head, anterior view Paratype male (OSUC 352455) <bold>60</bold> Antenna. Paratype male (OSUC 247910) <bold>61</bold> Metasoma, dorsal view. Morphbank<sup>35</sup></p></caption><graphic xmlns:xlink="http://www.w3.org/1999/xlink" xlink:href="ZooKeys-292-001-g013.jpg" position="float" orientation="portrait" xlink:type="simple"/></fig><fig id="F66" position="float" orientation="portrait"><label>Figures 316–321.</label><caption><p><italic><tp:taxon-name>Oxyscelio mesiodentis</tp:taxon-name></italic> sp. n., holotype female (OSUC 369067) <bold>316</bold> Head and mesosoma, lateral view <bold>317</bold> Head, anterior view. Paratype female (OSUC 257083) <bold>318</bold> Head and mesosoma, dorsal view. Paratype female (OSUC 240926) <bold>319</bold> Metasoma, dorsal view. Paratype male (OSUC 247943) <bold>320</bold> Head, anterior view. Paratype male (OSUC 228736) <bold>321</bold> Metasoma, dorsal view. Morphbank<sup>88</sup></p></caption><graphic xmlns:xlink="http://www.w3.org/1999/xlink" xlink:href="ZooKeys-292-001-g066.jpg" position="float" orientation="portrait" xlink:type="simple"/></fig><fig id="F90" position="float" orientation="portrait"><label>Figures 430–433.</label><caption><p><italic><tp:taxon-name>Oxyscelio vittae</tp:taxon-name></italic> sp. n., holotype female (ROMEnt Spec. No. 112216) <bold>430</bold> Head and mesosoma, lateral view <bold>431</bold> Head and mesosoma, dorsal view <bold>432</bold> Head, anterior view <bold>433</bold> Metasoma, dorsal view. Morphbank<sup>112</sup></p></caption><graphic xmlns:xlink="http://www.w3.org/1999/xlink" xlink:href="ZooKeys-292-001-g090.jpg" position="float" orientation="portrait" xlink:type="simple"/></fig><fig id="F37" position="float" orientation="portrait"><label>Figures 180–183.</label><caption><p><italic><tp:taxon-name>Oxyscelio doumao</tp:taxon-name></italic> sp. n., holotype female (OSUC 448570) <bold>180</bold> Head and mesosoma, dorsal view <bold>181</bold> Propodeum, posterodorsal view <bold>182</bold> Head, anterior view <bold>183</bold> Metasoma, dorsal view. Morphbank<sup>59</sup></p></caption><graphic xmlns:xlink="http://www.w3.org/1999/xlink" xlink:href="ZooKeys-292-001-g037.jpg" position="float" orientation="portrait" xlink:type="simple"/></fig><fig id="F28" position="float" orientation="portrait"><label>Figures 133–138.</label><caption><p><italic><tp:taxon-name>Oxyscelio crebritas</tp:taxon-name></italic> sp. n., paratype female (OSUC 335200) <bold>133</bold> Head and mesosoma, lateral view <bold>134</bold> Head, anterior view. Paratype female (OSUC 320403) <bold>135</bold> Metasoma, dorsal view. Paratype male (OSUC 320416) <bold>136</bold> Antenna <bold>137</bold> Mesosoma, dorsal view. Paratype male (OSUC 322096) <bold>138</bold> Metasoma, dorsal view. Morphbank<sup>50</sup></p></caption><graphic xmlns:xlink="http://www.w3.org/1999/xlink" xlink:href="ZooKeys-292-001-g028.jpg" position="float" orientation="portrait" xlink:type="simple"/></fig><fig id="F8" position="float" orientation="portrait"><label>Figures 32–37.</label><caption><p><italic><tp:taxon-name>Oxyscelio arcus</tp:taxon-name></italic> sp. n., paratype female (OSUC 368627) <bold>32</bold> Head and mesosoma, lateral view <bold>33</bold> Propodeum, posterior view. Paratype female (OSUC 285223) <bold>34</bold> Head and mesosoma, dorsal view. Paratype female (OSUC 369077) <bold>35</bold> Head, anterior view. Paratype male (OSUC 254743) <bold>36</bold> Antenna <bold>37</bold> Metasoma, dorsal view. Morphbank<sup>30</sup></p></caption><graphic xmlns:xlink="http://www.w3.org/1999/xlink" xlink:href="ZooKeys-292-001-g008.jpg" position="float" orientation="portrait" xlink:type="simple"/></fig><fig id="F20" position="float" orientation="portrait"><label>Figures 94–99.</label><caption><p><italic><tp:taxon-name>Oxyscelio ceylonensis</tp:taxon-name></italic> (Dodd), female (OSUC 268172) <bold>94</bold> Head and mesosoma, lateral view <bold>95</bold> Head and mesosoma, dorsal view. Female (OSUC 369091) <bold>96</bold> Head, anterior view. Female (OSUC 268174) <bold>97</bold> Propodeum, posterior view. Female (OSUC 369174) <bold>98</bold> Metasoma, dorsal view. Male (OSUC 369134) <bold>99</bold> Antenna. Morphbank<sup>42</sup></p></caption><graphic xmlns:xlink="http://www.w3.org/1999/xlink" xlink:href="ZooKeys-292-001-g020.jpg" position="float" orientation="portrait" xlink:type="simple"/></fig><fig id="F88" position="float" orientation="portrait"><label>Figures 420–425.</label><caption><p><italic><tp:taxon-name>Oxyscelio unguis</tp:taxon-name></italic> sp. n., paratype female (OSUC 240919) <bold>420</bold> Head and mesosoma, lateral view. Holotype female (OSUC 257040) <bold>421</bold> Head and mesosoma, dorsal view. <bold>422</bold> Metasoma, dorsal view. Paratype female (OSUC 241814) <bold>423</bold> Head, anterior view. Paratype male (OSUC 251427) <bold>424</bold> Antenna <bold>425</bold> Metasoma, dorsal view. Morphbank<sup>110</sup></p></caption><graphic xmlns:xlink="http://www.w3.org/1999/xlink" xlink:href="ZooKeys-292-001-g088.jpg" position="float" orientation="portrait" xlink:type="simple"/></fig><fig id="F74" position="float" orientation="portrait"><label>Figures 355–358.</label><caption><p><italic><tp:taxon-name>Oxyscelio ogive</tp:taxon-name></italic> sp. n., paratype female (OSUC 361927) <bold>355</bold> Head and mesosoma, lateral view <bold>356</bold> Head and mesosoma, dorsal view. Holotype female (OSUC 368774) <bold>357</bold> Head, anterior view <bold>358</bold> Metasoma, dorsal view. Morphbank<sup>96</sup></p></caption><graphic xmlns:xlink="http://www.w3.org/1999/xlink" xlink:href="ZooKeys-292-001-g074.jpg" position="float" orientation="portrait" xlink:type="simple"/></fig><fig id="F4" position="float" orientation="portrait"><label>Figures 10–15.</label><caption><p><italic><tp:taxon-name>Oxyscelio amrichae</tp:taxon-name></italic> sp. n., paratype female (OSUC 247855) <bold>10</bold> Head and mesosoma, lateral view <bold>11</bold> Head and mesosoma, dorsal view. Paratype female (OSUC 240927) <bold>12</bold> Head, anterior view. Paratype female (ROMEnt Spec. No. 112240) <bold>13</bold> Metasomal apex, dorsal view. Paratype male (OSUC 228746) <bold>14</bold> Antenna <bold>15</bold> Metasoma, dorsal view. Morphbank<sup>26</sup></p></caption><graphic xmlns:xlink="http://www.w3.org/1999/xlink" xlink:href="ZooKeys-292-001-g004.jpg" position="float" orientation="portrait" xlink:type="simple"/></fig><fig id="F9" position="float" orientation="portrait"><label>Figures 38–41.</label><caption><p><italic><tp:taxon-name>Oxyscelio arvi</tp:taxon-name></italic> sp. n., paratype female (OSUC 368988) <bold>38</bold> Head and mesosoma, lateral view <bold>39</bold> Head and mesosoma, dorsal view <bold>40</bold> Head, anterior view <bold>41</bold> Metasoma, dorsal view. Morphbank<sup>31</sup></p></caption><graphic xmlns:xlink="http://www.w3.org/1999/xlink" xlink:href="ZooKeys-292-001-g009.jpg" position="float" orientation="portrait" xlink:type="simple"/></fig><fig id="F27" position="float" orientation="portrait"><label>Figures 129–132.</label><caption><p><italic><tp:taxon-name>Oxyscelio crateris</tp:taxon-name></italic> sp. n., holotype female (OSUC 336014) <bold>129</bold> Head and mesosoma, lateral view <bold>130</bold> Head, posterodorsal view <bold>131</bold> Body, dorsal view. Paratype male (OSUC 322129) <bold>132 </bold>Body, dorsal view. Morphbank<sup>49</sup></p></caption><graphic xmlns:xlink="http://www.w3.org/1999/xlink" xlink:href="ZooKeys-292-001-g027.jpg" position="float" orientation="portrait" xlink:type="simple"/></fig><fig id="F84" position="float" orientation="portrait"><label>Figures 399–403.</label><caption><p><italic><tp:taxon-name>Oxyscelio spinae</tp:taxon-name></italic> sp. n., holotype female (OSUC 361212) <bold>399</bold> Head and mesosoma, lateral view <bold>400</bold> Head and mesosoma, dorsal view <bold>401</bold> Head, anterior view <bold>402</bold> Metasoma, dorsal view. Paratype male (OSUC 335117) <bold>403</bold> Body, dorsal view. Morphbank<sup>106</sup></p></caption><graphic xmlns:xlink="http://www.w3.org/1999/xlink" xlink:href="ZooKeys-292-001-g084.jpg" position="float" orientation="portrait" xlink:type="simple"/></fig><fig id="F72" position="float" orientation="portrait"><label>Figures 345–350.</label><caption><p><italic><tp:taxon-name>Oxyscelio nubbin</tp:taxon-name></italic> sp. n., paratype female (OSUC 361932) <bold>345</bold> Head and mesosoma, lateral view. Paratype female (OSUC 252043) <bold>346</bold> Head and mesosoma, dorsal view. Paratype female (OSUC 265260) <bold>347</bold> Head, oblique view; arrow indicates oblique flange. Paratype female (OSUC 361190) <bold>348</bold> Metasoma, dorsal view. Paratype male (OSUC 335807) <bold>349</bold> Antenna <bold>350</bold>. Paratype male (OSUC 237467)Metasoma, dorsal view. Morphbank<sup>94</sup></p></caption><graphic xmlns:xlink="http://www.w3.org/1999/xlink" xlink:href="ZooKeys-292-001-g072.jpg" position="float" orientation="portrait" xlink:type="simple"/></fig><fig id="F65" position="float" orientation="portrait"><label>Figures 312–315.</label><caption><p><italic><tp:taxon-name>Oxyscelio marginalis</tp:taxon-name></italic> (Kieffer), neotype female (OSUC 268217) <bold>312</bold> Head and mesosoma, lateral view <bold>313</bold> Head and mesosoma, dorsal view <bold>314</bold> Head, anterior view <bold>315</bold> Fore wing venation, dorsal view. Morphbank<sup>87</sup></p></caption><graphic xmlns:xlink="http://www.w3.org/1999/xlink" xlink:href="ZooKeys-292-001-g065.jpg" position="float" orientation="portrait" xlink:type="simple"/></fig><fig id="F57" position="float" orientation="portrait"><label>Figures 272–277.</label><caption><p><italic><tp:taxon-name>Oxyscelio kramatos</tp:taxon-name></italic> sp. n., holotype female (OSUC 439696) <bold>272</bold> Head and mesosoma, lateral view <bold>273</bold> Head and mesosoma, dorsal view <bold>274</bold> Head, anterior view <bold>275</bold> Propodeum, posterodorsal view. Paratype male (OSUC 439741) <bold>276</bold> Antenna <bold>277</bold> Metasoma, dorsal view. Morphbank<sup>79</sup></p></caption><graphic xmlns:xlink="http://www.w3.org/1999/xlink" xlink:href="ZooKeys-292-001-g057.jpg" position="float" orientation="portrait" xlink:type="simple"/></fig><fig id="F89" position="float" orientation="portrait"><label>Figures 426–429.</label><caption><p><italic><tp:taxon-name>Oxyscelio vadorum</tp:taxon-name></italic> sp. n., holotype female (OSUC 268137) <bold>426</bold> Head and mesosoma, lateral view <bold>427</bold> Head and mesosoma, dorsal view <bold>428</bold> Head, anterior view <bold>429</bold> Metasoma, dorsal view. Morphbank<sup>111</sup></p></caption><graphic xmlns:xlink="http://www.w3.org/1999/xlink" xlink:href="ZooKeys-292-001-g089.jpg" position="float" orientation="portrait" xlink:type="simple"/></fig><fig id="F6" position="float" orientation="portrait"><label>Figures 22–25.</label><caption><p><italic><tp:taxon-name>Oxyscelio angustifrons</tp:taxon-name></italic> sp. n., holotype female (OSUC 247962) <bold>22</bold> Head and mesosoma, lateral view <bold>23</bold> Head and mesosoma, dorsal view <bold>24</bold> Head, anterior view. Paratype male (OSUC 247847) <bold>25</bold> Antenna. Morphbank<sup>28</sup></p></caption><graphic xmlns:xlink="http://www.w3.org/1999/xlink" xlink:href="ZooKeys-292-001-g006.jpg" position="float" orientation="portrait" xlink:type="simple"/></fig><fig id="F11" position="float" orientation="portrait"><label>Figures 48–51.</label><caption><p><italic><tp:taxon-name>Oxyscelio aureamediocritas</tp:taxon-name></italic> sp. n., holotype female (OSUC 280518) <bold>48</bold> Head and mesosoma, lateral view <bold>49</bold> Head and mesosoma, dorsal view <bold>50</bold> Head, anterior view <bold>51</bold> Propodeum, posterior view. Morphbank<sup>33</sup></p></caption><graphic xmlns:xlink="http://www.w3.org/1999/xlink" xlink:href="ZooKeys-292-001-g011.jpg" position="float" orientation="portrait" xlink:type="simple"/></fig><fig id="F24" position="float" orientation="portrait"><label>Figures 116–121.</label><caption><p><italic><tp:taxon-name>Oxyscelio convergens</tp:taxon-name></italic> sp. n., holotype female (OSUC 368789) <bold>116</bold> Head and mesosoma, lateral view <bold>117</bold> Head and mesosoma, dorsal view <bold>118</bold> Head, anterior view <bold>119</bold> Metasoma, dorsal view. Paratype male (OSUC 368781) <bold>120</bold> Antenna <bold>121</bold> Metasoma, dorsal view. Morphbank<sup>46</sup></p></caption><graphic xmlns:xlink="http://www.w3.org/1999/xlink" xlink:href="ZooKeys-292-001-g024.jpg" position="float" orientation="portrait" xlink:type="simple"/></fig><fig id="F2" position="float" orientation="portrait"><label>Figures 2–7.</label><caption><p><italic><tp:taxon-name>Oxyscelio aclavae</tp:taxon-name></italic> sp. n., paratype female (OSUC 352476) <bold>2</bold> Head and mesosoma, lateral view. Paratype female (OSUC 335830) <bold>3</bold> Head and mesosoma, dorsal view. Paratype female (OSUC 247834) <bold>4 </bold>Head, anterior view. Paratype female (OSUC 369083) <bold>5</bold> Metasoma, dorsal view. Paratype female (OSUC 257059) <bold>6</bold> Antennae <bold>7</bold> Ventral frons, oblique view; arrow indicates oblique flange. Morphbank<sup>24</sup></p></caption><graphic xmlns:xlink="http://www.w3.org/1999/xlink" xlink:href="ZooKeys-292-001-g002.jpg" position="float" orientation="portrait" xlink:type="simple"/></fig><fig id="F69" position="float" orientation="portrait"><label>Figures 333–336.</label><caption><p><italic><tp:taxon-name>Oxyscelio nasolabii</tp:taxon-name></italic> sp. n., holotype female (OSUC 369096) <bold>333</bold> Head and mesosoma, lateral view <bold>334</bold> Head and mesosoma, dorsal view <bold>335</bold> Head, anterior view <bold>336</bold> Metasoma, dorsal view. Morphbank<sup>91</sup></p></caption><graphic xmlns:xlink="http://www.w3.org/1999/xlink" xlink:href="ZooKeys-292-001-g069.jpg" position="float" orientation="portrait" xlink:type="simple"/></fig><fig id="F75" position="float" orientation="portrait"><label>Figures 359–362.</label><caption><p><italic><tp:taxon-name>Oxyscelio operimenti</tp:taxon-name></italic> sp. n., holotype female (OSUC 376738) <bold>359</bold> Head and mesosoma, lateral view <bold>360</bold> Head and mesosoma, dorsal view <bold>361</bold> Head, anterior view <bold>362</bold> Metasoma, dorsal view. Morphbank<sup>97</sup></p></caption><graphic xmlns:xlink="http://www.w3.org/1999/xlink" xlink:href="ZooKeys-292-001-g075.jpg" position="float" orientation="portrait" xlink:type="simple"/></fig><fig id="F61" position="float" orientation="portrait"><label>Figures 288–293.</label><caption><p><italic><tp:taxon-name>Oxyscelio latitudinis</tp:taxon-name></italic> sp. n., holotype female (OSUC 247927) <bold>288</bold> Head and mesosoma, lateral view <bold>289</bold> Head and mesosoma, dorsal view <bold>290</bold> Metasoma, dorsal view. Paratype female (OSUC 368751) <bold>291</bold> Head, anterior view. Paratype male (OSUC 436883) <bold>292</bold> Antenna <bold>293</bold> Metasoma, dorsal view. Morphbank<sup>83</sup></p></caption><graphic xmlns:xlink="http://www.w3.org/1999/xlink" xlink:href="ZooKeys-292-001-g061.jpg" position="float" orientation="portrait" xlink:type="simple"/></fig><fig id="F60" position="float" orientation="portrait"><label>Figures 284–287.</label><caption><p><italic><tp:taxon-name>Oxyscelio latinubbin</tp:taxon-name></italic> sp. n., paratype female (OSUC 252040) <bold>284</bold> Head and mesosoma, lateral view <bold>285</bold> Head and mesosoma, dorsal view <bold>286</bold> Head, anterior view <bold>287</bold> Metasoma, dorsal view. Morphbank<sup>82</sup></p></caption><graphic xmlns:xlink="http://www.w3.org/1999/xlink" xlink:href="ZooKeys-292-001-g060.jpg" position="float" orientation="portrait" xlink:type="simple"/></fig><fig id="F51" position="float" orientation="portrait"><label>Figures 245–248.</label><caption><p><italic><tp:taxon-name>Oxyscelio greenacus</tp:taxon-name></italic> sp. n., holotype female (OSUC 361339) <bold>245</bold> Head and mesosoma, lateral view <bold>246</bold> Head and mesosoma, dorsal view <bold>247</bold> Head, anterior view <bold>248</bold> Metasoma, dorsal view. Morphbank<sup>73</sup></p></caption><graphic xmlns:xlink="http://www.w3.org/1999/xlink" xlink:href="ZooKeys-292-001-g051.jpg" position="float" orientation="portrait" xlink:type="simple"/></fig><fig id="F31" position="float" orientation="portrait"><label>Figures 151–154.</label><caption><p><italic><tp:taxon-name>Oxyscelio cupularis</tp:taxon-name></italic> (Kieffer), holotype female (OSUC 268223) <bold>151</bold> Head and mesosoma, dorsal view. Female (OSUC 268259) <bold>152</bold> Head and mesosoma, lateral view <bold>153</bold> Head, anterior view <bold>154</bold> Metasoma, dorsal view. Morphbank<sup>53</sup></p></caption><graphic xmlns:xlink="http://www.w3.org/1999/xlink" xlink:href="ZooKeys-292-001-g031.jpg" position="float" orientation="portrait" xlink:type="simple"/></fig><fig id="F47" position="float" orientation="portrait"><label>Figures 225–228.</label><caption><p><italic><tp:taxon-name>Oxyscelio foveatus</tp:taxon-name></italic> Kieffer, neotype male (OSUC 436237) <bold>225</bold> Head and mesosoma, lateral view <bold>226</bold> Head and mesosoma, dorsal view <bold>227</bold> Head, anterior view <bold>228</bold> Body, lateral view. Morphbank<sup>69</sup></p></caption><graphic xmlns:xlink="http://www.w3.org/1999/xlink" xlink:href="ZooKeys-292-001-g047.jpg" position="float" orientation="portrait" xlink:type="simple"/></fig><fig id="F45" position="float" orientation="portrait"><label>Figures 214–219.</label><caption><p><italic><tp:taxon-name>Oxyscelio fossarum</tp:taxon-name></italic> sp. n., holotype female (OSUC 247931) <bold>214</bold> Head and mesosoma, lateral view <bold>215</bold> Head and mesosoma, dorsal view. Paratype female (OSUC 284829) <bold>216</bold> Head, anterior view. Paratype female (OSUC 257065) <bold>217</bold> Metasoma, dorsal view. Paratype male (OSUC 257076) <bold>218</bold> Antenna <bold>219</bold> Metasoma, dorsal view. Morphbank<sup>67</sup></p></caption><graphic xmlns:xlink="http://www.w3.org/1999/xlink" xlink:href="ZooKeys-292-001-g045.jpg" position="float" orientation="portrait" xlink:type="simple"/></fig><fig id="F7" position="float" orientation="portrait"><label>Figures 26–31.</label><caption><p><italic><tp:taxon-name>Oxyscelio angustinubbin</tp:taxon-name></italic> sp. n., holotype female (OSUC 58667) <bold>26</bold> Head and mesosoma, lateral view <bold>27</bold> Head and mesosoma, dorsal view <bold>28</bold> Head, anterior view <bold>29</bold> Metasoma, dorsal view. Paratype male (OSUC 369233) <bold>30</bold> Antenna <bold>31</bold> Metasoma, dorsal view. Morphbank<sup>29</sup></p></caption><graphic xmlns:xlink="http://www.w3.org/1999/xlink" xlink:href="ZooKeys-292-001-g007.jpg" position="float" orientation="portrait" xlink:type="simple"/></fig><fig id="F32" position="float" orientation="portrait"><label>Figures 155–159.</label><caption><p><italic><tp:taxon-name>Oxyscelio cyrtomesos</tp:taxon-name></italic> sp. n., holotype female (OSUC 247938) <bold>155</bold> Head and mesosoma, lateral view <bold>156</bold> Head and mesosoma, dorsal view <bold>157</bold> Metasoma, dorsal view. Paratype female (OSUC 247829) <bold>158</bold> Head, anterior view. Paratype male (OSUC 247964) <bold>159</bold> Body, dorsal view. Morphbank<sup>54</sup></p></caption><graphic xmlns:xlink="http://www.w3.org/1999/xlink" xlink:href="ZooKeys-292-001-g032.jpg" position="float" orientation="portrait" xlink:type="simple"/></fig><fig id="F80" position="float" orientation="portrait"><label>Figures 381–386.</label><caption><p><italic><tp:taxon-name>Oxyscelio reflectens</tp:taxon-name></italic> sp. n., paratype female (OSUC 322063) <bold>381</bold> Head and mesosoma, lateral view. Paratype female (OSUC 280506) <bold>382</bold> Head and mesosoma, dorsal view <bold>383</bold> Metasoma, dorsal view. Paratype female (OSUC 317875) <bold>384</bold> Head, anterior view. Paratype male (OSUC 317855) <bold>385</bold> A5 tyloid. Paratype male (OSUC 247903) <bold>386</bold> Metasoma, dorsal view. Morphbank<sup>102</sup></p></caption><graphic xmlns:xlink="http://www.w3.org/1999/xlink" xlink:href="ZooKeys-292-001-g080.jpg" position="float" orientation="portrait" xlink:type="simple"/></fig><fig id="F25" position="float" orientation="portrait"><label>Figures 122–125.</label><caption><p><italic><tp:taxon-name>Oxyscelio cordis</tp:taxon-name></italic> sp. n., holotype female (OSUC 368750) <bold>122</bold> Head and mesosoma, lateral view <bold>123</bold> Head and mesosoma, dorsal view <bold>124</bold> Head, anterior view <bold>125</bold> Metasoma, dorsal view. Morphbank<sup>47</sup></p></caption><graphic xmlns:xlink="http://www.w3.org/1999/xlink" xlink:href="ZooKeys-292-001-g025.jpg" position="float" orientation="portrait" xlink:type="simple"/></fig><fig id="F91" position="float" orientation="portrait"><label>Figures 434–439.</label><caption><p><italic><tp:taxon-name>Oxyscelio zeuctomesos</tp:taxon-name></italic> sp. n., paratype male (OSUC 369285) <bold>434</bold> Head and mesosoma, lateral view <bold>435</bold> Head and mesosoma, dorsal view <bold>436</bold> Head, anterior view <bold>437</bold> Metasoma, dorsal view. Paratype female (OSUC 369306) <bold>438</bold> Propodeum, oblique view <bold>439</bold> Metasomal apex, dorsal view. Morphbank<sup>113</sup></p></caption><graphic xmlns:xlink="http://www.w3.org/1999/xlink" xlink:href="ZooKeys-292-001-g091.jpg" position="float" orientation="portrait" xlink:type="simple"/></fig><fig id="F78" position="float" orientation="portrait"><label>Figures 373–376.</label><caption><p><italic><tp:taxon-name>Oxyscelio planocarinae</tp:taxon-name></italic> sp. n., holotype female (OSUC 257082) <bold>373</bold> Head and mesosoma, lateral view <bold>374</bold> Head and mesosoma, dorsal view <bold>375</bold> Head, posterodorsal view <bold>376 </bold>Metasoma, dorsal view. Morphbank<sup>100</sup></p></caption><graphic xmlns:xlink="http://www.w3.org/1999/xlink" xlink:href="ZooKeys-292-001-g078.jpg" position="float" orientation="portrait" xlink:type="simple"/></fig><fig id="F41" position="float" orientation="portrait"><label>Figures 196–199.</label><caption><p><italic><tp:taxon-name>Oxyscelio flavipennis</tp:taxon-name></italic> (Kieffer), female (OSUC 188474) <bold>196</bold> Head and mesosoma, lateral view <bold>197</bold> Head and mesosoma, dorsal view <bold>198</bold> Head, anterior view <bold>199</bold> Metasoma, dorsal view. Morphbank<sup>63</sup></p></caption><graphic xmlns:xlink="http://www.w3.org/1999/xlink" xlink:href="ZooKeys-292-001-g041.jpg" position="float" orientation="portrait" xlink:type="simple"/></fig><fig id="F73" position="float" orientation="portrait"><label>Figures 351–354.</label><caption><p><italic><tp:taxon-name>Oxyscelio obsidiani</tp:taxon-name></italic> sp. n., holotype female (OSUC 368930) <bold>351</bold> Head and mesosoma, lateral view <bold>352</bold> Head and mesosoma, dorsal view <bold>353</bold> Head, anterior view <bold>354</bold> Metasoma, dorsal view. Morphbank<sup>95</sup></p></caption><graphic xmlns:xlink="http://www.w3.org/1999/xlink" xlink:href="ZooKeys-292-001-g073.jpg" position="float" orientation="portrait" xlink:type="simple"/></fig><fig id="F19" position="float" orientation="portrait"><label>Figures 88–93.</label><caption><p><italic><tp:taxon-name>Oxyscelio cavinetrion</tp:taxon-name></italic> sp. n., paratype female (OSUC 268262) <bold>88</bold> Head and mesosoma, lateral view <bold>89</bold> Head and mesosoma, dorsal view. Holotype female (OSUC 268260) <bold>90</bold> Head, anterior view <bold>91</bold> Metasoma, dorsal view. Paratype male (OSUC 268271) <bold>92</bold> Mesosoma, dorsal view <bold>93</bold> Metasomal apex, dorsal view. Morphbank<sup>41</sup></p></caption><graphic xmlns:xlink="http://www.w3.org/1999/xlink" xlink:href="ZooKeys-292-001-g019.jpg" position="float" orientation="portrait" xlink:type="simple"/></fig><fig id="F87" position="float" orientation="portrait"><label>Figures 414–419.</label><caption><p><italic><tp:taxon-name>Oxyscelio tecti</tp:taxon-name></italic> sp. n., holotype female (OSUC 368938) <bold>414</bold> Head and mesosoma, lateral view <bold>415</bold> Head and mesosoma, dorsal view <bold>416</bold> Head, anterior view <bold>417</bold> Metasoma, dorsal view. Paratype male (OSUC 368940) <bold>418</bold> Antenna. Paratype male (OSUC 228709) <bold>419</bold> Metasoma, dorsal view. Morphbank<sup>109</sup></p></caption><graphic xmlns:xlink="http://www.w3.org/1999/xlink" xlink:href="ZooKeys-292-001-g087.jpg" position="float" orientation="portrait" xlink:type="simple"/></fig><fig id="F68" position="float" orientation="portrait"><label>Figures 327–332.</label><caption><p><italic><tp:taxon-name>Oxyscelio naraws</tp:taxon-name></italic> Kozlov &amp; Lê, female (OSUC 257093) <bold>327</bold> Head and mesosoma, lateral view <bold>328</bold> Head and mesosoma, dorsal view. Female (OSUC 335201) <bold>329</bold> Head, anterior view. Female (OSUC 368961) <bold>330</bold> Metasoma, dorsal view. Paratype male (OSUC 361343) <bold>331</bold> Antenna <bold>332 </bold>Metasoma, dorsal view. Morphbank<sup>90</sup></p></caption><graphic xmlns:xlink="http://www.w3.org/1999/xlink" xlink:href="ZooKeys-292-001-g068.jpg" position="float" orientation="portrait" xlink:type="simple"/></fig><fig id="F64" position="float" orientation="portrait"><label>Figures 306–311.</label><caption><p><italic><tp:taxon-name>Oxyscelio magnus</tp:taxon-name></italic> (Kieffer), female (OSUC 257058) <bold>306</bold> Head and mesosoma, lateral view <bold>307</bold> Head and mesosoma, dorsal view. Female (OSUC 257072) <bold>308</bold> Head, anterior view. Female (OSUC 257058) <bold>309</bold> Metasomal apex, dorsal view. Male (OSUC 240934) <bold>310</bold> Antenna <bold>311 </bold>Metasoma, dorsal view. Morphbank<sup>86</sup></p></caption><graphic xmlns:xlink="http://www.w3.org/1999/xlink" xlink:href="ZooKeys-292-001-g064.jpg" position="float" orientation="portrait" xlink:type="simple"/></fig><fig id="F83" position="float" orientation="portrait"><label>Figures 395–398.</label><caption><p><italic><tp:taxon-name>Oxyscelio sinuum</tp:taxon-name></italic> sp. n., paratype female (OSUC 352505) <bold>395</bold> Head and mesosoma, lateral view <bold>396</bold> Head and mesosoma, dorsal view <bold>397</bold> Head, anterior view <bold>398</bold> Metasoma, dorsal view. Morphbank<sup>105</sup></p></caption><graphic xmlns:xlink="http://www.w3.org/1999/xlink" xlink:href="ZooKeys-292-001-g083.jpg" position="float" orientation="portrait" xlink:type="simple"/></fig><fig id="F15" position="float" orientation="portrait"><label>Figures 64–69.</label><caption><p><italic><tp:taxon-name>Oxyscelio caesitas</tp:taxon-name></italic> sp. n., holotype female (ANIC Database no. 32 021000) <bold>64</bold> Head and mesosoma, lateral view <bold>65</bold> Head and mesosoma, dorsal view <bold>66</bold> Metasoma, dorsal view.Paratype female (OSUC 442266) <bold>67</bold> Head, anterior view. Paratype male (OSUC 442269) <bold>68</bold> Antenna <bold>69</bold> Metasoma, dorsal view. Morphbank<sup>37</sup></p></caption><graphic xmlns:xlink="http://www.w3.org/1999/xlink" xlink:href="ZooKeys-292-001-g015.jpg" position="float" orientation="portrait" xlink:type="simple"/></fig><fig id="F40" position="float" orientation="portrait"><label>Figures 192–195.</label><caption><p><italic><tp:taxon-name>Oxyscelio flabelli</tp:taxon-name></italic> sp. n., holotype female (OSUC 368744) <bold>192</bold> Head and mesosoma, lateral view <bold>193</bold> Head and mesosoma, dorsal view <bold>194</bold> Head, anterior view <bold>195</bold> Metasoma, dorsal view. Morphbank<sup>62</sup></p></caption><graphic xmlns:xlink="http://www.w3.org/1999/xlink" xlink:href="ZooKeys-292-001-g040.jpg" position="float" orientation="portrait" xlink:type="simple"/></fig><fig id="F58" position="float" orientation="portrait"><label>Figures 278–281.</label><caption><p><italic><tp:taxon-name>Oxyscelio labis</tp:taxon-name></italic> sp. n., holotype female (OSUC 376761) <bold>278</bold> Head and mesosoma, lateral view <bold>279</bold> Head and mesosoma, dorsal view <bold>280</bold> Head, anterior view <bold>281</bold> Head, posterodorsal view. Morphbank<sup>80</sup></p></caption><graphic xmlns:xlink="http://www.w3.org/1999/xlink" xlink:href="ZooKeys-292-001-g058.jpg" position="float" orientation="portrait" xlink:type="simple"/></fig><fig id="F46" position="float" orientation="portrait"><label>Figures 220–224.</label><caption><p><italic><tp:taxon-name>Oxyscelio fossularum</tp:taxon-name></italic> sp. n., holotype female (OSUC 247975) <bold>220</bold> Head and mesosoma, lateral view <bold>221</bold> Head and mesosoma, dorsal view <bold>222</bold> Metasoma, dorsal view. Paratype female (OSUC 257037) <bold>223</bold> Head, anterior view. Paratype male (OSUC 247857) <bold>224</bold> Body, dorsal view. Morphbank<sup>68</sup></p></caption><graphic xmlns:xlink="http://www.w3.org/1999/xlink" xlink:href="ZooKeys-292-001-g046.jpg" position="float" orientation="portrait" xlink:type="simple"/></fig><fig id="F52" position="float" orientation="portrait"><label>Figures 249–252.</label><caption><p><italic><tp:taxon-name>Oxyscelio halmaherae</tp:taxon-name></italic> sp. n., holotype male (OSUC 268179) <bold>249</bold> Head and mesosoma, lateral view <bold>250</bold> Head and mesosoma, dorsal view <bold>251</bold> Head, anterior view <bold>252</bold> Metasomal apex, dorsal view. Morphbank<sup>74</sup></p></caption><graphic xmlns:xlink="http://www.w3.org/1999/xlink" xlink:href="ZooKeys-292-001-g052.jpg" position="float" orientation="portrait" xlink:type="simple"/></fig><fig id="F36" position="float" orientation="portrait"><label>Figures 178–179.</label><caption><p><italic><tp:taxon-name>Oxyscelio dorsalis</tp:taxon-name></italic> (Kieffer), holotype male (Museum Paris EY0000003994) <bold>178 </bold>Body, lateral view <bold>179</bold> Body, dorsal view. Morphbank<sup>58</sup></p></caption><graphic xmlns:xlink="http://www.w3.org/1999/xlink" xlink:href="ZooKeys-292-001-g036.jpg" position="float" orientation="portrait" xlink:type="simple"/></fig><fig id="F39" position="float" orientation="portrait"><label>Figures 188–191.</label><caption><p><italic><tp:taxon-name>Oxyscelio fistulae</tp:taxon-name></italic> sp. n., paratype male (OSUC 376621) <bold>188</bold> Head and mesosoma, lateral view <bold>189</bold> Head and mesosoma, dorsal view <bold>190</bold> Head, oblique view. Paratype male (OSUC 376616) <bold>191</bold> Metasoma, dorsal view. Morphbank<sup>61</sup></p></caption><graphic xmlns:xlink="http://www.w3.org/1999/xlink" xlink:href="ZooKeys-292-001-g039.jpg" position="float" orientation="portrait" xlink:type="simple"/></fig><fig id="F86" position="float" orientation="portrait"><label>Figures 410–413.</label><caption><p><italic><tp:taxon-name>Oxyscelio striarum</tp:taxon-name></italic> sp. n., paratype female (OSUC 257067) <bold>410</bold> Head and mesosoma, lateral view <bold>411</bold> Head and mesosoma, dorsal view. Holotype female (OSUC 368958) <bold>412</bold> Head, anterior view <bold>413</bold> Metasoma, dorsal view. Morphbank<sup>108</sup></p></caption><graphic xmlns:xlink="http://www.w3.org/1999/xlink" xlink:href="ZooKeys-292-001-g086.jpg" position="float" orientation="portrait" xlink:type="simple"/></fig><fig id="F44" position="float" orientation="portrait"><label>Figures 210–213.</label><caption><p><italic><tp:taxon-name>Oxyscelio fodiens</tp:taxon-name></italic> sp. n., holotype female (OSUC 369042) <bold>210</bold> Head and mesosoma, lateral view <bold>211</bold> Head and mesosoma, dorsal view <bold>212</bold> Head, anterior view <bold>213</bold> Metasoma, dorsal view. Morphbank<sup>66</sup></p></caption><graphic xmlns:xlink="http://www.w3.org/1999/xlink" xlink:href="ZooKeys-292-001-g044.jpg" position="float" orientation="portrait" xlink:type="simple"/></fig><fig id="F3" position="float" orientation="portrait"><label>Figures 8–9.</label><caption><p><italic><tp:taxon-name>Oxyscelio acutiventris</tp:taxon-name></italic> (Kieffer), holotype female (Museum Paris EY0000003996) <bold>8</bold> Body, lateral view <bold>9</bold> Body, dorsal view. Morphbank<sup>25</sup></p></caption><graphic xmlns:xlink="http://www.w3.org/1999/xlink" xlink:href="ZooKeys-292-001-g003.jpg" position="float" orientation="portrait" xlink:type="simple"/></fig><fig id="F77" position="float" orientation="portrait"><label>Figures 369–372.</label><caption><p><italic><tp:taxon-name>Oxyscelio perpensus</tp:taxon-name></italic> Kononova, female (OSUC 368979) <bold>369</bold> Head and mesosoma, lateral view <bold>370</bold> Head and mesosoma, dorsal view <bold>371</bold> Head, anterior view <bold>372</bold> Metasoma, dorsal view. Morphbank<sup>99</sup></p></caption><graphic xmlns:xlink="http://www.w3.org/1999/xlink" xlink:href="ZooKeys-292-001-g077.jpg" position="float" orientation="portrait" xlink:type="simple"/></fig><fig id="F21" position="float" orientation="portrait"><label>Figures 100–103.</label><caption><p><italic><tp:taxon-name>Oxyscelio chimaerae</tp:taxon-name></italic> sp. n., holotype female (OSUC 369320) <bold>100</bold> Head and mesosoma, lateral view <bold>101</bold> Head and mesosoma, dorsal view <bold>102</bold> Head, anterior view <bold>103</bold> Metasoma, dorsal view. Morphbank<sup>43</sup></p></caption><graphic xmlns:xlink="http://www.w3.org/1999/xlink" xlink:href="ZooKeys-292-001-g021.jpg" position="float" orientation="portrait" xlink:type="simple"/></fig><fig id="F71" position="float" orientation="portrait"><label>Figures 341–344.</label><caption><p><italic><tp:taxon-name>Oxyscelio noduli</tp:taxon-name></italic> sp. n., holotype female (OSUC 369234) <bold>341</bold> Head and mesosoma, lateral view <bold>342</bold> Head and mesosoma, dorsal view <bold>343</bold> Head, anterior view <bold>344</bold> Metasoma, dorsal view. Morphbank<sup>93</sup></p></caption><graphic xmlns:xlink="http://www.w3.org/1999/xlink" xlink:href="ZooKeys-292-001-g071.jpg" position="float" orientation="portrait" xlink:type="simple"/></fig><fig id="F70" position="float" orientation="portrait"><label>Figures 337–340.</label><caption><p><italic><tp:taxon-name>Oxyscelio nodorum</tp:taxon-name></italic> sp. n., holotype female (OSUC 369217) <bold>337</bold> Head and mesosoma, lateral view <bold>338</bold> Head and mesosoma, dorsal view <bold>339</bold> Head, anterior view <bold>340</bold> Metasoma, dorsal view. Morphbank<sup>92</sup></p></caption><graphic xmlns:xlink="http://www.w3.org/1999/xlink" xlink:href="ZooKeys-292-001-g070.jpg" position="float" orientation="portrait" xlink:type="simple"/></fig><fig id="F5" position="float" orientation="portrait"><label>Figures 16–21.</label><caption><p><italic><tp:taxon-name>Oxyscelio anguli</tp:taxon-name></italic> sp. n., paratype female (OSUC 268128) <bold>16</bold> Head and mesosoma, lateral view <bold>17</bold> Head, anterior view.Paratype female (OSUC 268142) <bold>18</bold> Head and mesosoma, dorsal view. Paratype female (OSUC 268130) <bold>19</bold> Metasoma, dorsal view. Paratype male (OSUC 268279) <bold>20</bold> Antenna <bold>21</bold> Metasoma, dorsal view. Morphbank<sup>27</sup></p></caption><graphic xmlns:xlink="http://www.w3.org/1999/xlink" xlink:href="ZooKeys-292-001-g005.jpg" position="float" orientation="portrait" xlink:type="simple"/></fig><fig id="F62" position="float" orientation="portrait"><label>Figures 294–299.</label><caption><p><italic><tp:taxon-name>Oxyscelio limae</tp:taxon-name></italic> sp. n., holotype female (OSUC 369087) <bold>294</bold> Head and mesosoma, lateral view <bold>295</bold> Head, anterior view. Paratype female (OSUC 268169) <bold>296</bold> Metasoma, dorsal view. Paratype male (OSUC 268114) <bold>297</bold> Antenna. Paratype male (OSUC 268148) <bold>298</bold> Head and mesosoma, dorsal view. Paratype male (OSUC 268278) <bold>299</bold> Metasoma, dorsal view. Morphbank<sup>84</sup></p></caption><graphic xmlns:xlink="http://www.w3.org/1999/xlink" xlink:href="ZooKeys-292-001-g062.jpg" position="float" orientation="portrait" xlink:type="simple"/></fig><fig id="F42" position="float" orientation="portrait"><label>Figures 200–203.</label><caption><p><italic><tp:taxon-name>Oxyscelio flaviventris</tp:taxon-name></italic> sp. n., holotype female (OSUC 369047) <bold>200</bold> Head and mesosoma, lateral view <bold>201</bold> Head and mesosoma, dorsal view <bold>202</bold> Head, anterior view <bold>203</bold> Metasoma, dorsal view. Morphbank<sup>64</sup></p></caption><graphic xmlns:xlink="http://www.w3.org/1999/xlink" xlink:href="ZooKeys-292-001-g042.jpg" position="float" orientation="portrait" xlink:type="simple"/></fig><fig id="F35" position="float" orientation="portrait"><label>Figures 172–177.</label><caption><p><italic><tp:taxon-name>Oxyscelio dermatoglyphes</tp:taxon-name></italic> sp. n., holotype female (OSUC 368835) <bold>172</bold> Head and mesosoma, lateral view <bold>173</bold> Head and mesosoma, dorsal view <bold>174</bold> Head, anterior view <bold>175</bold> Metasoma, dorsal view. Paratype male (OSUC 368838) <bold>176</bold> Antenna <bold>177</bold> Metasoma, dorsal view. Morphbank<sup>57</sup></p></caption><graphic xmlns:xlink="http://www.w3.org/1999/xlink" xlink:href="ZooKeys-292-001-g035.jpg" position="float" orientation="portrait" xlink:type="simple"/></fig><fig id="F54" position="float" orientation="portrait"><label>Figures 259–262.</label><caption><p><italic><tp:taxon-name>Oxyscelio jaune</tp:taxon-name></italic> sp. n., holotype female (OSUC 352523) <bold>259</bold> Head and mesosoma, lateral view <bold>260</bold> Head and mesosoma, dorsal view <bold>261</bold> Head, anterior view <bold>262</bold> Metasoma, dorsal view. Morphbank<sup>76</sup></p></caption><graphic xmlns:xlink="http://www.w3.org/1999/xlink" xlink:href="ZooKeys-292-001-g054.jpg" position="float" orientation="portrait" xlink:type="simple"/></fig><fig id="F43" position="float" orientation="portrait"><label>Figures 204–209.</label><caption><p><italic><tp:taxon-name>Oxyscelio florus</tp:taxon-name></italic> Kononova, female (OSUC 368982) <bold>204</bold> Head and mesosoma, lateral view <bold>205</bold> Head and mesosoma, dorsal view <bold>206</bold> Head, anterior view <bold>207</bold> Metasoma, dorsal view. Male (OSUC 368984) <bold>208</bold> Antenna. Paratype male (OSUC 369002) <bold>209</bold> Metasoma, dorsal view. Morphbank<sup>65</sup></p></caption><graphic xmlns:xlink="http://www.w3.org/1999/xlink" xlink:href="ZooKeys-292-001-g043.jpg" position="float" orientation="portrait" xlink:type="simple"/></fig><fig id="F81" position="float" orientation="portrait"><label>Figures 387–390.</label><caption><p><italic><tp:taxon-name>Oxyscelio regionis</tp:taxon-name></italic> sp. n., holotype female (OSUC 247898) <bold>387</bold> Head and mesosoma, lateral view <bold>388</bold> Head and mesosoma, dorsal view <bold>389</bold> Head, anterior view <bold>390</bold> Metasoma, dorsal view. Morphbank<sup>103</sup></p></caption><graphic xmlns:xlink="http://www.w3.org/1999/xlink" xlink:href="ZooKeys-292-001-g081.jpg" position="float" orientation="portrait" xlink:type="simple"/></fig><fig id="F50" position="float" orientation="portrait"><label>Figures 241–244.</label><caption><p><italic><tp:taxon-name>Oxyscelio granuli</tp:taxon-name></italic> sp. n., holotype female (OSUC 277628) <bold>241</bold> Head and mesosoma, lateral view <bold>242</bold> Head and mesosoma, dorsal view <bold>243</bold> Head, anterior view <bold>244</bold> Metasoma, dorsal view. Morphbank<sup>72</sup></p></caption><graphic xmlns:xlink="http://www.w3.org/1999/xlink" xlink:href="ZooKeys-292-001-g050.jpg" position="float" orientation="portrait" xlink:type="simple"/></fig><fig id="F55" position="float" orientation="portrait"><label>Figures 263–268.</label><caption><p><italic><tp:taxon-name>Oxyscelio jugi</tp:taxon-name></italic> sp. n., holotype female (OSUC 369039) <bold>263</bold> Head and mesosoma, lateral view <bold>264</bold> Head and mesosoma, dorsal view. Paratype female (OSUC 322119) <bold>265</bold> Head, anterior view <bold>266</bold> Metasoma, dorsal view. Paratype male (OSUC 352478) <bold>267</bold> Antenna <bold>268</bold> Metasoma, dorsal view. Morphbank<sup>77</sup></p></caption><graphic xmlns:xlink="http://www.w3.org/1999/xlink" xlink:href="ZooKeys-292-001-g055.jpg" position="float" orientation="portrait" xlink:type="simple"/></fig><fig id="F14" position="float" orientation="portrait"><label>Figures 62–63.</label><caption><p><italic><tp:taxon-name>Oxyscelio brevinervis</tp:taxon-name></italic> sp. n., neotype male (OSUC 268270) <bold>62</bold> Head and mesosoma, dorsal view <bold>63</bold> Head, anterior view. Morphbank<sup>36</sup></p></caption><graphic xmlns:xlink="http://www.w3.org/1999/xlink" xlink:href="ZooKeys-292-001-g014.jpg" position="float" orientation="portrait" xlink:type="simple"/></fig><fig id="F48" position="float" orientation="portrait"><label>Figures 229–234.</label><caption><p><italic><tp:taxon-name>Oxyscelio genae</tp:taxon-name></italic> sp. n., paratype female (OSUC 382052) <bold>229</bold> Head and mesosoma, lateral view <bold>230</bold> Head and mesosoma, dorsal view <bold>231</bold> Head, anterior view <bold>232</bold> Head, posterodorsal view. Paratype male (OSUC 369089) <bold>233</bold> Antenna <bold>234</bold> Body, lateral view. Morphbank<sup>70</sup></p></caption><graphic xmlns:xlink="http://www.w3.org/1999/xlink" xlink:href="ZooKeys-292-001-g048.jpg" position="float" orientation="portrait" xlink:type="simple"/></fig><fig id="F17" position="float" orientation="portrait"><label>Figures 76–81.</label><caption><p><italic><tp:taxon-name>Oxyscelio capitis</tp:taxon-name></italic> sp. n., holotype female (OSUC 335910) <bold>76</bold> Head and mesosoma, lateral view <bold>77</bold> Head and mesosoma, dorsal view <bold>78</bold> Head, anterior view. Paratype female (OSUC 335922) <bold>79 </bold>Metasoma, dorsal view. Paratype male (OSUC 247958) <bold>80</bold> Antenna <bold>81</bold> Metasoma, dorsal view. Morphbank<sup>39</sup></p></caption><graphic xmlns:xlink="http://www.w3.org/1999/xlink" xlink:href="ZooKeys-292-001-g017.jpg" position="float" orientation="portrait" xlink:type="simple"/></fig><fig id="F10" position="float" orientation="portrait"><label>Figures 42–47.</label><caption><p><italic><tp:taxon-name>Oxyscelio asperi</tp:taxon-name></italic> sp. n., holotype female (OSUC 368934) <bold>42</bold> Head and mesosoma, lateral view <bold>43</bold> Head and mesosoma, dorsal view <bold>44</bold> Metasoma, dorsal view. Paratype female (OSUC 368924) <bold>45</bold> Head, anterior view. Paratype male (OSUC 368933) <bold>46</bold> Antenna <bold>47</bold> Metasoma, dorsal view. Morphbank<sup>32</sup></p></caption><graphic xmlns:xlink="http://www.w3.org/1999/xlink" xlink:href="ZooKeys-292-001-g010.jpg" position="float" orientation="portrait" xlink:type="simple"/></fig><fig id="F59" position="float" orientation="portrait"><label>Figures 282–283.</label><caption><p><italic><tp:taxon-name>Oxyscelio lacunae</tp:taxon-name></italic> sp. n., holotype female (OSUC 448561) <bold>282</bold> Head and mesosoma, lateral view <bold>283</bold> Head and mesosoma, dorsal view. Morphbank<sup>81</sup></p></caption><graphic xmlns:xlink="http://www.w3.org/1999/xlink" xlink:href="ZooKeys-292-001-g059.jpg" position="float" orientation="portrait" xlink:type="simple"/></fig><fig id="F38" position="float" orientation="portrait"><label>Figures 184–187.</label><caption><p><italic><tp:taxon-name>Oxyscelio excavatus</tp:taxon-name></italic> (Kieffer), holotype male (Museum Paris EY0000003993) <bold>184 </bold>Head and mesosoma, lateral view <bold>185</bold> Head and mesosoma, dorsal view <bold>186</bold> Head, anterior view <bold>187</bold> Metasoma, dorsal view. Morphbank<sup>60</sup></p></caption><graphic xmlns:xlink="http://www.w3.org/1999/xlink" xlink:href="ZooKeys-292-001-g038.jpg" position="float" orientation="portrait" xlink:type="simple"/></fig><fig id="F16" position="float" orientation="portrait"><label>Figures 70–75.</label><caption><p><italic><tp:taxon-name>Oxyscelio capilli</tp:taxon-name></italic> sp. n., paratype female (OSUC 368951) <bold>70</bold> Head and mesosoma, lateral view <bold>71</bold> Mesosoma, dorsal view <bold>72</bold> Head, anterior view <bold>73</bold> Metasoma, dorsal view. Paratype male (OSUC 58670) <bold>74</bold> Antenna <bold>75</bold> Metasoma, dorsal view. Morphbank<sup>38</sup></p></caption><graphic xmlns:xlink="http://www.w3.org/1999/xlink" xlink:href="ZooKeys-292-001-g016.jpg" position="float" orientation="portrait" xlink:type="simple"/></fig><fig id="F63" position="float" orientation="portrait"><label>Figures 300–305.</label><caption><p><italic><tp:taxon-name>Oxyscelio longiventris</tp:taxon-name></italic> sp. n., paratype female (OSUC 247609) <bold>300</bold> Head and mesosoma, lateral view <bold>301</bold> Head and mesosoma, dorsal view <bold>302</bold> Metasoma, dorsal view. Paratype female (OSUC 247625) <bold>303</bold> Head, anterior view Paratype male (OSUC 247612) <bold>304</bold> Antenna <bold>305</bold> Metasoma, dorsal view. Morphbank<sup>85</sup></p></caption><graphic xmlns:xlink="http://www.w3.org/1999/xlink" xlink:href="ZooKeys-292-001-g063.jpg" position="float" orientation="portrait" xlink:type="simple"/></fig><fig id="F67" position="float" orientation="portrait"><label>Figures 322–326.</label><caption><p><italic><tp:taxon-name>Oxyscelio mollitia</tp:taxon-name></italic> sp. n., holotype female (OSUC 368975) <bold>322</bold> Head and mesosoma, lateral view <bold>323</bold> Head and mesosoma, dorsal view <bold>324</bold> Head, anterior view <bold>325</bold> Metasoma, dorsal view. Paratype male (OSUC 368987) <bold>326</bold> Body, dorsal view. Morphbank<sup>89</sup></p></caption><graphic xmlns:xlink="http://www.w3.org/1999/xlink" xlink:href="ZooKeys-292-001-g067.jpg" position="float" orientation="portrait" xlink:type="simple"/></fig><fig id="F22" position="float" orientation="portrait"><label>Figures 104–109.</label><caption><p><italic><tp:taxon-name>Oxyscelio codae</tp:taxon-name></italic> sp. n., paratype female (OSUC 369292) <bold>104</bold> Head and mesosoma, lateral view <bold>105</bold> Head and mesosoma, dorsal view. Paratype female (OSUC 369286) <bold>106</bold> Head, anterior view. Paratype female (OSUC 369293) <bold>107</bold> Metasoma, dorsal view. Paratype male (OSUC 369284) <bold>108 </bold>Antenna. Paratype male (OSUC 369259) <bold>109</bold> Metasoma, dorsal view. Morphbank<sup>44</sup></p></caption><graphic xmlns:xlink="http://www.w3.org/1999/xlink" xlink:href="ZooKeys-292-001-g022.jpg" position="float" orientation="portrait" xlink:type="simple"/></fig><fig id="F23" position="float" orientation="portrait"><label>Figures 110–115.</label><caption><p><italic><tp:taxon-name>Oxyscelio consobrinus</tp:taxon-name></italic> (Kieffer), holotype female (Museum Paris EY0000003995) <bold>110 </bold>Head and mesosoma, lateral view <bold>111</bold> Head and mesosoma, dorsal view <bold>112</bold> Head, anterior view <bold>113</bold> Metasoma, dorsal view. Paratype male (OSUC 268233) <bold>114</bold> Antennae <bold>115</bold> Mesosoma, dorsal view. Morphbank<sup>45</sup></p></caption><graphic xmlns:xlink="http://www.w3.org/1999/xlink" xlink:href="ZooKeys-292-001-g023.jpg" position="float" orientation="portrait" xlink:type="simple"/></fig></tp:treatment-sec><ref-list><ref id="B4"><mixed-citation xmlns:xlink="http://www.w3.org/1999/xlink" xlink:type="simple"><person-group><name name-style="western"><surname>Brues</surname><given-names>CT</given-names></name></person-group> (<year>1908</year>) <source>Hymenoptera. Fam. Scelionidae. Genera Insectorum, 80: 1–59.<sup>117</sup></source></mixed-citation></ref><ref id="B18"><mixed-citation xmlns:xlink="http://www.w3.org/1999/xlink" xlink:type="simple"><person-group><name name-style="western"><surname>Kieffer</surname><given-names>JJ</given-names></name></person-group> (<year>1910b</year>)<source> Hymenoptera. Fam. Scelionidae. Addenda et corrigenda. Genera Insectorum 80: 61–112.<sup>130</sup></source></mixed-citation></ref><ref id="B19"><mixed-citation xmlns:xlink="http://www.w3.org/1999/xlink" xlink:type="simple"><person-group><name name-style="western"><surname>Kieffer</surname><given-names>JJ</given-names></name></person-group> (<year>1913a</year>)<source> Proctotrypidae (3e partie). Species des Hymenopteres d’Europe et d’Algerie 11: 161–304.<sup>131</sup></source></mixed-citation></ref><ref id="B23"><mixed-citation xmlns:xlink="http://www.w3.org/1999/xlink" xlink:type="simple"><person-group><name name-style="western"><surname>Kieffer</surname><given-names>JJ</given-names></name></person-group> (<year>1926</year>)<source><italic>Scelionidae</italic>. Das Tierreich. Vol. 48. Walter de Gruyter &amp; Co., Berlin, 885 pp.<sup>135</sup></source></mixed-citation></ref><ref id="B8"><mixed-citation xmlns:xlink="http://www.w3.org/1999/xlink" xlink:type="simple"><person-group><name name-style="western"><surname>Dodd</surname><given-names>AP</given-names></name></person-group> (<year>1931</year>) <source>The genus <italic>Oxyscelio</italic> Kieffer, its synonymy and species, with a description of one new genus (Hymenoptera: Proctotrypoidea). Proceedings of the Royal Society of Queensland 42: 71–81.<sup>121</sup></source></mixed-citation></ref><ref id="B27"><mixed-citation xmlns:xlink="http://www.w3.org/1999/xlink" xlink:type="simple"><person-group><name name-style="western"><surname>Mani</surname><given-names>MS</given-names></name></person-group> (<year>1941</year>)<source> Serphoidea. Catalogue of Indian Insects 26: 1–60.<sup>139</sup></source></mixed-citation></ref><ref id="B32"><mixed-citation xmlns:xlink="http://www.w3.org/1999/xlink" xlink:type="simple"><person-group><name name-style="western"><surname>Muesebeck</surname><given-names>CFW</given-names></name><name name-style="western"><surname>Walkley</surname><given-names>LM</given-names></name></person-group> (<year>1956</year>) <source>Type species of the genera and subgenera of parasitic wasps comprising the superfamily Proctotrupoidea (order Hymenoptera). Proceedings of the United States National Museum 105: 319–419.<sup>144</sup></source> doi: <ext-link ext-link-type="uri" xlink:href="http://dx.doi.org/10.5479/si.00963801.3359.319" xlink:type="simple">10.5479/si.00963801.3359.319</ext-link></mixed-citation></ref><ref id="B29"><mixed-citation xmlns:xlink="http://www.w3.org/1999/xlink" xlink:type="simple"><person-group><name name-style="western"><surname>Masner</surname><given-names>L</given-names></name></person-group> (<year>1976</year>)<source> Revisionary notes and keys to world genera of Scelionidae (Hymenoptera: Proctotrupoidea). Memoirs of the Entomological Society of Canada97: 1–87.<sup>141</sup></source>doi: <ext-link ext-link-type="uri" xlink:href="http://dx.doi.org/10.4039/entm10897fv" xlink:type="simple">10.4039/entm10897fv</ext-link></mixed-citation></ref><ref id="B6"><mixed-citation xmlns:xlink="http://www.w3.org/1999/xlink" xlink:type="simple"><person-group><name name-style="western"><surname>De Santis</surname><given-names>L</given-names></name></person-group> (<year>1980</year>)<source> Catalogo de los himenopteros brasilenos de la serie Parasitica incluyendo Bethyloidea. Editora da Universidade Federal do Parana, Curitiba, Brazil, 395 pp.<sup>119</sup></source></mixed-citation></ref><ref id="B10"><mixed-citation xmlns:xlink="http://www.w3.org/1999/xlink" xlink:type="simple"><person-group><name name-style="western"><surname>Galloway</surname><given-names>ID</given-names></name><name name-style="western"><surname>Austin</surname><given-names>AD</given-names></name></person-group> (<year>1984</year>)<source> Revision of the Scelioninae (Hymenoptera: Scelionidae) in Australia. Australian Journal of Zoology Supplementary Series 99: 1–138.<sup>123</sup></source></mixed-citation></ref><ref id="B13"><mixed-citation xmlns:xlink="http://www.w3.org/1999/xlink" xlink:type="simple"><person-group><name name-style="western"><surname>Johnson</surname><given-names>NF</given-names></name></person-group> (<year>1992</year>) <source>Catalog of world Proctotrupoidea excluding Platygastridae. Memoirs of the American Entomological Institute 51: 1–825.<sup>125</sup></source></mixed-citation></ref><ref id="B1"><mixed-citation xmlns:xlink="http://www.w3.org/1999/xlink" xlink:type="simple"><person-group><name name-style="western"><surname>Austin</surname><given-names>AD</given-names></name><name name-style="western"><surname>Field</surname><given-names>SA</given-names></name></person-group> (<year>1997</year>)<source> The ovipositor system of scelionid and platygastrid wasps (Hymenoptera: Platygastroidea): comparative morphology and phylogenetic implications. Invertebrate Taxonomy 11: 1–87.<sup>114</sup></source>doi: <ext-link ext-link-type="uri" xlink:href="http://dx.doi.org/10.1071/IT95048" xlink:type="simple">10.1071/IT95048</ext-link></mixed-citation></ref><ref id="B26"><mixed-citation xmlns:xlink="http://www.w3.org/1999/xlink" xlink:type="simple"><person-group><name name-style="western"><surname>Lê</surname><given-names>XH</given-names></name></person-group> (<year>2000</year>)<source> Egg-parasites of family Scelionidae (Hymenoptera). Fauna of Vietnam, vol. 3. Science and Technics Publishing House, Hanoi. 386 pp.<sup>138</sup></source></mixed-citation></ref><ref id="B34"><mixed-citation xmlns:xlink="http://www.w3.org/1999/xlink" xlink:type="simple"><person-group><name name-style="western"><surname>Rajmohana</surname><given-names>K</given-names></name></person-group> (<year>2006</year>) <source>Studies on Proctotrupoidea and Platygastroidea (Hymenoptera: Insecta) of Kerala. Memoirs of the Zoological Survey of India 21(1): 1–153.<sup>146</sup></source></mixed-citation></ref><ref id="B24"><mixed-citation xmlns:xlink="http://www.w3.org/1999/xlink" xlink:type="simple"><person-group><name name-style="western"><surname>Kononova</surname><given-names>SV</given-names></name><name name-style="western"><surname>Fursov</surname><given-names>VN</given-names></name></person-group> (<year>2007</year>)<source> A review of the genera <italic>Calotelea</italic>, <italic>Calliscelio</italic>, and <italic>Oxyscelio</italic> (Scelioninae, Scelionidae, Proctotrupoidea) from the Palaearctic fauna. Entomological Review 87: 92–105.<sup>136</sup></source>doi: <ext-link ext-link-type="uri" xlink:href="http://dx.doi.org/10.1134/S0013873807010101" xlink:type="simple">10.1134/S0013873807010101</ext-link></mixed-citation></ref><ref id="B25"><mixed-citation xmlns:xlink="http://www.w3.org/1999/xlink" xlink:type="simple"><person-group><name name-style="western"><surname>Kononova</surname><given-names>SV</given-names></name><name name-style="western"><surname>Kozlov</surname><given-names>VN</given-names></name></person-group> (<year>2008</year>)<source> [Scelionids of the Palearctic (Hymenoptera, Scelionidae). Subfamily Scelioninae]. Tovarishchestvo Nauchnykh Izdanii KMK, Saint Petersburg. 489 pp.<sup>137</sup></source></mixed-citation></ref><ref id="B2"><mixed-citation xmlns:xlink="http://www.w3.org/1999/xlink" xlink:type="simple"><person-group><name name-style="western"><surname>Baltazar</surname><given-names>CR</given-names></name></person-group> (<year>1966</year>)<source> A catalogue of Philippine Hymenoptera (with a bibliography, 1758-1963). Pacific Insects Monographs 8: 1–488.<sup>115</sup></source></mixed-citation></ref><ref id="B17"><mixed-citation xmlns:xlink="http://www.w3.org/1999/xlink" xlink:type="simple"><person-group><name name-style="western"><surname>Kieffer</surname><given-names>JJ</given-names></name></person-group> (<year>1910a</year>)<source> Description de nouveaux microhyménoptères du Brésil. Annales de la Société Entomologique de France 78: 287–348.<sup>129</sup></source></mixed-citation></ref><ref id="B21"><mixed-citation xmlns:xlink="http://www.w3.org/1999/xlink" xlink:type="simple"><!--PageBreak--><person-group><name name-style="western"><surname>Kieffer</surname><given-names>JJ</given-names></name></person-group> (<year>1914</year>)<source> Enumeration des Serphides (Proctotrupides) des Iles Philippines avec description de genres nouveaux et d’especes nouvelles. Philippine Journal of Science (D) 9: 285–311.<sup>133</sup></source></mixed-citation></ref><ref id="B22"><mixed-citation xmlns:xlink="http://www.w3.org/1999/xlink" xlink:type="simple"><person-group><name name-style="western"><surname>Kieffer</surname><given-names>JJ</given-names></name></person-group> (<year>1916</year>)<source> Neue Scelioniden aus den Philippinen-Inseln. Brotéria 14: 58–187.<sup>134</sup></source></mixed-citation></ref><ref id="B33"><mixed-citation xmlns:xlink="http://www.w3.org/1999/xlink" xlink:type="simple"><person-group><name name-style="western"><surname>Murphy</surname><given-names>NP</given-names></name><name name-style="western"><surname>Carey</surname><given-names>D</given-names></name><name name-style="western"><surname>Castro</surname><given-names>LR</given-names></name><name name-style="western"><surname>Dowton</surname><given-names>M</given-names></name><name name-style="western"><surname>Austin</surname><given-names>AD</given-names></name></person-group> (<year>2007</year>)<source> Phylogeny of the platygastroid wasps (Hymenoptera) based on sequences from the 18S rRNA, 28S rRNA and cytochrome oxidase I genes: implications for evolution of the ovipositor system and host relationships. Biological Journal of the Linnean Society 91: 653–669.<sup>145</sup></source>doi: <ext-link ext-link-type="uri" xlink:href="http://dx.doi.org/10.1111/j.1095-8312.2007.00825.x" xlink:type="simple">10.1111/j.1095-8312.2007.00825.x</ext-link></mixed-citation></ref></ref-list></tp:taxon-treatment>
