# Supplementary material for: Systematics of the parasitic wasp genus Oxyscelio Kieffer (Hymenoptera, Platygastridae s.l.), Part I: Indo-Malayan and Palearctic fauna
Source: Zookeys. 2013 Apr 18;(292):1–263. doi: 10.3897/zookeys.292.3867 (PMC3677352; doi:10.3897/zookeys.292.3867)
Supplement: XML Treatment for Oxyscelio aclavae [file zookeys.292.3867-treatment2.xml]

<!DOCTYPE tp:taxon-treatment
  PUBLIC "-//TaxonX//DTD Taxonomic Treatment Publishing DTD v0 20100105//EN" "tax-treatment-NSO.dtd">
<tp:taxon-treatment xmlns:tp="http://www.plazi.org/taxpub"><tp:treatment-meta><mixed-citation publication-type="journal"><person-group><name><surname>Burks</surname><given-names>Roger A.</given-names></name><name><surname>Masner</surname><given-names>Lubomír</given-names></name><name><surname>Johnson</surname><given-names>Norman F.</given-names></name><name><surname>Austin</surname><given-names>Andrew D.</given-names></name></person-group><article-title>Systematics of the parasitic wasp genus 
                    <bold><italic><tp:taxon-name>Oxyscelio</tp:taxon-name></italic></bold> Kieffer (Hymenoptera, Platygastridae s.l.), Part I: Indo-Malayan and Palearctic fauna
                </article-title><source>Zookeys</source><day>18</day><month>4</month><year>2013</year><volume>2013</volume><issue>292</issue><fpage>1</fpage><lpage>263</lpage><pub-id pub-id-type="doi">10.3897/zookeys.292.3867</pub-id></mixed-citation></tp:treatment-meta><tp:nomenclature><tp:taxon-name>
                        <tp:taxon-name-part taxon-name-part-type="genus">Oxyscelio</tp:taxon-name-part>
                        <tp:taxon-name-part taxon-name-part-type="species">aclavae</tp:taxon-name-part>
                    <object-id xmlns:xlink="http://www.w3.org/1999/xlink" xlink:type="simple">urn:lsid:zoobank.org:act:51993891-E31E-4C1C-B7CC-08E4C3FCFC2A</object-id>
								<object-id xmlns:xlink="http://www.w3.org/1999/xlink" xlink:type="simple">urn:lsid:biosci.ohio-state.edu:osuc_concepts:275554</object-id>
								
                    <object-id xmlns:xlink="http://www.w3.org/1999/xlink" xlink:type="simple">http://species-id.net/wiki/Oxyscelio_aclavae</object-id></tp:taxon-name><tp:taxon-authority>Burks</tp:taxon-authority><tp:taxon-status xmlns:xlink="http://www.w3.org/1999/xlink" xlink:type="simple">sp. n.</tp:taxon-status><xref ref-type="fig" rid="F2">Figures 2–7</xref><xref ref-type="fn" rid="FN24">Morphbank<sup>24</sup></xref></tp:nomenclature><tp:treatment-sec sec-type="Description"><title>Description.</title><p><italic>Female</italic>. Body length 3.75–5.3 mm (n=20).
                    </p><p>Radicle color: same color as scape. Scape color: Yellowish. A4: longer than broad. A5: longer than broad. Antennal club: not formed, segments not compact.</p><p>Interantennal process: not elongate. Median longitudinal elevation in frontal depression: absent. Frontal depression: concave. Frontal depression sculpture: crossed by many tiny furrows. Submedian carina: strong, formed by a sharp raised carina. Submedian carina medially: without peak. Concavity across dorsal part of frontal depression: absent. Depression extending ventrally from median ocellus: absent. Upper frons: not hood-like. Malar area near antennal foramen: with oblique tooth-like flange (facial nubbin). Malar area at mouth corner: with radiating striae. Smooth strip along posterior side of malar sulcus: present, broad throughout its length. Middle genal carina: present. Direction of middle genal carina dorsally: parallel to eye margin. Major sculpture of gena anteriorly: umbilicate-foveate; rugose. Major sculpture of gena posteriorly: rugose. Microsculpture of gena antero-ventrally: granulate. Microsculpture of gena postero-ventrally: granulate. Median carina extending posteriorly from hyperoccipital carina: absent. Hyperoccipital carina: not indicated medially. Lateral connection between hyperoccipital and occipital carinae: absent. Area between vertex and occipital carina: umbilicate-foveate. Occipital carina medially: sinuate, concave medial to corners, but without a median peak. Lateral corners of occipital carina: sharp and protruding.</p><p>Lateral pronotal area: without bulge projecting towards anterior pit. Epomial corner: strong. Netrion surface anteriorly: not inflexed. Mesoscutum anteriorly: not steep. Mesoscutal median carina: present and complete. Longitudinal carina between median carina and notauli: absent. Major sculpture of medial mesoscutum anteriorly: umbilicate-foveate. Major sculpture of medial mesoscutum posteriorly: umbilicate-foveate. Microsculpture of medial mesoscutum anteriorly: granulate. Microsculpture of medial mesoscutum posteriorly: absent. Major sculpture of mesoscutellum: umbil<!--PageBreak-->icate-foveate; irregularly rugose. Microsculpture of mesoscutellum medially: punctate. Microsculpture of mesoscutellum laterally: punctate. Mesoscutellar apex: convex or straight. Setae along anterior limit of femoral depression: arising from rows of foveae. Number of carinae crossing speculum above femoral depression: 2. Number of carinae crossing femoral depression: more than 5. Mesepimeral sulcus pits: more than 5. Metascutellum dorsally: concave. Metascutellar sculpture dorsally: smooth or with transverse carinae. Median carina of metascutellum: absent or branched. Metascutellar setae: absent. Metascutellar apex: convex or straight. Metapleuron above ventral metapleural area: smooth. Metasomal depression setae: absent. Lateral propodeal carinae antero-medially: strongly diverging. Anterior areoles of metasomal depression: absent. Anterior longitudinal carinae in metasomal depression: absent. Lateral propodeal areas: meeting for only a short distance medially. Postmarginal vein: present. Forewing apex: reaching middle of T5; reaching apex of T5.</p><p>T1 midlobe: obscured by other raised sculpture. T1: with small rounded anterior bulge, not reaching metascutellum. T2: with long sublateral depressions. T6: broader than long. Apical flange of T6: not exposed apically. Metasomal apex: rounded. Major sculpture of T6: umbilicate-punctate; longitudinally striate or rugose. Microsculpture of T6: granulate.</p><p><italic>Male</italic>. Unknown.
                    </p></tp:treatment-sec><tp:treatment-sec sec-type="Diagnosis"><title>Diagnosis.</title><p>Female: Antennal club not formed, flagellomeres widely separated. Face with oblique expanded flange between antennal foramen and eye. Metascutellum longer than broad, with central smooth channel.</p></tp:treatment-sec><tp:treatment-sec sec-type="Etymology"><title>Etymology.</title><p>Latin noun, genitive case, intended to mean “clubless.” Refers to the long and well-separated apical flagellomeres.</p></tp:treatment-sec><tp:treatment-sec sec-type="Link to distribution map"><title>Link to distribution map.</title><p>[http://hol.osu.edu/map-full.html?id=275554]</p></tp:treatment-sec><tp:treatment-sec sec-type="Material examined"><title>Material examined.</title><p>Holotype, female: <bold>THAILAND</bold>: Chanthaburi Prov., inside youth camp, T3345, Khao Khitchakut National Park, <named-content xmlns:xlink="http://www.w3.org/1999/xlink" content-type="dwc:verbatimCoordinates" xlink:type="simple">12°50.570'N, 102°07.220’E</named-content>, 12m, 8.IX–15.IX.2008, malaise trap, Suthida &amp; Charoenchai, OSUC 368762 (deposited in QSBG). <italic>Paratypes</italic>: (78 females) <bold>BRUNEI</bold>: 2 females, OSUC 376633, 376655 (BMNH). <bold>INDONESIA</bold>: 28 females, OSUC 257096, 376652-376654, 376658, 376661 (BMNH); OSUC 368943, 368955, 368957, 368963, 369074, 369083 (CNCI); OSUC 240914, 247845, 247854, 247865, 257074 (MBBJ); OSUC 228684-228686, 228697, 228700, 241815, 247834, 247839 (OSUC); OSUC 257059, 257061, 257070 (ROME). <bold>MALAYSIA</bold>: 20 females, OSUC 202717 (AEIC); OSUC 376580, 376587, 376589, 376592, 376594, 376599, 376603, 376606-376607, 376610, 376613 (BMNH); OSUC 369323, 369334 (CNCI); OSUC 376748-376749 (MCZC); OSUC 381324, 453782, 453787, 453794 (OSUC). <bold>SRI LANKA</bold>: 1 female, OSUC 268123 (USNM). <bold>THAILAND</bold>: 27 females, OSUC 335869 (BMNH); OSUC 368757-368758, 368768 (CNCI); OSUC 320372, 320407, 322089, 335911, 352472-352475 (OSUC); OSUC 335116, 335118-335119, 336027, 336045, 336119, 352476, 361337, 361340, 361349, 361364, 361366, 361374 (QSBG); OSUC 335144, 335830 (WINC).
                    </p><!--PageBreak--></tp:treatment-sec><tp:treatment-sec sec-type="Comments"><title>Comments.</title><p>Females of <italic><tp:taxon-name>Oxyscelio aclavae</tp:taxon-name></italic> are frequently collected, but males are unknown. This species can be easily recognized by the lack of an antennal club in females, in which the apical flagellomere is at least partially white, and by the oblique flange near the antennal foramen. A12 in most specimens is entirely white, but it is only partially white in some smaller specimens. A long metascutellum and similar oblique facial flange also occurs in <italic><tp:taxon-name>Oxyscelio latinubbin</tp:taxon-name></italic>,which may be closely related to <italic><tp:taxon-name>Oxyscelio aclavae</tp:taxon-name></italic> if the T2 longitudinal depressions prove homoplastic.
                    </p><fig id="F2" position="float" orientation="portrait"><label>Figures 2–7.</label><caption><p><italic><tp:taxon-name>Oxyscelio aclavae</tp:taxon-name></italic> sp. n., paratype female (OSUC 352476) <bold>2</bold> Head and mesosoma, lateral view. Paratype female (OSUC 335830) <bold>3</bold> Head and mesosoma, dorsal view. Paratype female (OSUC 247834) <bold>4 </bold>Head, anterior view. Paratype female (OSUC 369083) <bold>5</bold> Metasoma, dorsal view. Paratype female (OSUC 257059) <bold>6</bold> Antennae <bold>7</bold> Ventral frons, oblique view; arrow indicates oblique flange. Morphbank<sup>24</sup></p></caption><graphic xmlns:xlink="http://www.w3.org/1999/xlink" xlink:href="ZooKeys-292-001-g002.jpg" position="float" orientation="portrait" xlink:type="simple"/></fig></tp:treatment-sec><tp:treatment-sec><!--Section generated to contain objects referenced in tp:taxon-treatment.--><fn-group><fn id="FN24"><label>24</label><p><ext-link xmlns:xlink="http://www.w3.org/1999/xlink" ext-link-type="uri" xlink:href="http://www.morphbank.net/?id=807654" xlink:type="simple">http://www.morphbank.net/?id=807654</ext-link></p></fn></fn-group></tp:treatment-sec></tp:taxon-treatment>
