# Supplementary material for: Systematics of the parasitic wasp genus Oxyscelio Kieffer (Hymenoptera, Platygastridae s.l.), Part I: Indo-Malayan and Palearctic fauna
Source: Zookeys. 2013 Apr 18;(292):1–263. doi: 10.3897/zookeys.292.3867 (PMC3677352; doi:10.3897/zookeys.292.3867)
Supplement: XML Treatment for Oxyscelio amrichae [file zookeys.292.3867-treatment4.xml]

<!DOCTYPE tp:taxon-treatment
  PUBLIC "-//TaxonX//DTD Taxonomic Treatment Publishing DTD v0 20100105//EN" "tax-treatment-NSO.dtd">
<tp:taxon-treatment xmlns:tp="http://www.plazi.org/taxpub"><tp:treatment-meta><mixed-citation publication-type="journal"><person-group><name><surname>Burks</surname><given-names>Roger A.</given-names></name><name><surname>Masner</surname><given-names>Lubomír</given-names></name><name><surname>Johnson</surname><given-names>Norman F.</given-names></name><name><surname>Austin</surname><given-names>Andrew D.</given-names></name></person-group><article-title>Systematics of the parasitic wasp genus 
                    <bold><italic><tp:taxon-name>Oxyscelio</tp:taxon-name></italic></bold> Kieffer (Hymenoptera, Platygastridae s.l.), Part I: Indo-Malayan and Palearctic fauna
                </article-title><source>Zookeys</source><day>18</day><month>4</month><year>2013</year><volume>2013</volume><issue>292</issue><fpage>1</fpage><lpage>263</lpage><pub-id pub-id-type="doi">10.3897/zookeys.292.3867</pub-id></mixed-citation></tp:treatment-meta><tp:nomenclature><tp:taxon-name>
                        <tp:taxon-name-part taxon-name-part-type="genus">Oxyscelio</tp:taxon-name-part>
                        <tp:taxon-name-part taxon-name-part-type="species">amrichae</tp:taxon-name-part>
                    <object-id xmlns:xlink="http://www.w3.org/1999/xlink" xlink:type="simple">urn:lsid:zoobank.org:act:B4E57288-088C-49D1-866D-A2CAFC24448F</object-id>
								<object-id xmlns:xlink="http://www.w3.org/1999/xlink" xlink:type="simple">urn:lsid:biosci.ohio-state.edu:osuc_concepts:275570</object-id>
                    <object-id xmlns:xlink="http://www.w3.org/1999/xlink" xlink:type="simple">http://species-id.net/wiki/Oxyscelio_amrichae</object-id></tp:taxon-name><tp:taxon-authority>Burks</tp:taxon-authority><tp:taxon-status xmlns:xlink="http://www.w3.org/1999/xlink" xlink:type="simple">sp. n.</tp:taxon-status><xref ref-type="fig" rid="F4">Figures 10–15</xref><xref ref-type="fn" rid="FN26">Morphbank<sup>26</sup></xref></tp:nomenclature><tp:treatment-sec sec-type="Description"><title>Description.</title><p><italic>Female</italic>. Body length 3.9–4.45 mm (n=17).
                    </p><p>Radicle color: darker than scape. Scape color: Brown. A4: broader than long; as long as broad. A5: broader than long. Antennal club: formed, segments compact.</p><p>Interantennal process: not elongate. Median longitudinal elevation in frontal depression: absent. Frontal depression: concave. Frontal depression sculpture: with 3 or more broadly interrupted transverse carinae. Submedian carina: strong, formed by a sharp raised carina. Submedian carina medially: without peak. Concavity across dorsal part of frontal depression: absent. Depression extending ventrally from median ocellus: absent. Upper frons: not hood-like. Malar area near antennal foramen: without carina or expansion. Malar area at mouth corner: with radiating striae. Smooth strip along posterior side of malar sulcus: absent or not consistently broad. Middle genal ca<!--PageBreak-->rina: present. Direction of middle genal carina dorsally: parallel to eye margin. Major sculpture of gena anteriorly: umbilicate-foveate; rugose. Major sculpture of gena posteriorly: umbilicate-foveate; rugose. Microsculpture of gena anteroventrally: absent. Microsculpture of gena posteroventrally: absent. Median carina extending posteriorly from hyperoccipital carina: absent. Hyperoccipital carina: indicated by rugae. Lateral connection between hyperoccipital and occipital carinae: absent. Area between vertex and occipital carina: umbilicate-foveate. Occipital carina medially: absent. Lateral corners of occipital carina: not protruding.</p><p>Lateral pronotal area: without bulge projecting towards anterior pit. Epomial corner: weak. Netrion surface anteriorly: not inflexed. Mesoscutum anteriorly: not steep. Mesoscutal median carina: present and complete. Longitudinal carina between median carina and notauli: present. Major sculpture of medial mesoscutum anteriorly: umbilicate-foveate; transversely rugose. Major sculpture of medial mesoscutum posteriorly: umbilicate-punctate. Microsculpture of medial mesoscutum anteriorly: granulate. Microsculpture of medial mesoscutum posteriorly: absent. Major sculpture of mesoscutellum: umbilicate-foveate; irregularly rugose. Microsculpture of mesoscutellum medially: absent. Microsculpture of mesoscutellum laterally: absent. Mesoscutellar apex: convex or straight. Setae along anterior limit of femoral depression: arising from rows of foveae. Number of carinae crossing speculum above femoral depression: 2. Number of carinae crossing femoral depression: 3-5; more than 5. Mesepimeral sulcus pits: 3-5. Metascutellum dorsally: concave. Metascutellar sculpture dorsally: smooth or with transverse carinae. Median carina of metascutellum: straight, unbranched carina present. Metascutellar setae: absent. Metascutellar apex: weakly emarginate. Metapleuron above ventral metapleural area: crossed by carinae. Metasomal depression setae: absent. Lateral propodeal carinae anteromedially: weakly diverging. Anterior areoles of metasomal depression: absent. Anterior longitudinal carinae in metasomal depression: absent. Lateral propodeal areas: separated medially. Postmarginal vein: present. Fore wing apex: reaching apex of T5; reaching middle of T6.</p><p>T1 midlobe: with 5 longitudinal carinae. T1: without anterior bulge. T2: with straight longitudinal striae or rugae. T6: longer than broad; as long as broad. Apical flange of T6: not exposed apically. Metasomal apex: tapering to a sharp point. Major sculpture of T6: umbilicate-punctate; longitudinally striate or rugose. Microsculpture of T6: granulate.</p><p><italic>Male</italic>. Body length 3.4–4.5 mm (n=20). A5 tyloid: carina-like, not expanded. A11: longer than broad. Median tooth of frontal depression: absent. Median lobe of T1: with 4 longitudinal carinae; with 5 longitudinal carinae. Metasomal apex: with acuminate lateral corners.
                    </p></tp:treatment-sec><tp:treatment-sec sec-type="Diagnosis"><title>Diagnosis.</title><p>Both sexes: Middle genal carina subparallel with eye margin. Hyperoccipital carina indicated by rugae. Mesoscutellum without granulate sculpture. Metascutellum concave dorsally, smooth aside from some transverse carinae. Female: A4, A5 not longer than broad. T1 midlobe with 5 longitudinal carinae. T6 acuminate apically. Male: A11 slightly longer than broad. T1 midlobe with 4 or 5 longitudinal carinae. T7 with short, sharp and protruding posterolateral corners. <italic><tp:taxon-name>Oxyscelio amrichae</tp:taxon-name></italic> is very similar <!--PageBreak-->to <italic><tp:taxon-name>Oxyscelio jugi</tp:taxon-name></italic> in that both have an acuminate T6, but <italic><tp:taxon-name>Oxyscelio amrichae</tp:taxon-name></italic> differs in lacking granulate sculpture on the mesoscutellum. It can also be recognized by its usually reddish color.
                    </p></tp:treatment-sec><tp:treatment-sec sec-type="Etymology"><title>Etymology.</title><p>Named in honor of Ruth Amrich, a dedicated and skilled entomologist.</p></tp:treatment-sec><tp:treatment-sec sec-type="Link to distribution map"><title>Link to distribution map.</title><p>[<ext-link xmlns:xlink="http://www.w3.org/1999/xlink" ext-link-type="uri" xlink:href="http://hol.osu.edu/map-full.html?id=275570" xlink:type="simple">http://hol.osu.edu/map-full.html?id=275570</ext-link>]
                    </p></tp:treatment-sec><tp:treatment-sec sec-type="Material examined"><title>Material examined.</title><p>Holotype, female: <bold>INDONESIA</bold>: Aceh Auto. Prov., Sumatra Isl., Ketambe Research Station, 1° rainforest / young forest / terrace 3 closed canopy, IIS 900011, Gunung Leuser National Park, <named-content xmlns:xlink="http://www.w3.org/1999/xlink" content-type="dwc:verbatimCoordinates" xlink:type="simple">03°41'N, 97°39’E</named-content>, 350m, II-1990, malaise trap, C. Darling, OSUC 247976 (deposited in MBBJ). <italic>Paratypes</italic>: (16 females, 40 males) <bold>BRUNEI</bold>: 1 female, 8 males, OSUC 376630-376631, 376634-376636, 376638-376639, 376642, 376656 (BMNH).<bold>INDONESIA</bold>: 9 females, 32 males, OSUC 361276, ROMEnt Spec. No. 112234 (BMNH); OSUC 247842, 247973, 257050, 257077, ROMEnt Spec. No. 112236, ROMEnt Spec. No. 112237, ROMEnt Spec. No. 112238, ROMEnt Spec. No. 112241, ROMEnt Spec. No. 112242 (MBBJ); OSUC 228742, 228746, 240916, 240918, 240927, 247849, 247864, 248899, 251439, 257425, 361274 (OSUC); OSUC 228711, 228713, 240915, 240928, 240932, 247855, 247859-247860, 247966, 247968-247969, 247972, 257054-257055, 257422, 257424, 257429, ROMEnt Spec. No. 112240, ROMEnt Spec. No. 112249 (ROME). <bold>MALAYSIA</bold>: 7 females, 1 male, OSUC 376581, 376591, 376593, 376596-376598, 376604 (BMNH); OSUC 369063 (CNCI).
                    </p><fig id="F4" position="float" orientation="portrait"><label>Figures 10–15.</label><caption><p><italic><tp:taxon-name>Oxyscelio amrichae</tp:taxon-name></italic> sp. n., paratype female (OSUC 247855) <bold>10</bold> Head and mesosoma, lateral view <bold>11</bold> Head and mesosoma, dorsal view. Paratype female (OSUC 240927) <bold>12</bold> Head, anterior view. Paratype female (ROMEnt Spec. No. 112240) <bold>13</bold> Metasomal apex, dorsal view. Paratype male (OSUC 228746) <bold>14</bold> Antenna <bold>15</bold> Metasoma, dorsal view. Morphbank<sup>26</sup></p></caption><graphic xmlns:xlink="http://www.w3.org/1999/xlink" xlink:href="ZooKeys-292-001-g004.jpg" position="float" orientation="portrait" xlink:type="simple"/></fig><!--PageBreak--></tp:treatment-sec><tp:treatment-sec><!--Section generated to contain objects referenced in tp:taxon-treatment.--><fn-group><fn id="FN26"><label>26</label><p><ext-link xmlns:xlink="http://www.w3.org/1999/xlink" ext-link-type="uri" xlink:href="http://www.morphbank.net/?id=807656" xlink:type="simple">http://www.morphbank.net/?id=807656</ext-link></p></fn></fn-group></tp:treatment-sec></tp:taxon-treatment>
