# Supplementary material for: Systematics of the parasitic wasp genus Oxyscelio Kieffer (Hymenoptera, Platygastridae s.l.), Part I: Indo-Malayan and Palearctic fauna
Source: Zookeys. 2013 Apr 18;(292):1–263. doi: 10.3897/zookeys.292.3867 (PMC3677352; doi:10.3897/zookeys.292.3867)
Supplement: XML Treatment for Oxyscelio capilli [file zookeys.292.3867-treatment16.xml]

<!DOCTYPE tp:taxon-treatment
  PUBLIC "-//TaxonX//DTD Taxonomic Treatment Publishing DTD v0 20100105//EN" "tax-treatment-NSO.dtd">
<tp:taxon-treatment xmlns:tp="http://www.plazi.org/taxpub"><tp:treatment-meta><mixed-citation publication-type="journal"><person-group><name><surname>Burks</surname><given-names>Roger A.</given-names></name><name><surname>Masner</surname><given-names>Lubomír</given-names></name><name><surname>Johnson</surname><given-names>Norman F.</given-names></name><name><surname>Austin</surname><given-names>Andrew D.</given-names></name></person-group><article-title>Systematics of the parasitic wasp genus 
                    <bold><italic><tp:taxon-name>Oxyscelio</tp:taxon-name></italic></bold> Kieffer (Hymenoptera, Platygastridae s.l.), Part I: Indo-Malayan and Palearctic fauna
                </article-title><source>Zookeys</source><day>18</day><month>4</month><year>2013</year><volume>2013</volume><issue>292</issue><fpage>1</fpage><lpage>263</lpage><pub-id pub-id-type="doi">10.3897/zookeys.292.3867</pub-id></mixed-citation></tp:treatment-meta><tp:nomenclature><tp:taxon-name>
                        <tp:taxon-name-part taxon-name-part-type="genus">Oxyscelio</tp:taxon-name-part>
                        <tp:taxon-name-part taxon-name-part-type="species">capilli</tp:taxon-name-part>
                    <object-id xmlns:xlink="http://www.w3.org/1999/xlink" xlink:type="simple">urn:lsid:zoobank.org:act:7461903F-08CD-43DE-8DD4-988FD7A6DABE</object-id>
								<object-id xmlns:xlink="http://www.w3.org/1999/xlink" xlink:type="simple">urn:lsid:biosci.ohio-state.edu:osuc_concepts:305707</object-id>
								
                    <object-id xmlns:xlink="http://www.w3.org/1999/xlink" xlink:type="simple">http://species-id.net/wiki/Oxyscelio_capilli</object-id></tp:taxon-name><tp:taxon-authority>Burks</tp:taxon-authority><tp:taxon-status xmlns:xlink="http://www.w3.org/1999/xlink" xlink:type="simple">sp. n.</tp:taxon-status><xref ref-type="fig" rid="F16">Figures 70–75</xref><xref ref-type="fn" rid="FN38">Morphbank<sup>38</sup></xref></tp:nomenclature><tp:treatment-sec sec-type="Description"><title>Description.</title><p><italic>Female</italic>. Body length 3.6–4.95 mm (n=20).
                    </p><p>Radicle color: darker than scape. Scape color: Yellowish; Brown. A4: broader than long. A5: broader than long. Antennal club: formed, segments compact.</p><p>Interantennal process: not elongate. Median longitudinal elevation in frontal depression: absent. Frontal depression: concave. Frontal depression sculpture: with 2 complete transverse carinae. Submedian carina: strong, formed by a sharp raised carina. Submedian carina medially: without peak. Concavity across dorsal part of frontal depression: absent. Depression extending ventrally from median ocellus: absent. Upper frons: not hood-like. Malar area near antennal foramen: without carina or expansion. Malar area at mouth corner: with radiating striae. Smooth strip along posterior side of malar sulcus: absent or not consistently broad. Middle genal carina: present. Direction of middle genal carina dorsally: parallel to eye margin. Major sculpture of gena anteriorly: umbilicate-foveate. Major sculpture of gena posteriorly: umbilicate-foveate; rugose. Microsculpture of gena anteroventrally: absent. Microsculpture of gena posteroventrally: absent. Median carina extending posteriorly from hyperoccipital ca<!--PageBreak-->rina: absent. Hyperoccipital carina: indicated by rugae. Lateral connection between hyperoccipital and occipital carinae: absent. Area between vertex and occipital carina: umbilicate-foveate. Occipital carina medially: uniformly rounded. Lateral corners of occipital carina: not protruding.</p><p>Lateral pronotal area: without bulge projecting towards anterior pit. Epomial corner: strong. Netrion surface anteriorly: not inflexed. Mesoscutum anteriorly: not steep. Mesoscutal median carina: present and complete. Longitudinal carina between median carina and notauli: present. Major sculpture of medial mesoscutum anteriorly: umbilicate-foveate; irregularly rugose. Major sculpture of medial mesoscutum posteriorly: umbilicate-foveate; umbilicate-punctate. Microsculpture of medial mesoscutum anteriorly: granulate. Microsculpture of medial mesoscutum posteriorly: absent. Major sculpture of mesoscutellum: umbilicate-foveate; irregularly rugose. Microsculpture of mesoscutellum medially: absent. Microsculpture of mesoscutellum laterally: absent. Mesoscutellar apex: convex or straight. Setae along anterior limit of femoral depression: arising from tiny pits. Number of carinae crossing speculum above femoral depression: 2. Number of carinae crossing femoral depression: 3-5. Mesepimeral sulcus pits: more than 5. Metascutellum dorsally: concave. Metascutellar sculpture dorsally: smooth or with transverse carinae. Median carina of metascutellum: absent or branched. Metascutellar setae: absent. Metascutellar apex: weakly emarginate. Metapleuron above ventral metapleural area: smooth. Metasomal depression setae: absent. Lateral propodeal carinae anteromedially: strongly diverging. Anterior areoles of metasomal depression: absent. Anterior longitudinal carinae in metasomal depression: absent. Lateral propodeal areas: separated medially. Postmarginal vein: present. Fore wing apex: reaching middle of T6.</p><p>T1 midlobe: with 5 longitudinal carinae. T1: without anterior bulge. T2: with straight longitudinal striae or rugae. T6: broader than long. Apical flange of T6: exposed apically. Metasomal apex: rounded. Major sculpture of T6: umbilicate-punctate. Microsculpture of T6: absent.</p><p><italic>Male</italic>. Body length 3.5–4.6 mm (n=20). A5 tyloid: carina-like, not expanded. A11: longer than broad; as long as broad. Median tooth of frontal depression: absent. Median lobe of T1: with 3 longitudinal carinae. Metasomal apex: with acuminate lateral corners.
                    </p></tp:treatment-sec><tp:treatment-sec sec-type="Diagnosis"><title>Diagnosis.</title><p>Both sexes: Middle genal carina subparallel with eye margin. Hyperoccipital carina indicated by rugae. Mesoscutellum without granulate sculpture. Metascutellum concave dorsally, smooth aside from some transverse carinae. Female: A5 broader than long. T1 midlobe with 5 longitudinal carinae. T6 rounded apically. Mesopleuron, along ventral margin of femoral depression, with many fine setae arising from tiny pits, some of these setae arising from the femoral depression itself. Male: A11 longer than broad. T1 midlobe with 3 longitudinal carinae. T7 with short, sharp and protruding posterolateral corners that are very widely separated. <italic><tp:taxon-name>Oxyscelio capilli</tp:taxon-name></italic> is very similar to <italic><tp:taxon-name>Oxyscelio crebritas</tp:taxon-name></italic>, and males of these two species (plus some others) are very difficult to separate due to variation in what constitute reliable diagnostic features for other species. Females of <italic><tp:taxon-name>Oxyscelio capilli</tp:taxon-name></italic> can be recognized by the extensive setation along <!--PageBreak-->the ventral edge of the femoral depression, which also occurs in <italic><tp:taxon-name>Oxyscelio reflectens</tp:taxon-name></italic> and some other species of <italic><tp:taxon-name>Oxyscelio</tp:taxon-name></italic>.
                    </p></tp:treatment-sec><tp:treatment-sec sec-type="Etymology"><title>Etymology.</title><p>Latin noun, genitive case, meaning “hair.” Refers to the unusually extensive setation of the mesopleuron ventrally.</p></tp:treatment-sec><tp:treatment-sec sec-type="Link to distribution map"><title>Link to distribution map.</title><p>[<ext-link xmlns:xlink="http://www.w3.org/1999/xlink" ext-link-type="uri" xlink:href="http://hol.osu.edu/map-full.html?id=305707" xlink:type="simple">http://hol.osu.edu/map-full.html?id=305707</ext-link>]
                    </p></tp:treatment-sec><tp:treatment-sec sec-type="Material examined"><title>Material examined.</title><p>Holotype, female: <bold>INDONESIA</bold>: Sulawesi Utara Prov., Toraut, Bogani Nani Wartabone (Dumoga-Bone) National Park, 1000m, 9.V-<!--PageBreak-->16.V.1985, J. S. Noyes, OSUC 369179 (deposited in BMNH). <italic>Paratypes</italic>:<bold>INDONESIA</bold>: 82 females, 26 males, OSUC 368916-368922, 368948-368953, 368959, 368962, 369180-369181, 369183-369195, 369197-369209, 369212-369216, 369220, 369222-369224, 369226, 369229-369232, 369235, 369237-369239, 369242, 369245, 369247-369250, 369252, 369255-369256, 369263-369264, 369267-369269, 369273, 369277, 369282, 369295, 369299, 369301, 369303-369305 (CNCI); OSUC 436897-436901, 436903, 58669-58670 (OSUC); OSUC 436885-436890, 436892-436896, 436902, 436904-436907 (WINC).
                    </p></tp:treatment-sec><tp:treatment-sec sec-type="Comments"><title>Comments.</title><p>There are two distinct size fractions of specimens included in this species, but these variants exhibit no other apparent differences.</p><fig id="F16" position="float" orientation="portrait"><label>Figures 70–75.</label><caption><p><italic><tp:taxon-name>Oxyscelio capilli</tp:taxon-name></italic> sp. n., paratype female (OSUC 368951) <bold>70</bold> Head and mesosoma, lateral view <bold>71</bold> Mesosoma, dorsal view <bold>72</bold> Head, anterior view <bold>73</bold> Metasoma, dorsal view. Paratype male (OSUC 58670) <bold>74</bold> Antenna <bold>75</bold> Metasoma, dorsal view. Morphbank<sup>38</sup></p></caption><graphic xmlns:xlink="http://www.w3.org/1999/xlink" xlink:href="ZooKeys-292-001-g016.jpg" position="float" orientation="portrait" xlink:type="simple"/></fig></tp:treatment-sec><tp:treatment-sec><!--Section generated to contain objects referenced in tp:taxon-treatment.--><fn-group><fn id="FN38"><label>38</label><p><ext-link xmlns:xlink="http://www.w3.org/1999/xlink" ext-link-type="uri" xlink:href="http://www.morphbank.net/?id=807668" xlink:type="simple">http://www.morphbank.net/?id=807668</ext-link></p></fn></fn-group></tp:treatment-sec></tp:taxon-treatment>
