# Supplementary material for: Systematics of the parasitic wasp genus Oxyscelio Kieffer (Hymenoptera, Platygastridae s.l.), Part I: Indo-Malayan and Palearctic fauna
Source: Zookeys. 2013 Apr 18;(292):1–263. doi: 10.3897/zookeys.292.3867 (PMC3677352; doi:10.3897/zookeys.292.3867)
Supplement: XML Treatment for Oxyscelio carinatus [file zookeys.292.3867-treatment18.xml]

<!DOCTYPE tp:taxon-treatment
  PUBLIC "-//TaxonX//DTD Taxonomic Treatment Publishing DTD v0 20100105//EN" "tax-treatment-NSO.dtd">
<tp:taxon-treatment xmlns:tp="http://www.plazi.org/taxpub"><tp:treatment-meta><mixed-citation publication-type="journal"><person-group><name><surname>Burks</surname><given-names>Roger A.</given-names></name><name><surname>Masner</surname><given-names>Lubomír</given-names></name><name><surname>Johnson</surname><given-names>Norman F.</given-names></name><name><surname>Austin</surname><given-names>Andrew D.</given-names></name></person-group><article-title>Systematics of the parasitic wasp genus 
                    <bold><italic><tp:taxon-name>Oxyscelio</tp:taxon-name></italic></bold> Kieffer (Hymenoptera, Platygastridae s.l.), Part I: Indo-Malayan and Palearctic fauna
                </article-title><source>Zookeys</source><day>18</day><month>4</month><year>2013</year><volume>2013</volume><issue>292</issue><fpage>1</fpage><lpage>263</lpage><pub-id pub-id-type="doi">10.3897/zookeys.292.3867</pub-id></mixed-citation></tp:treatment-meta><tp:nomenclature><tp:taxon-name>
                        <tp:taxon-name-part taxon-name-part-type="genus">Oxyscelio</tp:taxon-name-part>
                        <tp:taxon-name-part taxon-name-part-type="species">carinatus</tp:taxon-name-part>
                    <object-id xmlns:xlink="http://www.w3.org/1999/xlink" xlink:type="simple">urn:lsid:zoobank.org:act:C91A9F90-F2C4-4391-ABB9-DCBE67993121</object-id>
								<object-id xmlns:xlink="http://www.w3.org/1999/xlink" xlink:type="simple">urn:lsid:biosci.ohio-state.edu:osuc_concepts:5009</object-id>
								
                    <object-id xmlns:xlink="http://www.w3.org/1999/xlink" xlink:type="simple">http://species-id.net/wiki/Oxyscelio_carinatus</object-id></tp:taxon-name><tp:taxon-authority>(Kieffer)</tp:taxon-authority><xref ref-type="fig" rid="F18">Figures 82–87</xref><xref ref-type="fn" rid="FN40">Morphbank<sup>40</sup></xref><tp:nomenclature-citation-list><tp:nomenclature-citation><tp:taxon-name>Camptoteleia carinata</tp:taxon-name><comment> Kieffer, 1913b: 387 (original description, keyed); <xref ref-type="bibr" rid="B21">Kieffer 1914</xref>: 296 (keyed); <xref ref-type="bibr" rid="B22">Kieffer 1916</xref>: 171 (keyed); <xref ref-type="bibr" rid="B23">Kieffer 1926</xref>: 380 (description, keyed).
</comment></tp:nomenclature-citation><tp:nomenclature-citation><tp:taxon-name>Oxyscelio carinatus</tp:taxon-name><comment> (Kieffer): <xref ref-type="bibr" rid="B8">Dodd 1931</xref>: 74 (generic transfer); <xref ref-type="bibr" rid="B29">Masner 1976</xref>: 23 (type information).
</comment></tp:nomenclature-citation><tp:nomenclature-citation><tp:taxon-name>Camptoteleia kiefferi</tp:taxon-name><comment> Benoit: <xref ref-type="bibr" rid="B14">Kelner-Pillault 1958</xref>: 150 (unnecessarily proposed replacement name, rejected by <xref ref-type="bibr" rid="B2">Baltazar (1966)</xref>).
</comment></tp:nomenclature-citation><!--PageBreak--></tp:nomenclature-citation-list></tp:nomenclature><tp:treatment-sec sec-type="Description"><title>Description.</title><p><italic>Female</italic>. Body length 6.3–7.1 mm (n=8).
                    </p><p>Radicle color: darker than scape. Scape color: Brown. A4: broader than long; as long as broad. A5: broader than long. Antennal club: formed, segments compact.</p><p>Interantennal process: not elongate. Median longitudinal elevation in frontal depression: absent. Frontal depression: flat. Frontal depression sculpture: without transverse or oblique carinae below submedian carina. Submedian carina: weak, shallow and rounded or formed by ledge. Submedian carina medially: without peak. Concavity across dorsal part of frontal depression: absent. Depression extending ventrally from median ocellus: absent. Upper frons: not hood-like. Malar area near antennal foramen: without carina or expansion. Malar area at mouth corner: without striae; with radiating striae. Smooth strip along posterior side of malar sulcus: absent or not consistently broad. Middle genal carina: absent. Direction of middle genal carina dorsally: absent (replace with question mark). Major sculpture of gena anteriorly: umbilicate-foveate. Major sculpture of gena posteriorly: umbilicate-foveate. Microsculpture of gena anteroventrally: absent. Microsculpture of gena posteroventrally: absent. Median carina extending posteriorly from hyperoccipital carina: absent. Hyperoccipital carina: indicated by rugae. Lateral connection between hyperoccipital and occipital carinae: absent. Area between vertex and occipital carina: umbilicate-foveate. Occipital carina medially: absent. Lateral corners of occipital carina: not protruding.</p><p>Lateral pronotal area: without bulge projecting towards anterior pit. Epomial corner: strong. Netrion surface anteriorly: not inflexed. Mesoscutum anteriorly: steep. Mesoscutal median carina: present and complete. Longitudinal carina between median carina and notauli: absent. Major sculpture of medial mesoscutum anteriorly: umbilicate-foveate. Major sculpture of medial mesoscutum posteriorly: umbilicate-foveate. Microsculpture of medial mesoscutum anteriorly: absent. Microsculpture of medial mesoscutum posteriorly: absent. Major sculpture of mesoscutellum: obliquely rugose. Microsculpture of mesoscutellum medially: absent. Microsculpture of mesoscutellum laterally: absent. Mesoscutellar apex: convex or straight. Setae along anterior limit of femoral depression: arising from rows of foveae. Number of carinae crossing speculum above femoral depression: 2; 3. Number of carinae crossing femoral depression: 3-5. Mesepimeral sulcus pits: more than 5. Metascutellum dorsally: concave. Metascutellar sculpture dorsally: smooth or with transverse carinae. Median carina of metascutellum: absent or branched. Metascutellar setae: with many dorsal setae. Metascutellar apex: deeply emarginate. Metapleuron above ventral metapleural area: crossed by carinae. Metasomal depression setae: absent. Lateral propodeal carinae anteromedially: strongly diverging. Anterior areoles of metasomal depression: one or more areoles present. Anterior longitudinal carinae in metasomal depression: median carina present. Lateral propodeal areas: separated medially. Postmarginal vein: present. Fore wing apex: reaching apex of T6; reaching beyond T6.</p><p>T1 midlobe: with 5 longitudinal carinae. T1: without anterior bulge. T2: irregularly areolate. T6: broader than long. Apical flange of T6: exposed apically. Metasomal apex: rounded. Major sculpture of T6: umbilicate-punctate. Microsculpture of T6: absent.</p><p><!--PageBreak--><italic>Male</italic>. Body length 3.15–3.25 mm (n=3). A5 tyloid: expanded, teardrop-shaped or sinuate. A11: longer than broad. Median tooth of frontal depression: absent. Median lobe of T1: with 4 longitudinal carinae. Metasomal apex: with acuminate lateral corners.
                    </p></tp:treatment-sec><tp:treatment-sec sec-type="Diagnosis"><title>Diagnosis.</title><p>Both sexes: Frons without elevation between antennal foramen and eye; frontal depression flat. Hyperoccipital carina defined by ruga, but continuous with anterior genal carina. Metascutellum with dorsal setae. Metasomal depression extensively sculptured; lateral propodeal carinae broadly separated anteriorly. Female: <!--PageBreak-->A4, A5 broader than long. T1 midlobe with 5 longitudinal carinae. Male: T1 midlobe with 4 longitudinal carinae. T7 with sharp posterolateral corners. <italic><tp:taxon-name>Oxyscelio carinatus</tp:taxon-name></italic> is very similar to <italic><tp:taxon-name>Oxyscelio spinosiceps</tp:taxon-name></italic>, but differs in having weaker mesoscutal and scutellar sculpture, and in lacking a flange between the antennal foramen and eye.
                    </p></tp:treatment-sec><tp:treatment-sec sec-type="Link to distribution map"><title>Link to distribution map.</title><p>[<ext-link xmlns:xlink="http://www.w3.org/1999/xlink" ext-link-type="uri" xlink:href="http://hol.osu.edu/map-full.html?id=5009" xlink:type="simple">http://hol.osu.edu/map-full.html?id=5009</ext-link>]
                    </p></tp:treatment-sec><tp:treatment-sec sec-type="Material examined"><title>Material examined.</title><p>Holotype, female, <italic><tp:taxon-name>Camptoteleia carinata</tp:taxon-name></italic>: <bold>PHILIPPINES</bold>: Laguna Prov., Los Baños, no date, Baker, USNM Type No. 70472 (deposited in USNM). <italic>Other material</italic>: <bold>PHILIPPINES</bold>: 8 females, 3 males, OSUC 149521 (AEIC); OSUC 369057 (CNCI); OSUC 240936, ROMEnt Spec. No. 112206, ROMEnt Spec. No. 112212, ROMEnt Spec. No. 112218, ROMEnt Spec. No. 112220, ROMEnt Spec. No. 112225, ROMEnt Spec. No. 112684, ROMEnt Spec. No. 112685 (ROME); OSUC 268272 (USNM).
                    </p><fig id="F18" position="float" orientation="portrait"><label>Figures 82–87.</label><caption><p><italic><tp:taxon-name>Oxyscelio carinatus</tp:taxon-name></italic> (Kieffer), holotype female (USNM Type No. 70472) <bold>82</bold> Head and mesosoma, lateral view <bold>83</bold> Head and mesosoma, dorsal view <bold>84</bold> Head, anterior view. Female (OSUC 369057) <bold>85</bold> Metasoma, dorsal view. Male (ROMEnt Spec. No. 112220) <bold>86</bold> Antenna <bold>87</bold> Metasoma, dorsal view. Morphbank<sup>40</sup></p></caption><graphic xmlns:xlink="http://www.w3.org/1999/xlink" xlink:href="ZooKeys-292-001-g018.jpg" position="float" orientation="portrait" xlink:type="simple"/></fig></tp:treatment-sec><tp:treatment-sec><!--Section generated to contain objects referenced in tp:taxon-treatment.--><fn-group><fn id="FN40"><label>40</label><p><ext-link xmlns:xlink="http://www.w3.org/1999/xlink" ext-link-type="uri" xlink:href="http://www.morphbank.net/?id=807670" xlink:type="simple">http://www.morphbank.net/?id=807670</ext-link></p></fn></fn-group></tp:treatment-sec><ref-list><ref id="B21"><mixed-citation xmlns:xlink="http://www.w3.org/1999/xlink" xlink:type="simple"><!--PageBreak--><person-group><name name-style="western"><surname>Kieffer</surname><given-names>JJ</given-names></name></person-group> (<year>1914</year>)<source> Enumeration des Serphides (Proctotrupides) des Iles Philippines avec description de genres nouveaux et d’especes nouvelles. Philippine Journal of Science (D) 9: 285–311.<sup>133</sup></source></mixed-citation></ref><ref id="B22"><mixed-citation xmlns:xlink="http://www.w3.org/1999/xlink" xlink:type="simple"><person-group><name name-style="western"><surname>Kieffer</surname><given-names>JJ</given-names></name></person-group> (<year>1916</year>)<source> Neue Scelioniden aus den Philippinen-Inseln. Brotéria 14: 58–187.<sup>134</sup></source></mixed-citation></ref><ref id="B23"><mixed-citation xmlns:xlink="http://www.w3.org/1999/xlink" xlink:type="simple"><person-group><name name-style="western"><surname>Kieffer</surname><given-names>JJ</given-names></name></person-group> (<year>1926</year>)<source><italic>Scelionidae</italic>. Das Tierreich. Vol. 48. Walter de Gruyter &amp; Co., Berlin, 885 pp.<sup>135</sup></source></mixed-citation></ref><ref id="B8"><mixed-citation xmlns:xlink="http://www.w3.org/1999/xlink" xlink:type="simple"><person-group><name name-style="western"><surname>Dodd</surname><given-names>AP</given-names></name></person-group> (<year>1931</year>) <source>The genus <italic>Oxyscelio</italic> Kieffer, its synonymy and species, with a description of one new genus (Hymenoptera: Proctotrypoidea). Proceedings of the Royal Society of Queensland 42: 71–81.<sup>121</sup></source></mixed-citation></ref><ref id="B29"><mixed-citation xmlns:xlink="http://www.w3.org/1999/xlink" xlink:type="simple"><person-group><name name-style="western"><surname>Masner</surname><given-names>L</given-names></name></person-group> (<year>1976</year>)<source> Revisionary notes and keys to world genera of Scelionidae (Hymenoptera: Proctotrupoidea). Memoirs of the Entomological Society of Canada97: 1–87.<sup>141</sup></source>doi: <ext-link ext-link-type="uri" xlink:href="http://dx.doi.org/10.4039/entm10897fv" xlink:type="simple">10.4039/entm10897fv</ext-link></mixed-citation></ref><ref id="B14"><mixed-citation xmlns:xlink="http://www.w3.org/1999/xlink" xlink:type="simple"><person-group><name name-style="western"><surname>Kelner-Pillault</surname><given-names>S</given-names></name></person-group> (<year>1958</year>)<source> Catalogue de quelques types d’Hymenopteres provenant de la collection de l’Abbe J. J. Kieffer. Bulletin du Museum National d’Histoire Naturelle 30(2): 146–153.<sup>126</sup></source></mixed-citation></ref><ref id="B2"><mixed-citation xmlns:xlink="http://www.w3.org/1999/xlink" xlink:type="simple"><person-group><name name-style="western"><surname>Baltazar</surname><given-names>CR</given-names></name></person-group> (<year>1966</year>)<source> A catalogue of Philippine Hymenoptera (with a bibliography, 1758-1963). Pacific Insects Monographs 8: 1–488.<sup>115</sup></source></mixed-citation></ref></ref-list></tp:taxon-treatment>
