# Supplementary material for: Systematics of the parasitic wasp genus Oxyscelio Kieffer (Hymenoptera, Platygastridae s.l.), Part I: Indo-Malayan and Palearctic fauna
Source: Zookeys. 2013 Apr 18;(292):1–263. doi: 10.3897/zookeys.292.3867 (PMC3677352; doi:10.3897/zookeys.292.3867)
Supplement: XML Treatment for Oxyscelio ceylonensis [file zookeys.292.3867-treatment20.xml]

<!DOCTYPE tp:taxon-treatment
  PUBLIC "-//TaxonX//DTD Taxonomic Treatment Publishing DTD v0 20100105//EN" "tax-treatment-NSO.dtd">
<tp:taxon-treatment xmlns:tp="http://www.plazi.org/taxpub"><tp:treatment-meta><mixed-citation publication-type="journal"><person-group><name><surname>Burks</surname><given-names>Roger A.</given-names></name><name><surname>Masner</surname><given-names>Lubomír</given-names></name><name><surname>Johnson</surname><given-names>Norman F.</given-names></name><name><surname>Austin</surname><given-names>Andrew D.</given-names></name></person-group><article-title>Systematics of the parasitic wasp genus 
                    <bold><italic><tp:taxon-name>Oxyscelio</tp:taxon-name></italic></bold> Kieffer (Hymenoptera, Platygastridae s.l.), Part I: Indo-Malayan and Palearctic fauna
                </article-title><source>Zookeys</source><day>18</day><month>4</month><year>2013</year><volume>2013</volume><issue>292</issue><fpage>1</fpage><lpage>263</lpage><pub-id pub-id-type="doi">10.3897/zookeys.292.3867</pub-id></mixed-citation></tp:treatment-meta><tp:nomenclature><tp:taxon-name>
                        <tp:taxon-name-part taxon-name-part-type="genus">Oxyscelio</tp:taxon-name-part>
                        <tp:taxon-name-part taxon-name-part-type="species">ceylonensis</tp:taxon-name-part>
                    <object-id xmlns:xlink="http://www.w3.org/1999/xlink" xlink:type="simple">urn:lsid:zoobank.org:act:FA70AF9F-816F-497E-BD85-674997D2543B</object-id>
								<object-id xmlns:xlink="http://www.w3.org/1999/xlink" xlink:type="simple">urn:lsid:biosci.ohio-state.edu:osuc_concepts:5010</object-id>
								
                    <object-id xmlns:xlink="http://www.w3.org/1999/xlink" xlink:type="simple">http://species-id.net/wiki/Oxyscelio_ceylonensis</object-id></tp:taxon-name><tp:taxon-authority>(Dodd)</tp:taxon-authority><!--PageBreak--><xref ref-type="fig" rid="F20">Figures 94–99</xref><xref ref-type="fn" rid="FN42">Morphbank<sup>42</sup></xref><tp:nomenclature-citation-list><tp:nomenclature-citation><tp:taxon-name>Sceliomorpha ceylonensis</tp:taxon-name><comment> Dodd, 1920: 349 (original description); <xref ref-type="bibr" rid="B28">Masner 1965</xref>: 96 (type information).
</comment></tp:nomenclature-citation><tp:nomenclature-citation><tp:taxon-name>Oxyscelio ceylonensis</tp:taxon-name><comment> (Dodd): <xref ref-type="bibr" rid="B8">Dodd 1931</xref>: 75 (generic transfer); <xref ref-type="bibr" rid="B29">Masner 1976</xref>: 24 (description).
</comment></tp:nomenclature-citation><!--PageBreak--></tp:nomenclature-citation-list></tp:nomenclature><tp:treatment-sec sec-type="Description"><title>Description.</title><p><italic>Female</italic>. Body length 2.9–3.65 mm (n=20).
                    </p><p>Radicle color: same color as scape. Scape color: Yellowish. A4: broader than long; as long as broad. A5: broader than long. Antennal club: formed, segments compact.</p><p>Interantennal process: not elongate. Median longitudinal elevation in frontal depression: absent. Frontal depression: concave. Frontal depression sculpture: with 3 or more broadly interrupted transverse carinae. Submedian carina: strong, formed by a sharp raised carina. Submedian carina medially: without peak. Concavity across dorsal part of frontal depression: absent. Depression extending ventrally from median ocellus: absent. Upper frons: not hood-like. Malar area near antennal foramen: without carina or expansion. Malar area at mouth corner: with radiating striae. Smooth strip along posterior side of malar sulcus: absent or not consistently broad. Middle genal carina: present. Direction of middle genal carina dorsally: parallel to eye margin. Major sculpture of gena anteriorly: rugose; umbilicate-punctate. Major sculpture of gena posteriorly: absent; umbilicate-punctate. Microsculpture of gena anteroventrally: absent. Microsculpture of gena posteroventrally: granulate. Median carina extending posteriorly from hyperoccipital carina: absent. Hyperoccipital carina: complete, continuous with anterior genal carina. Lateral connection between hyperoccipital and occipital carinae: absent. Area between vertex and occipital carina: with transverse carinae; irregularly rugose. Occipital carina medially: uniformly rounded; sinuate, concave medial to corners, but without a median peak. Lateral corners of occipital carina: not protruding.</p><p>Lateral pronotal area: without bulge projecting towards anterior pit. Epomial corner: strong. Netrion surface anteriorly: not inflexed. Mesoscutum anteriorly: steep. Mesoscutal median carina: present and complete. Longitudinal carina between median carina and notauli: absent. Major sculpture of medial mesoscutum anteriorly: umbilicate-foveate. Major sculpture of medial mesoscutum posteriorly: umbilicate-foveate; longitudinally rugose. Microsculpture of medial mesoscutum anteriorly: granulate. Microsculpture of medial mesoscutum posteriorly: absent. Major sculpture of mesoscutellum: umbilicate-foveate; longitudinally rugose. Microsculpture of mesoscutellum medially: granulate. Microsculpture of mesoscutellum laterally: granulate. Mesoscutellar apex: convex or straight. Setae along anterior limit of femoral depression: arising from rows of foveae. Number of carinae crossing speculum above femoral depression: 3. Number of carinae crossing femoral depression: more than 5. Mesepimeral sulcus pits: more than 5. Metascutellum dorsally: concave. Metascutellar sculpture dorsally: with scattered rugae. Median carina of metascutellum: absent or branched. Metascutellar setae: with many dorsal setae. Metascutellar apex: weakly emarginate. Metapleuron above ventral metapleural area: crossed by carinae. Metasomal depression setae: absent. Lateral propodeal carinae anteromedially: strongly diverging; weakly diverging. Anterior areoles of metasomal depression: absent; one or more areoles present. Anterior longitudinal carinae in metasomal depression: absent. Lateral propodeal areas: separated medially. Postmarginal vein: present. Fore wing apex: reaching apex of T5; reaching beyond T6; reaching middle of T6. T1 midlobe: with 4 longitudinal carinae. T1: without anterior bulge. T2: with straight longitudinal striae or rugae. T6: broader than long. <!--PageBreak-->Apical flange of T6: exposed apically. Metasomal apex: rounded. Major sculpture of T6: umbilicate-punctate; longitudinally striate or rugose. Microsculpture of T6: absent.</p><p><italic>Male</italic>. Body length 3.1–3.55 mm (n=8). A5 tyloid: expanded, teardrop-shaped or sinuate. A11: broader than long; as long as broad. Median tooth of frontal depression: absent. Median lobe of T1: with 3 longitudinal carinae. Metasomal apex: with no distinct corners.
                    </p><!--PageBreak--></tp:treatment-sec><tp:treatment-sec sec-type="Diagnosis"><title>Diagnosis.</title><p>Both sexes: Frons without elevation between antennal foramen and eye. Hyperoccipital carina present, continuous with anterior genal carina. Medial mesoscutum and mesoscutellum with many strong longitudinal rugae. Metascutellum with dorsal setae. Female: A4, A5 broader than long. T1 with 4 longitudinal carinae. Male: A5 tyloid expanded. Frontal depression without tooth-like median protrusion dorsally. T1 midlobe with 3 longitudinal carinae. T7 without distinct posterolateral corners. <italic><tp:taxon-name>Oxyscelio ceylonensis</tp:taxon-name></italic> is very similar to <italic><tp:taxon-name>Oxyscelio unguis</tp:taxon-name></italic>, but differs chiefly in the longitudinal rugae mentioned here.
                    </p></tp:treatment-sec><tp:treatment-sec sec-type="Link to distribution map"><title>Link to distribution map.</title><p>[<ext-link xmlns:xlink="http://www.w3.org/1999/xlink" ext-link-type="uri" xlink:href="http://hol.osu.edu/map-full.html?id=5010" xlink:type="simple">http://hol.osu.edu/map-full.html?id=5010</ext-link>]
                    </p></tp:treatment-sec><tp:treatment-sec sec-type="Material examined"><title>Material examined.</title><p>Holotype, female, <italic><tp:taxon-name>Sceliomorpha ceylonensis</tp:taxon-name></italic>: <bold>SRI LANKA</bold>: 67-25, no date, Thwaites, B.M. TYPE HYM. 9.509 (deposited in BMNH). <italic>Paratypes</italic>: <bold>SRI LANKA</bold>: 3 females, OSUC 376673-376675 (BMNH). <italic>Other material</italic>: (33 females, 10 males) <bold>CHINA</bold>: 1 female, OSUC 268209 (USNM). <bold>INDIA</bold>: 3 females, OSUC 376565-376566, 376577 (BMNH). <bold>MALAYSIA</bold>: 2 females, OSUC 376746, 376751 (MCZC). <bold>NEPAL</bold>: 18 females, 9 males, OSUC 369129-369138, 369140-369145, 369147, 369150-369157, 369159, 369174 (CNCI). <bold>SRI LANKA</bold>: 5 females, ANIC DB 32-020126 (ANIC); OSUC 442262 (BMNH); OSUC 369091 (CNCI); OSUC 268172, 268174 (USNM). <bold>THAILAND</bold>: 1 female, OSUC 247605 (OSUC). <bold>VIETNAM</bold>: 3 females, 1 male, OSUC 119941 (OSUC); OSUC 277390, 277411, 281583 (RMNH).
                    </p></tp:treatment-sec><tp:treatment-sec sec-type="Comments"><title>Comments.</title><p>The lateral propodeal carinae exhibit strong variation in <italic><tp:taxon-name>Oxyscelio ceylonensis</tp:taxon-name></italic>, being narrowly separated and subparallel in some specimens (especially those from Nepal) and strongly divergent in others. This variation did not prove consistent enough to serve as a convincing feature for species separation.
                    </p><fig id="F20" position="float" orientation="portrait"><label>Figures 94–99.</label><caption><p><italic><tp:taxon-name>Oxyscelio ceylonensis</tp:taxon-name></italic> (Dodd), female (OSUC 268172) <bold>94</bold> Head and mesosoma, lateral view <bold>95</bold> Head and mesosoma, dorsal view. Female (OSUC 369091) <bold>96</bold> Head, anterior view. Female (OSUC 268174) <bold>97</bold> Propodeum, posterior view. Female (OSUC 369174) <bold>98</bold> Metasoma, dorsal view. Male (OSUC 369134) <bold>99</bold> Antenna. Morphbank<sup>42</sup></p></caption><graphic xmlns:xlink="http://www.w3.org/1999/xlink" xlink:href="ZooKeys-292-001-g020.jpg" position="float" orientation="portrait" xlink:type="simple"/></fig></tp:treatment-sec><tp:treatment-sec><!--Section generated to contain objects referenced in tp:taxon-treatment.--><fn-group><fn id="FN42"><label>42</label><p><ext-link xmlns:xlink="http://www.w3.org/1999/xlink" ext-link-type="uri" xlink:href="http://www.morphbank.net/?id=807672" xlink:type="simple">http://www.morphbank.net/?id=807672</ext-link></p></fn></fn-group></tp:treatment-sec><ref-list><ref id="B28"><mixed-citation xmlns:xlink="http://www.w3.org/1999/xlink" xlink:type="simple"><person-group><name name-style="western"><surname>Masner</surname><given-names>L</given-names></name></person-group> (<year>1965</year>)<source> The types of Proctotrupoidea (Hymenoptera) in the British Museum (Natural History) and in the Hope Department of Entomology, Oxford. Bulletin of the British Museum (Natural History) Entomology Supplement 1: 1–154.<sup>140</sup></source></mixed-citation></ref><ref id="B8"><mixed-citation xmlns:xlink="http://www.w3.org/1999/xlink" xlink:type="simple"><person-group><name name-style="western"><surname>Dodd</surname><given-names>AP</given-names></name></person-group> (<year>1931</year>) <source>The genus <italic>Oxyscelio</italic> Kieffer, its synonymy and species, with a description of one new genus (Hymenoptera: Proctotrypoidea). Proceedings of the Royal Society of Queensland 42: 71–81.<sup>121</sup></source></mixed-citation></ref><ref id="B29"><mixed-citation xmlns:xlink="http://www.w3.org/1999/xlink" xlink:type="simple"><person-group><name name-style="western"><surname>Masner</surname><given-names>L</given-names></name></person-group> (<year>1976</year>)<source> Revisionary notes and keys to world genera of Scelionidae (Hymenoptera: Proctotrupoidea). Memoirs of the Entomological Society of Canada97: 1–87.<sup>141</sup></source>doi: <ext-link ext-link-type="uri" xlink:href="http://dx.doi.org/10.4039/entm10897fv" xlink:type="simple">10.4039/entm10897fv</ext-link></mixed-citation></ref></ref-list></tp:taxon-treatment>
