# Supplementary material for: Systematics of the parasitic wasp genus Oxyscelio Kieffer (Hymenoptera, Platygastridae s.l.), Part I: Indo-Malayan and Palearctic fauna
Source: Zookeys. 2013 Apr 18;(292):1–263. doi: 10.3897/zookeys.292.3867 (PMC3677352; doi:10.3897/zookeys.292.3867)
Supplement: XML Treatment for Oxyscelio codae [file zookeys.292.3867-treatment22.xml]

<!DOCTYPE tp:taxon-treatment
  PUBLIC "-//TaxonX//DTD Taxonomic Treatment Publishing DTD v0 20100105//EN" "tax-treatment-NSO.dtd">
<tp:taxon-treatment xmlns:tp="http://www.plazi.org/taxpub"><tp:treatment-meta><mixed-citation publication-type="journal"><person-group><name><surname>Burks</surname><given-names>Roger A.</given-names></name><name><surname>Masner</surname><given-names>Lubomír</given-names></name><name><surname>Johnson</surname><given-names>Norman F.</given-names></name><name><surname>Austin</surname><given-names>Andrew D.</given-names></name></person-group><article-title>Systematics of the parasitic wasp genus 
                    <bold><italic><tp:taxon-name>Oxyscelio</tp:taxon-name></italic></bold> Kieffer (Hymenoptera, Platygastridae s.l.), Part I: Indo-Malayan and Palearctic fauna
                </article-title><source>Zookeys</source><day>18</day><month>4</month><year>2013</year><volume>2013</volume><issue>292</issue><fpage>1</fpage><lpage>263</lpage><pub-id pub-id-type="doi">10.3897/zookeys.292.3867</pub-id></mixed-citation></tp:treatment-meta><tp:nomenclature><tp:taxon-name>
                        <tp:taxon-name-part taxon-name-part-type="genus">Oxyscelio</tp:taxon-name-part>
                        <tp:taxon-name-part taxon-name-part-type="species">codae</tp:taxon-name-part>
                    <object-id xmlns:xlink="http://www.w3.org/1999/xlink" xlink:type="simple">urn:lsid:zoobank.org:act:BDF7E587-400A-4EC9-B711-A1EB50BE09D2</object-id>
								<object-id xmlns:xlink="http://www.w3.org/1999/xlink" xlink:type="simple">urn:lsid:biosci.ohio-state.edu:osuc_concepts:305708</object-id>
								
                    <object-id xmlns:xlink="http://www.w3.org/1999/xlink" xlink:type="simple">http://species-id.net/wiki/Oxyscelio_codae</object-id></tp:taxon-name><tp:taxon-authority>Burks</tp:taxon-authority><tp:taxon-status xmlns:xlink="http://www.w3.org/1999/xlink" xlink:type="simple">sp. n.</tp:taxon-status><xref ref-type="fig" rid="F22">Figures 104–109</xref><xref ref-type="fn" rid="FN44">Morphbank<sup>44</sup></xref></tp:nomenclature><tp:treatment-sec sec-type="Description"><title>Description.</title><p><italic>Female</italic>.Body length 3.6–3.9 mm (n=20).
                    </p><p>Radicle color: darker than scape. Scape color: Yellowish. A4: broader than long; as long as broad. A5: broader than long. Antennal club: formed, segments compact.</p><p>Interantennal process: not elongate. Median longitudinal elevation in frontal depression: absent. Frontal depression: concave. Frontal depression sculpture: with 3-5 complete transverse carinae. Submedian carina: weak, shallow and rounded or formed by ledge. Submedian carina medially: without peak. Concavity across dorsal part of frontal depression: absent. Depression extending ventrally from median ocellus: absent. Upper frons: not hood-like. Malar area near antennal foramen: without carina or expansion. Malar area at mouth corner: with radiating striae. Smooth strip along posterior side of malar sulcus: absent or not consistently broad. Middle genal carina: present. Direction of middle genal carina dorsally: parallel to eye margin. Major sculpture of gena anteriorly: umbilicate-foveate. Major sculpture of gena posteriorly: umbilicate-foveate; rugose. Microsculpture of gena anteroventrally: absent. Microsculpture of gena posteroventrally: absent. Median carina extending posteriorly from hyperoccipital carina: absent. Hyperoccipital carina: indicated by rugae. Lateral connection between hyperoccipital and occipital carinae: absent. Area between vertex and occipital carina: umbilicate-foveate. Occipital carina medially: absent. Lateral corners of occipital carina: not protruding.</p><p>Lateral pronotal area: without bulge projecting towards anterior pit. Epomial corner: strong. Netrion surface anteriorly: not inflexed. Mesoscutum anteriorly: not steep. Mesoscutal median carina: present and complete. Longitudinal carina between median carina and notauli: present. Major sculpture of medial mesoscutum anteriorly: umbilicate-foveate; irregularly rugose. Major sculpture of medial mesoscutum posteriorly: umbilicate-foveate; transversely rugose. Microsculpture of medial mesoscutum anteriorly: absent; granulate. Microsculpture of medial mesoscutum posteriorly: absent. Major sculpture of mesoscutellum: umbilicate-foveate; irregularly rugose. Microsculpture of mesoscutellum medially: absent. Microsculpture of mesoscutellum laterally: absent. Mesoscutellar apex: convex or straight. Setae along anterior limit of femoral depression: arising from rows of foveae. Number of carinae crossing speculum above femoral depression: 2. Number of carinae crossing femoral depression: 3-5. Mesepimeral sulcus pits: more than 5. Metascutellum dorsally: concave. Metascutellar sculpture dorsally: smooth or with transverse carinae. Median carina of metascutellum: absent or branched. Metascutellar setae: absent. Metascutellar apex: convex or straight. Metapleuron above ventral metapleural area: crossed by carinae. Metasomal depression setae: absent. Lateral propodeal carinae anteromedially: strongly diverging. Anterior areoles of metasomal depression: absent. Anterior <!--PageBreak-->longitudinal carinae in metasomal depression: absent. Lateral propodeal areas: separated medially. Postmarginal vein: present. Fore wing apex: reaching middle of T5; reaching apex of T5.</p><p>T1 midlobe: obscured by other raised sculpture. T1: with small rounded anterior bulge, not reaching metascutellum. T2: with straight longitudinal striae or rugae. T6: longer than broad. Apical flange of T6: exposed apically. Metasomal apex: rounded. Major sculpture of T6: umbilicate-punctate. Microsculpture of T6: absent.</p><p><italic>Male</italic>. Body length 3.25–3.5 mm (n=6). A5 tyloid: carina-like, not expanded. A11: longer than broad; as long as broad. Median tooth of frontal depression: absent. Median lobe of T1: with 3 longitudinal carinae. Metasomal apex: with acuminate lateral corners.
                    </p></tp:treatment-sec><tp:treatment-sec sec-type="Diagnosis"><title>Diagnosis.</title><p>Both sexes: Middle genal carina subparallel with eye margin. Hyperoccipital carina indicated by rugae. Mesoscutellum without granulate sculpture. Metascutellum concave dorsally, smooth aside from some transverse carinae. Female: A5 broader than long. T1 midlobe with a small anterior horn obscuring the longitudinal carinae. T6 rounded apically but longer than broad. Male: A11 longer than broad. T1 midlobe with 3 longitudinal carinae. T7 with short, sharp and protruding posterolat<!--PageBreak-->eral corners that are curved and not widely separated. <italic><tp:taxon-name>Oxyscelio codae</tp:taxon-name></italic> is distinguished from most members of the <italic>crebritas</italic>-group in having a long T6 in females. Males of <italic><tp:taxon-name>Oxyscelio codae</tp:taxon-name></italic> are especially difficult to distinguish from those of <italic><tp:taxon-name>Oxyscelio capilli</tp:taxon-name></italic>, another species from Sulawesi. They differ in that <italic><tp:taxon-name>Oxyscelio codae</tp:taxon-name></italic> has a more elongate, tapering metasoma in which T7 is rounded apically, with acuminate apical projections angled slightly towards one another. In <italic><tp:taxon-name>Oxyscelio capilli</tp:taxon-name></italic>, the metasoma is usually shorter and broader, with T7 more truncate apically, and with the inner margins of the acuminate apical projections being at right angles and not angled towards one another.
                    </p></tp:treatment-sec><tp:treatment-sec sec-type="Etymology"><title>Etymology.</title><p>Vulgar Latin noun, genitive case, meaning “tail.” Refers to the mildly elongate metasoma.</p></tp:treatment-sec><tp:treatment-sec sec-type="Link to distribution map"><title>Link to distribution map.</title><p>[<ext-link xmlns:xlink="http://www.w3.org/1999/xlink" ext-link-type="uri" xlink:href="http://hol.osu.edu/map-full.html?id=305708" xlink:type="simple">http://hol.osu.edu/map-full.html?id=305708</ext-link>]
                    </p></tp:treatment-sec><tp:treatment-sec sec-type="Material examined"><title>Material examined.</title><p>Holotype, female: <bold>INDONESIA</bold>: Sulawesi Utara Prov., Toraut, forest, Bogani Nani Wartabone (Dumoga-Bone) National Park, 9.V–16.V.1985, malaise trap, J. S. Noyes, OSUC 58664 (deposited in BMNH).<italic>Paratypes</italic>: <bold>INDONESIA</bold>: 22 females, 6 males, OSUC 369218-369219, 369225, 369228, 369236, 369240-369241, 369243-369244, 369253-369254, 369259, 369261, 369266, 369270, 369272, 369274, 369286, 369289-369290, 369293, 369296, 369302 (CNCI); OSUC 368947, 369258, 369265, 369284, 369292 (OSUC).
                    </p><fig id="F22" position="float" orientation="portrait"><label>Figures 104–109.</label><caption><p><italic><tp:taxon-name>Oxyscelio codae</tp:taxon-name></italic> sp. n., paratype female (OSUC 369292) <bold>104</bold> Head and mesosoma, lateral view <bold>105</bold> Head and mesosoma, dorsal view. Paratype female (OSUC 369286) <bold>106</bold> Head, anterior view. Paratype female (OSUC 369293) <bold>107</bold> Metasoma, dorsal view. Paratype male (OSUC 369284) <bold>108 </bold>Antenna. Paratype male (OSUC 369259) <bold>109</bold> Metasoma, dorsal view. Morphbank<sup>44</sup></p></caption><graphic xmlns:xlink="http://www.w3.org/1999/xlink" xlink:href="ZooKeys-292-001-g022.jpg" position="float" orientation="portrait" xlink:type="simple"/></fig></tp:treatment-sec><tp:treatment-sec><!--Section generated to contain objects referenced in tp:taxon-treatment.--><fn-group><fn id="FN44"><label>44</label><p><ext-link xmlns:xlink="http://www.w3.org/1999/xlink" ext-link-type="uri" xlink:href="http://www.morphbank.net/?id=807674" xlink:type="simple">http://www.morphbank.net/?id=807674</ext-link></p></fn></fn-group></tp:treatment-sec></tp:taxon-treatment>
