# Supplementary material for: Systematics of the parasitic wasp genus Oxyscelio Kieffer (Hymenoptera, Platygastridae s.l.), Part I: Indo-Malayan and Palearctic fauna
Source: Zookeys. 2013 Apr 18;(292):1–263. doi: 10.3897/zookeys.292.3867 (PMC3677352; doi:10.3897/zookeys.292.3867)
Supplement: XML Treatment for Oxyscelio crassicornis [file zookeys.292.3867-treatment26.xml]

<!DOCTYPE tp:taxon-treatment
  PUBLIC "-//TaxonX//DTD Taxonomic Treatment Publishing DTD v0 20100105//EN" "tax-treatment-NSO.dtd">
<tp:taxon-treatment xmlns:tp="http://www.plazi.org/taxpub"><tp:treatment-meta><mixed-citation publication-type="journal"><person-group><name><surname>Burks</surname><given-names>Roger A.</given-names></name><name><surname>Masner</surname><given-names>Lubomír</given-names></name><name><surname>Johnson</surname><given-names>Norman F.</given-names></name><name><surname>Austin</surname><given-names>Andrew D.</given-names></name></person-group><article-title>Systematics of the parasitic wasp genus 
                    <bold><italic><tp:taxon-name>Oxyscelio</tp:taxon-name></italic></bold> Kieffer (Hymenoptera, Platygastridae s.l.), Part I: Indo-Malayan and Palearctic fauna
                </article-title><source>Zookeys</source><day>18</day><month>4</month><year>2013</year><volume>2013</volume><issue>292</issue><fpage>1</fpage><lpage>263</lpage><pub-id pub-id-type="doi">10.3897/zookeys.292.3867</pub-id></mixed-citation></tp:treatment-meta><tp:nomenclature><tp:taxon-name>
                        <tp:taxon-name-part taxon-name-part-type="genus">Oxyscelio</tp:taxon-name-part>
                        <tp:taxon-name-part taxon-name-part-type="species">crassicornis</tp:taxon-name-part>
                    <object-id xmlns:xlink="http://www.w3.org/1999/xlink" xlink:type="simple">urn:lsid:zoobank.org:act:995E95E5-E6E4-4D0B-88B6-5BD6084F49A3</object-id>
								<object-id xmlns:xlink="http://www.w3.org/1999/xlink" xlink:type="simple">urn:lsid:biosci.ohio-state.edu:osuc_concepts:5013</object-id>
								
                    <object-id xmlns:xlink="http://www.w3.org/1999/xlink" xlink:type="simple">http://species-id.net/wiki/Oxyscelio_crassicornis</object-id></tp:taxon-name><tp:taxon-authority>(Kieffer)</tp:taxon-authority><xref ref-type="fig" rid="F26">Figures 126–128</xref><xref ref-type="fn" rid="FN48">Morphbank<sup>48</sup></xref><tp:nomenclature-citation-list><tp:nomenclature-citation><tp:taxon-name>Camptoteleia crassicornis</tp:taxon-name><comment> Kieffer, 1916: 171, 174 (original description, keyed); <xref ref-type="bibr" rid="B23">Kieffer 1926</xref>: 380, 385 (description, keyed).
</comment></tp:nomenclature-citation><tp:nomenclature-citation><tp:taxon-name>Oxyscelio crassicornis</tp:taxon-name><comment> (Kieffer): <xref ref-type="bibr" rid="B8">Dodd 1931</xref>: 75 (generic transfer).
</comment></tp:nomenclature-citation></tp:nomenclature-citation-list></tp:nomenclature><tp:treatment-sec sec-type="Description"><title>Description.</title><p><italic>Female</italic>. Unknown.
                    </p><p><italic>Male</italic>. Body length 3.35 mm (n=1).
                    </p><p>Radicle color: darker than scape. Scape color: Brown. A5 tyloid: carina-like, not expanded. A11: longer than broad; as long as broad.</p><p>Interantennal process: not elongate. Median longitudinal elevation in frontal depression: absent. Frontal depression: concave. Frontal depression sculpture: without transverse or oblique carinae below submedian carina. Submedian carina: strong, formed by a sharp raised carina. Submedian carina medially: without peak. Median tooth of frontal depression: absent. Concavity across dorsal part of frontal depression: absent. Depression extending ventrally from median ocellus: absent. Upper frons: hood-like, protruding over pedicel when antenna at rest. Malar area near antennal foramen: without carina or expansion. Malar area at mouth corner: with radiating striae. Smooth strip along posterior side of malar sulcus: absent or not consistently broad. Middle genal carina: present. Direction of middle genal carina dorsally: parallel to eye margin. Major sculpture of gena anteriorly: umbilicate-foveate. Major sculpture of gena posteriorly: umbilicate-foveate. Microsculpture of gena anteroventrally: absent. Microsculpture of gena posteroventrally: absent. Median carina extending posteriorly from hyperoccipital carina: present. Hyperoccipital carina: complete, continuous with anterior genal carina. Lateral connection between hyperoccipital and occipital carinae: absent. Area between vertex and occipital carina: umbilicate-foveate. Occipital carina medially: convex, with a sharp median peak. Lateral corners of occipital carina: not protruding.</p><p>Lateral pronotal area: without bulge projecting towards anterior pit. Epomial corner: strong. Netrion surface anteriorly: not inflexed. Mesoscutum anteriorly: not steep. Mesoscutal median carina: present and complete. Longitudinal carina between median carina and notauli: absent. Major sculpture of medial mesoscutum anteriorly: umbilicate-foveate; irregularly rugose. Major sculpture of medial mesoscutum poste<!--PageBreak-->riorly: umbilicate-foveate; irregularly rugose. Microsculpture of medial mesoscutum anteriorly: granulate. Microsculpture of medial mesoscutum posteriorly: absent. Major sculpture of mesoscutellum: umbilicate-foveate. Microsculpture of mesoscutellum medially: absent. Microsculpture of mesoscutellum laterally: absent. Mesoscutellar apex: convex or straight. Setae along anterior limit of femoral depression: arising from rows of foveae. Number of carinae crossing speculum above femoral depression: 3. Number of carinae crossing femoral depression: more than 5. Mesepimeral sulcus pits: more than 5. Metascutellum dorsally: concave. Metascutellar sculpture dorsally: with scattered rugae. Median carina of metascutellum: absent or branched. Metascutellar setae: with many dorsal setae. Metascutellar apex: weakly emarginate. Metapleuron above ventral metapleural area: crossed by carinae. Metasomal depression setae: absent. Anterior areoles of metasomal depression: one or more areoles present. Anterior longitudinal carinae in metasomal depression: absent. Lateral propodeal areas: separated medially. Postmarginal vein: present.</p><p>Median lobe of T1: with 5 longitudinal carinae. Metasomal apex: with acuminate lateral corners.</p></tp:treatment-sec><tp:treatment-sec sec-type="Diagnosis"><title>Diagnosis.</title><p>Male: Frons without elevation between antennal foramen and eye. Frontal depression without tooth-like median protrusion dorsally. Hyperoccipital carina present, continuous with anterior genal carina; occipital carina complete medially and connected to hyperoccipital carina by a weak median carina. Metascutellum with dorsal setae. Metasomal depression elongate, with a single areole strongly defined by a posterior carina; lateral propodeal carinae narrowly separated anteriorly. T1 midlobe with 5 longitudinal carinae. T7 with sharp, narrowly protruding posterolateral corners.</p></tp:treatment-sec><tp:treatment-sec sec-type="Link to distribution map"><title>Link to distribution map.</title><p>[<ext-link xmlns:xlink="http://www.w3.org/1999/xlink" ext-link-type="uri" xlink:href="http://hol.osu.edu/map-full.html?id=5013" xlink:type="simple">http://hol.osu.edu/map-full.html?id=5013</ext-link>]
                    </p></tp:treatment-sec><tp:treatment-sec sec-type="Material examined"><title>Material examined.</title><p>Neotype, male: <bold>PHILIPPINES</bold>: Negros Oriental Prov., 7km W Valencia, 1° forest edge, ROM 873058, Cuernos de Negros Mountain, <named-content xmlns:xlink="http://www.w3.org/1999/xlink" content-type="dwc:verbatimCoordinates" xlink:type="simple">09°17'N, 123°15'E</named-content>, 700m, 13.VI–19.VI.1987, malaise trap/pan trap, D. C. Darling &amp; E. Mayordo, ROMEnt Spec. No. 112210 (deposited in ROME). <italic>Other material</italic>: <bold>PHILIPPINES</bold>: 1 male, OSUC 149520 (AEIC).
                    </p></tp:treatment-sec><tp:treatment-sec sec-type="Comments"><title>Comments.</title><p>The type material of <italic><tp:taxon-name>Camptoteleia crassicornis</tp:taxon-name></italic> Kieffer, collected from Mount Makiling, Luzon, in the Philippines, could not be found after an extensive search of collections known to house Kieffer type material. The neotype of <italic><tp:taxon-name>Camptoteleia crassicornis</tp:taxon-name></italic> is presently designated to clarify the taxonomic status of the species. It was selected because it possesses a convex mesosoma and discernably posteriorly carinate head as specified by <xref ref-type="bibr" rid="B22">Kieffer (1916)</xref>. This choice presumes that <xref ref-type="bibr" rid="B22">Kieffer (1916)</xref> overlooked the metascutellar setae and misinterpreted the postmarginal vein. However, no other examined Philippine specimens bear close resemblance to Kieffer’s description. Our concept of <italic><tp:taxon-name>Oxyscelio crassicornis</tp:taxon-name></italic> indicates that it is very close to <italic><tp:taxon-name>Oxyscelio crustum</tp:taxon-name></italic>.
                    </p><fig id="F26" position="float" orientation="portrait"><label>Figures 126–128.</label><caption><p><italic><tp:taxon-name>Oxyscelio crassicornis</tp:taxon-name></italic> (Kieffer), neotype male (ROMEnt Spec. No. 112210) <bold>126 </bold>Head and mesosoma, lateral view <bold>127</bold> Head anterior view <bold>128</bold> Body, dorsal view. Morphbank<sup>48</sup></p></caption><graphic xmlns:xlink="http://www.w3.org/1999/xlink" xlink:href="ZooKeys-292-001-g026.jpg" position="float" orientation="portrait" xlink:type="simple"/></fig></tp:treatment-sec><tp:treatment-sec><!--Section generated to contain objects referenced in tp:taxon-treatment.--><fn-group><fn id="FN48"><label>48</label><p><ext-link xmlns:xlink="http://www.w3.org/1999/xlink" ext-link-type="uri" xlink:href="http://www.morphbank.net/?id=807678" xlink:type="simple">http://www.morphbank.net/?id=807678</ext-link></p></fn></fn-group></tp:treatment-sec><ref-list><ref id="B23"><mixed-citation xmlns:xlink="http://www.w3.org/1999/xlink" xlink:type="simple"><person-group><name name-style="western"><surname>Kieffer</surname><given-names>JJ</given-names></name></person-group> (<year>1926</year>)<source><italic>Scelionidae</italic>. Das Tierreich. Vol. 48. Walter de Gruyter &amp; Co., Berlin, 885 pp.<sup>135</sup></source></mixed-citation></ref><ref id="B8"><mixed-citation xmlns:xlink="http://www.w3.org/1999/xlink" xlink:type="simple"><person-group><name name-style="western"><surname>Dodd</surname><given-names>AP</given-names></name></person-group> (<year>1931</year>) <source>The genus <italic>Oxyscelio</italic> Kieffer, its synonymy and species, with a description of one new genus (Hymenoptera: Proctotrypoidea). Proceedings of the Royal Society of Queensland 42: 71–81.<sup>121</sup></source></mixed-citation></ref><ref id="B22"><mixed-citation xmlns:xlink="http://www.w3.org/1999/xlink" xlink:type="simple"><person-group><name name-style="western"><surname>Kieffer</surname><given-names>JJ</given-names></name></person-group> (<year>1916</year>)<source> Neue Scelioniden aus den Philippinen-Inseln. Brotéria 14: 58–187.<sup>134</sup></source></mixed-citation></ref></ref-list></tp:taxon-treatment>
