# Supplementary material for: Systematics of the parasitic wasp genus Oxyscelio Kieffer (Hymenoptera, Platygastridae s.l.), Part I: Indo-Malayan and Palearctic fauna
Source: Zookeys. 2013 Apr 18;(292):1–263. doi: 10.3897/zookeys.292.3867 (PMC3677352; doi:10.3897/zookeys.292.3867)
Supplement: XML Treatment for Oxyscelio crateris [file zookeys.292.3867-treatment27.xml]

<!DOCTYPE tp:taxon-treatment
  PUBLIC "-//TaxonX//DTD Taxonomic Treatment Publishing DTD v0 20100105//EN" "tax-treatment-NSO.dtd">
<tp:taxon-treatment xmlns:tp="http://www.plazi.org/taxpub"><tp:treatment-meta><mixed-citation publication-type="journal"><person-group><name><surname>Burks</surname><given-names>Roger A.</given-names></name><name><surname>Masner</surname><given-names>Lubomír</given-names></name><name><surname>Johnson</surname><given-names>Norman F.</given-names></name><name><surname>Austin</surname><given-names>Andrew D.</given-names></name></person-group><article-title>Systematics of the parasitic wasp genus 
                    <bold><italic><tp:taxon-name>Oxyscelio</tp:taxon-name></italic></bold> Kieffer (Hymenoptera, Platygastridae s.l.), Part I: Indo-Malayan and Palearctic fauna
                </article-title><source>Zookeys</source><day>18</day><month>4</month><year>2013</year><volume>2013</volume><issue>292</issue><fpage>1</fpage><lpage>263</lpage><pub-id pub-id-type="doi">10.3897/zookeys.292.3867</pub-id></mixed-citation></tp:treatment-meta><tp:nomenclature><tp:taxon-name>
                        <tp:taxon-name-part taxon-name-part-type="genus">Oxyscelio</tp:taxon-name-part>
                        <tp:taxon-name-part taxon-name-part-type="species">crateris</tp:taxon-name-part>
                    <object-id xmlns:xlink="http://www.w3.org/1999/xlink" xlink:type="simple">urn:lsid:zoobank.org:act:EB1E6D51-A930-4C70-A5E0-A07ABC1816AB</object-id>
								<object-id xmlns:xlink="http://www.w3.org/1999/xlink" xlink:type="simple">urn:lsid:biosci.ohio-state.edu:osuc_concepts:275506</object-id>
								<object-id xmlns:xlink="http://www.w3.org/1999/xlink" xlink:type="simple">http://species-id.net/wiki/Oxyscelio_crateris</object-id>
								</tp:taxon-name><tp:taxon-authority>Burks</tp:taxon-authority><tp:taxon-status xmlns:xlink="http://www.w3.org/1999/xlink" xlink:type="simple">sp. n.</tp:taxon-status><!--PageBreak--><xref ref-type="fig" rid="F27">Figures 129–132</xref><xref ref-type="fn" rid="FN49">Morphbank<sup>49</sup></xref></tp:nomenclature><tp:treatment-sec sec-type="Description"><title>Description.</title><p><italic>Female</italic>. Body length 4.65 mm (n=1).
                    </p><p>Radicle color: same color as scape. Scape color: Yellowish. A4: longer than broad. A5: longer than broad. Antennal club: formed, segments compact.</p><p>Interantennal process: not elongate. Median longitudinal elevation in frontal depression: absent. Frontal depression: concave. Frontal depression sculpture: with 3 or more broadly interrupted transverse carinae. Submedian carina: strong, formed by a sharp raised carina. Submedian carina medially: without peak. Concavity across dorsal part of frontal depression: absent. Depression extending ventrally from median ocellus: absent. Upper frons: not hood-like. Malar area near antennal foramen: without carina or expansion. Malar area at mouth corner: with radiating striae. Smooth strip along posterior side of malar sulcus: present, broad throughout its length. Middle genal carina: present. Direction of middle genal carina dorsally: parallel to eye margin. Major sculpture of gena anteriorly: umbilicate-foveate; rugose. Major sculpture of gena posteriorly: umbilicate-foveate; rugose. Microsculpture of gena anteroventrally: absent. Microsculpture of gena posteroventrally: granulate. Median carina extending <!--PageBreak-->posteriorly from hyperoccipital carina: absent. Hyperoccipital carina: complete, continuous with anterior genal carina. Lateral connection between hyperoccipital and occipital carinae: present as a distinct carina. Area between vertex and occipital carina: irregularly rugose. Occipital carina medially: convex, with a sharp median peak. Lateral corners of occipital carina: sharp and protruding.</p><p>Lateral pronotal area: without bulge projecting towards anterior pit. Epomial corner: weak. Netrion surface anteriorly: not inflexed. Mesoscutum anteriorly: not steep. Mesoscutal median carina: present and complete. Longitudinal carina between median carina and notauli: absent. Major sculpture of medial mesoscutum anteriorly: umbilicate-foveate. Major sculpture of medial mesoscutum posteriorly: umbilicate-foveate; transversely rugose. Microsculpture of medial mesoscutum anteriorly: granulate. Microsculpture of medial mesoscutum posteriorly: granulate. Major sculpture of mesoscutellum: umbilicate-foveate; transversely rugose. Microsculpture of mesoscutellum medially: granulate. Microsculpture of mesoscutellum laterally: granulate. Mesoscutellar apex: convex or straight. Setae along anterior limit of femoral depression: arising from tiny pits. Number of carinae crossing speculum above femoral depression: 3. Number of carinae crossing femoral depression: 3-5. Mesepimeral sulcus pits: more than 5. Metascutellum dorsally: concave. Metascutellar sculpture dorsally: smooth or with transverse carinae. Median carina of metascutellum: absent or branched. Metascutellar setae: absent. Metascutellar apex: deeply emarginate. Metapleuron above ventral metapleural area: crossed by carinae. Metasomal depression setae: absent. Lateral propodeal carinae anteromedially: weakly diverging. Anterior areoles of metasomal depression: absent. Anterior longitudinal carinae in metasomal depression: absent. Lateral propodeal areas: separated medially. Postmarginal vein: present. Fore wing apex: reaching middle of T6.</p><p>T1 midlobe: with 5 longitudinal carinae. T1: without anterior bulge. T2: with straight longitudinal striae or rugae. T6: longer than broad. Apical flange of T6: exposed apically. Metasomal apex: rounded. Major sculpture of T6: umbilicate-punctate; longitudinally striate or rugose. Microsculpture of T6: absent.</p><p><italic>Male</italic>. Body length 3.8–4.5 mm (n=10). A5 tyloid: carina-like, not expanded. A11: longer than broad. Median tooth of frontal depression: absent. Median lobe of T1: with 5 longitudinal carinae. Metasomal apex: with no distinct corners.
                    </p></tp:treatment-sec><tp:treatment-sec sec-type="Diagnosis"><title>Diagnosis.</title><p>Both sexes: Frons without flange between antennal foramen and eye. Hyperoccipital carina present, continuous with an anterior genal carina, connected with occipital carina by a distinct longitudinal carina. Mesoscutellum with granulate sculpture. Metascutellum weakly emarginate or apically incised, posterior corners narrow. Female: A4, A5 longer than broad. T6 strongly narrowed but not sharply pointed. Male: A11 not longer than broad. T7 with weakly rounded lobes posterolaterally.</p></tp:treatment-sec><tp:treatment-sec sec-type="Etymology"><title>Etymology.</title><p>Latin noun, genitive case, meaning “crater.” Refers to the outlined concave area on the dorsal part of the occiput.</p></tp:treatment-sec><tp:treatment-sec sec-type="Link to distribution map"><title>Link to distribution map.</title><p>[<ext-link xmlns:xlink="http://www.w3.org/1999/xlink" ext-link-type="uri" xlink:href="http://hol.osu.edu/map-full.html?id=275506" xlink:type="simple">http://hol.osu.edu/map-full.html?id=275506</ext-link>]
                    </p></tp:treatment-sec><tp:treatment-sec sec-type="Material examined"><title>Material examined.</title><p>Holotype, female: <bold>THAILAND</bold>: Chiang Mai Prov., Doi Phaluang, T2846, Doi Phahompok National Park, <named-content xmlns:xlink="http://www.w3.org/1999/xlink" content-type="dwc:verbatimCoordinates" xlink:type="simple">20°00.966'N, 99°09.579'E</named-content>, <!--PageBreak-->1449m, 13.VII–20.VII.2007, malaise trap, P. Wongchai, OSUC 336014 (deposited in QSBG). <italic>Paratypes</italic>: (12 males) <bold>MALAYSIA</bold>: 2 males, OSUC 369012-369013 (CNCI). <bold>THAILAND</bold>: 10 males, OSUC 368749, 464036-464037 (CNCI); OSUC 322088, 322115 (OSUC); OSUC 322130, 352921, 368545, 368548 (QSBG); OSUC 322129 (WINC).
                    </p><fig id="F27" position="float" orientation="portrait"><label>Figures 129–132.</label><caption><p><italic><tp:taxon-name>Oxyscelio crateris</tp:taxon-name></italic> sp. n., holotype female (OSUC 336014) <bold>129</bold> Head and mesosoma, lateral view <bold>130</bold> Head, posterodorsal view <bold>131</bold> Body, dorsal view. Paratype male (OSUC 322129) <bold>132 </bold>Body, dorsal view. Morphbank<sup>49</sup></p></caption><graphic xmlns:xlink="http://www.w3.org/1999/xlink" xlink:href="ZooKeys-292-001-g027.jpg" position="float" orientation="portrait" xlink:type="simple"/></fig></tp:treatment-sec><tp:treatment-sec><!--Section generated to contain objects referenced in tp:taxon-treatment.--><fn-group><fn id="FN49"><label>49</label><p><ext-link xmlns:xlink="http://www.w3.org/1999/xlink" ext-link-type="uri" xlink:href="http://www.morphbank.net/?id=807679" xlink:type="simple">http://www.morphbank.net/?id=807679</ext-link></p></fn></fn-group></tp:treatment-sec></tp:taxon-treatment>
