# Supplementary material for: Systematics of the parasitic wasp genus Oxyscelio Kieffer (Hymenoptera, Platygastridae s.l.), Part I: Indo-Malayan and Palearctic fauna
Source: Zookeys. 2013 Apr 18;(292):1–263. doi: 10.3897/zookeys.292.3867 (PMC3677352; doi:10.3897/zookeys.292.3867)
Supplement: XML Treatment for Oxyscelio crustum [file zookeys.292.3867-treatment29.xml]

<!DOCTYPE tp:taxon-treatment
  PUBLIC "-//TaxonX//DTD Taxonomic Treatment Publishing DTD v0 20100105//EN" "tax-treatment-NSO.dtd">
<tp:taxon-treatment xmlns:tp="http://www.plazi.org/taxpub"><tp:treatment-meta><mixed-citation publication-type="journal"><person-group><name><surname>Burks</surname><given-names>Roger A.</given-names></name><name><surname>Masner</surname><given-names>Lubomír</given-names></name><name><surname>Johnson</surname><given-names>Norman F.</given-names></name><name><surname>Austin</surname><given-names>Andrew D.</given-names></name></person-group><article-title>Systematics of the parasitic wasp genus 
                    <bold><italic><tp:taxon-name>Oxyscelio</tp:taxon-name></italic></bold> Kieffer (Hymenoptera, Platygastridae s.l.), Part I: Indo-Malayan and Palearctic fauna
                </article-title><source>Zookeys</source><day>18</day><month>4</month><year>2013</year><volume>2013</volume><issue>292</issue><fpage>1</fpage><lpage>263</lpage><pub-id pub-id-type="doi">10.3897/zookeys.292.3867</pub-id></mixed-citation></tp:treatment-meta><tp:nomenclature><tp:taxon-name>
                        <tp:taxon-name-part taxon-name-part-type="genus">Oxyscelio</tp:taxon-name-part>
                        <tp:taxon-name-part taxon-name-part-type="species">crustum</tp:taxon-name-part>
                    <object-id xmlns:xlink="http://www.w3.org/1999/xlink" xlink:type="simple">urn:lsid:zoobank.org:act:53098202-56D3-4738-9254-1E83B2A20C55</object-id>
								<object-id xmlns:xlink="http://www.w3.org/1999/xlink" xlink:type="simple">urn:lsid:biosci.ohio-state.edu:osuc_concepts:275555</object-id>
								
                    <object-id xmlns:xlink="http://www.w3.org/1999/xlink" xlink:type="simple">http://species-id.net/wiki/Oxyscelio_crustum</object-id></tp:taxon-name><tp:taxon-authority>Burks</tp:taxon-authority><tp:taxon-status xmlns:xlink="http://www.w3.org/1999/xlink" xlink:type="simple">sp. n.</tp:taxon-status><xref ref-type="fig" rid="F29">Figures 139–144</xref><xref ref-type="fn" rid="FN51">Morphbank<sup>51</sup></xref></tp:nomenclature><tp:treatment-sec sec-type="Description"><title>Description.</title><p><italic>Female</italic>. Body length 3.25–3.4 mm (n=4).
                    </p><p>Radicle color: darker than scape. Scape color: Yellowish. A4: longer than broad. A5: longer than broad. Antennal club: formed, segments compact.</p><p>Interantennal process: not elongate. Median longitudinal elevation in frontal depression: absent. Frontal depression: concave. Frontal depression sculpture: without transverse or oblique carinae below submedian carina. Submedian carina: strong, formed by a sharp raised carina. Submedian carina medially: without peak. Concavity across dorsal part of frontal depression: absent. Depression extending ventrally from median ocellus: absent. Upper frons: not hood-like. Malar area near antennal foramen: without carina or expansion. Malar area at mouth corner: without striae. Smooth strip along posterior side of malar sulcus: absent or not consistently broad. Middle genal carina: present. Direction of middle genal carina dorsally: parallel to eye margin. Major sculpture of gena anteriorly: umbilicate-foveate. Major sculpture of gena posteriorly: umbilicate-foveate; rugose. Microsculpture of gena anteroventrally: absent. Microsculpture of gena posteroventrally: absent. Median carina extending posteriorly from hyperoccipital carina: absent. Hyperoccipital carina: complete, continuous with anterior genal carina. Lateral connection between hyperoccipital and occipital carinae: absent. Area between vertex and occipital carina: umbilicate-foveate; irregularly rugose. Occipital carina medially: uniformly rounded. Lateral corners of occipital carina: not protruding.</p><p>Lateral pronotal area: without bulge projecting towards anterior pit. Epomial corner: strong. Netrion surface anteriorly: not inflexed. Mesoscutum anteriorly: not steep. Mesoscutal median carina: present and complete. Longitudinal carina between median carina and notauli: absent. Major sculpture of medial mesoscutum anteriorly: umbilicate-foveate. Major sculpture of medial mesoscutum posteriorly: umbilicate-foveate. Microsculpture of medial mesoscutum anteriorly: granulate. Microsculpture of medial <!--PageBreak-->mesoscutum posteriorly: absent. Major sculpture of mesoscutellum: umbilicate-foveate; transversely rugose. Microsculpture of mesoscutellum medially: absent. Microsculpture of mesoscutellum laterally: absent. Mesoscutellar apex: convex or straight. Setae along anterior limit of femoral depression: arising from rows of foveae. Number of carinae crossing speculum above femoral depression: 3. Number of carinae crossing femoral depression: more than 5. Mesepimeral sulcus pits: more than 5. Metascutellum dorsally: concave. Metascutellar sculpture dorsally: with scattered rugae. Median carina of metascutellum: absent or branched. Metascutellar setae: with many dorsal setae. Metascutellar apex: weakly emarginate. Metapleuron above ventral metapleural area: crossed by carinae. Metasomal depression setae: absent. Lateral propodeal carinae anteromedially: weakly diverging. Anterior areoles of metasomal depression: one or more areoles present. Anterior longitudinal carinae in metasomal depression: absent. Lateral propodeal areas: separated medially. Postmarginal vein: present. Fore wing apex: reaching apex of T5; reaching middle of T6.</p><p>T1 midlobe: with 5 longitudinal carinae; obscured by other raised sculpture. T1: without anterior bulge; with small rounded anterior bulge, not reaching metascutellum. T2: with straight longitudinal striae or rugae. T6: broader than long; as long as broad. Apical flange of T6: exposed apically. Metasomal apex: rounded; tapering to a sharp point. Major sculpture of T6: umbilicate-punctate; longitudinally striate or rugose. Microsculpture of T6: absent.</p><p><italic>Male</italic>. Body length 3.1–3.35 mm (n=). A5 tyloid: carina-like, not expanded. A11: broader than long; as long as broad. Median tooth of frontal depression: absent. Median lobe of T1: with 5 longitudinal carinae. Metasomal apex: with acuminate lateral corners.
                    </p></tp:treatment-sec><tp:treatment-sec sec-type="Diagnosis"><title>Diagnosis.</title><p>Both sexes: Frons without elevation between antennal foramen and eye. Hyperoccipital carina present, continuous with anterior genal carina; occipital carina incomplete medially. Metascutellum with dorsal setae. Metasomal depression elongate, with a single areole strongly defined by a posterior carina; lateral propodeal carinae narrowly separated anteriorly. Female: A4, A5 longer than broad. T1 midlobe with 5 longitudinal carinae. Male: Frontal depression without tooth-like median protrusion dorsally. T1 midlobe with 5 longitudinal carinae. T7 with sharp, narrowly protruding posterolateral corners. Among members of the <italic><tp:taxon-name>Oxyscelio mesiodentis</tp:taxon-name></italic>-complex, <italic><tp:taxon-name>Oxyscelio crustum</tp:taxon-name></italic> is distinctive in having relatively weak surface sculpture. The propodeal areole and usually amber color can also help in distinguishing this species. It is very similar to the Philippine species <italic><tp:taxon-name>Oxyscelio crassicornis</tp:taxon-name></italic>, but lacks the median carina present between the hyperoccipital and occipital carinae in that species
                    </p></tp:treatment-sec><tp:treatment-sec sec-type="Etymology"><title>Etymology.</title><p>Latin noun in apposition to the generic name, meaning “pie.” Suggested by the crinkly appearance of the surface sculpture.</p></tp:treatment-sec><tp:treatment-sec sec-type="Link to distribution map"><title>Link to distribution map.</title><p>[<ext-link xmlns:xlink="http://www.w3.org/1999/xlink" ext-link-type="uri" xlink:href="http://hol.osu.edu/map-full.html?id=275555" xlink:type="simple">http://hol.osu.edu/map-full.html?id=275555</ext-link>]
                    </p></tp:treatment-sec><tp:treatment-sec sec-type="Material examined"><title>Material examined.</title><p>Holotype, female: <bold>MALAYSIA</bold>: Sabah St., rainforest edge, Danum Valley Protection Forest Reserve, 25.X–11.XII.1986, malaise trap, P. J. Eggleton, OSUC 369329 (deposited in BMNH). <italic>Paratypes</italic>: (3 females, 86 males) <bold>BRUNEI</bold>: 1 male, OSUC 376632 (BMNH). <bold>INDONESIA</bold>: 1 female, 37 males, OSUC 376659, 376662 (BMNH); OSUC 369081, 369084 (CNCI); OSUC 247843, 273320, <!--PageBreak-->352906, ROMEnt Spec. No. 112252, ROMEnt Spec. No. 112259 (MBBJ); OSUC 228689, 247841, 247960, 247963, 257034, 257036, 257052-257053, 257420-257421, 257423, 257428 (OSUC); OSUC 228740, 240925, 240929, 247848, 247851-247852, 247861, 247863, 247967, 248898, 251432, 251436-251437, 251440, 257080, 361272, 361720 (ROME). <bold>MALAYSIA</bold>: 46 males, OSUC 203136 (AEIC); OSUC 376582 (BMNH); OSUC 368956, 369021-369022 (CNCI); OSUC 376750 (MCZC); OSUC 381323, 453754-453760, 453762, 453765-453766, 453769, 453773-453775, 453777, 453779, 453781, 453783-453786, 453793, 453796-453798, 453800-453802, 453804-453805, 453807-453809, 453811-453815 (OSUC); OSUC 448590 (WINC). <bold>THAILAND</bold>: 2 females, 4 males, OSUC 368491 (BMNH); OSUC 309264, 352529 (OSUC); OSUC 352459, 361363 (QSBG); OSUC 361215 (WINC).
                    </p><fig id="F29" position="float" orientation="portrait"><label>Figures 139–144.</label><caption><p><italic><tp:taxon-name>Oxyscelio crustum</tp:taxon-name></italic> sp. n., paratype female (OSUC 352529) <bold>139</bold> Head and mesosoma, lateral view. Paratype female (OSUC 240929) <bold>140</bold> Head and mesosoma, dorsal view <bold>141</bold> Propodeum, posterior view. Holotype female (OSUC 369329) <bold>142</bold> Head, anterior view. Paratype male (OSUC 273320) <bold>143</bold> Antenna <bold>144</bold> Metasoma, dorsal view. Morphbank<sup>51</sup></p></caption><graphic xmlns:xlink="http://www.w3.org/1999/xlink" xlink:href="ZooKeys-292-001-g029.jpg" position="float" orientation="portrait" xlink:type="simple"/></fig></tp:treatment-sec><tp:treatment-sec><!--Section generated to contain objects referenced in tp:taxon-treatment.--><fn-group><fn id="FN51"><label>51</label><p><ext-link xmlns:xlink="http://www.w3.org/1999/xlink" ext-link-type="uri" xlink:href="http://www.morphbank.net/?id=807681" xlink:type="simple">http://www.morphbank.net/?id=807681</ext-link></p></fn></fn-group></tp:treatment-sec></tp:taxon-treatment>
