# Supplementary material for: Systematics of the parasitic wasp genus Oxyscelio Kieffer (Hymenoptera, Platygastridae s.l.), Part I: Indo-Malayan and Palearctic fauna
Source: Zookeys. 2013 Apr 18;(292):1–263. doi: 10.3897/zookeys.292.3867 (PMC3677352; doi:10.3897/zookeys.292.3867)
Supplement: XML Treatment for Oxyscelio cuculli [file zookeys.292.3867-treatment30.xml]

<!DOCTYPE tp:taxon-treatment
  PUBLIC "-//TaxonX//DTD Taxonomic Treatment Publishing DTD v0 20100105//EN" "tax-treatment-NSO.dtd">
<tp:taxon-treatment xmlns:tp="http://www.plazi.org/taxpub"><tp:treatment-meta><mixed-citation publication-type="journal"><person-group><name><surname>Burks</surname><given-names>Roger A.</given-names></name><name><surname>Masner</surname><given-names>Lubomír</given-names></name><name><surname>Johnson</surname><given-names>Norman F.</given-names></name><name><surname>Austin</surname><given-names>Andrew D.</given-names></name></person-group><article-title>Systematics of the parasitic wasp genus 
                    <bold><italic><tp:taxon-name>Oxyscelio</tp:taxon-name></italic></bold> Kieffer (Hymenoptera, Platygastridae s.l.), Part I: Indo-Malayan and Palearctic fauna
                </article-title><source>Zookeys</source><day>18</day><month>4</month><year>2013</year><volume>2013</volume><issue>292</issue><fpage>1</fpage><lpage>263</lpage><pub-id pub-id-type="doi">10.3897/zookeys.292.3867</pub-id></mixed-citation></tp:treatment-meta><tp:nomenclature><tp:taxon-name>
                        <tp:taxon-name-part taxon-name-part-type="genus">Oxyscelio</tp:taxon-name-part>
                        <tp:taxon-name-part taxon-name-part-type="species">cuculli</tp:taxon-name-part>
                    <object-id xmlns:xlink="http://www.w3.org/1999/xlink" xlink:type="simple">urn:lsid:zoobank.org:act:D09D8C28-2F8A-4E65-A1B6-D442FB123BF9</object-id>
								<object-id xmlns:xlink="http://www.w3.org/1999/xlink" xlink:type="simple">urn:lsid:biosci.ohio-state.edu:osuc_concepts:275485</object-id>
								
                    <object-id xmlns:xlink="http://www.w3.org/1999/xlink" xlink:type="simple">http://species-id.net/wiki/Oxyscelio_cuculli</object-id></tp:taxon-name><tp:taxon-authority>Burks</tp:taxon-authority><tp:taxon-status xmlns:xlink="http://www.w3.org/1999/xlink" xlink:type="simple">sp. n.</tp:taxon-status><xref ref-type="fig" rid="F30">Figures 145–150</xref><xref ref-type="fn" rid="FN52">Morphbank<sup>52</sup></xref></tp:nomenclature><tp:treatment-sec sec-type="Description"><title>Description.</title><p><italic>Female</italic>. Body length 2.6–3.75 mm (n=20).
                    </p><p>Radicle color: same color as scape; darker than scape. Scape color: Yellowish. A4: broader than long. A5: broader than long. Antennal club: formed, segments compact.</p><p>Interantennal process: not elongate. Median longitudinal elevation in frontal depression: absent; present. Frontal depression: concave. Frontal depression sculpture: with 3 or more broadly interrupted transverse carinae. Submedian carina: strong, formed by a sharp raised carina. Submedian carina medially: without peak. Concavity across dorsal part of frontal depression: absent. Depression extending ventrally from median ocellus: absent. Upper frons: hood-like, protruding over pedicel when antenna at rest. Malar area near antennal foramen: without carina or expansion. Malar area at mouth corner: with radiating striae. Smooth strip along posterior side of malar sulcus: absent or not consistently broad. Middle genal carina: present. Direction of middle genal carina dorsally: parallel to eye margin. Major sculpture of gena anteriorly: umbilicate-foveate. Major sculpture of gena posteriorly: umbilicate-foveate; rugose. Microsculpture of gena anteroventrally: absent. Microsculpture of gena posteroventrally: absent. Median carina extending posteriorly from hyperoccipital carina: absent. Hyperoccipital carina: complete, continuous with anterior genal carina. Lateral connection between hyperoccipital and occipital carinae: absent. Area between vertex and occipital carina: irregularly rugose. Occipital carina medially: sinuate, concave medial to corners, but without a median peak. Lateral corners of occipital carina: not protruding.</p><p>Lateral pronotal area: with slight bulge projecting anteriorly towards anterior pit. Epomial corner: weak. Netrion surface anteriorly: not inflexed. Mesoscutum anteriorly: steep. Mesoscutal median carina: present and complete. Longitudinal carina <!--PageBreak-->between median carina and notauli: absent. Major sculpture of medial mesoscutum anteriorly: umbilicate-foveate; transversely rugose. Major sculpture of medial mesoscutum posteriorly: umbilicate-foveate; transversely rugose. Microsculpture of medial mesoscutum anteriorly: granulate. Microsculpture of medial mesoscutum posteriorly: absent. Major sculpture of mesoscutellum: umbilicate-foveate; longitudinally rugose. Microsculpture of mesoscutellum medially: absent. Microsculpture of mesoscutellum laterally: absent. Mesoscutellar apex: convex or straight. Setae along anterior limit of <!--PageBreak-->femoral depression: arising from rows of foveae. Number of carinae crossing speculum above femoral depression: 3; 4. Number of carinae crossing femoral depression: more than 5. Mesepimeral sulcus pits: more than 5. Metascutellum dorsally: concave. Metascutellar sculpture dorsally: smooth or with transverse carinae. Median carina of metascutellum: absent or branched. Metascutellar setae: absent. Metascutellar apex: weakly emarginate. Metapleuron above ventral metapleural area: crossed by carinae. Metasomal depression setae: absent. Lateral propodeal carinae anteromedially: weakly diverging. Anterior areoles of metasomal depression: one or more areoles present. Anterior longitudinal carinae in metasomal depression: absent. Lateral propodeal areas: separated medially. Postmarginal vein: present. Fore wing apex: reaching apex of T6; reaching middle of T6.</p><p>T1 midlobe: with 4 longitudinal carinae. T1: without anterior bulge. T2: with straight longitudinal striae or rugae. T6: broader than long. Apical flange of T6: exposed apically. Metasomal apex: rounded. Major sculpture of T6: umbilicate-punctate; longitudinally striate or rugose. Microsculpture of T6: absent.</p><p><italic>Male</italic>. Body length 2.95–3.8 mm (n=20). A5 tyloid: carina-like, not expanded. A11: broader than long. Median tooth of frontal depression: absent. Median lobe of T1: with 4 longitudinal carinae. Metasomal apex: with acuminate lateral corners.
                    </p></tp:treatment-sec><tp:treatment-sec sec-type="Diagnosis"><title>Diagnosis.</title><p>Both sexes: Frons without elevation between antennal foramen and eye. Hyperoccipital carina present and sharp, continuous with anterior genal carina. Mesoscutellum without granulate sculpture. Metascutellum without dorsal setae. Propodeum without median carina; lateral propodeal carinae narrowly separated anteriorly. Female: T1 midlobe with 4 longitudinal carinae. T6 rounded apically. Male: A11 broader than long. T1 midlobe with 4 longitudinal carinae. T7 with acuminate posterolateral corners. <italic><tp:taxon-name>Oxyscelio cuculli</tp:taxon-name></italic> is similar to <italic><tp:taxon-name>Oxyscelio granorum</tp:taxon-name></italic>, but is usually smaller and has strongly foveate surface sculpture. Additionally, these species differ in A11 length and in shape of the T7 apex in males.
                    </p></tp:treatment-sec><tp:treatment-sec sec-type="Etymology"><title>Etymology.</title><p>Latin noun, genitive case, meaning “hood.”</p></tp:treatment-sec><tp:treatment-sec sec-type="Link to distribution map"><title>Link to distribution map.</title><p>[<ext-link xmlns:xlink="http://www.w3.org/1999/xlink" ext-link-type="uri" xlink:href="http://hol.osu.edu/map-full.html?id=275485" xlink:type="simple">http://hol.osu.edu/map-full.html?id=275485</ext-link>]
                    </p></tp:treatment-sec><tp:treatment-sec sec-type="Material examined"><title>Material examined.</title><p>Holotype, female: <bold>THAILAND</bold>: Trang Prov., Nam Tok Ton Yai, Khao Chong Mountain, <named-content xmlns:xlink="http://www.w3.org/1999/xlink" content-type="dwc:verbatimCoordinates" xlink:type="simple">07°32'50"N, 99°47'20"E</named-content>, 65m, 10.II.2005, malaise trap/pan trap, D. Yanega, UCRC ENT 149528 (deposited in UCRC).<italic>Paratypes</italic>: (77 females, 92 males) <bold>INDIA</bold>: 1 female, OSUC 376567 (BMNH). <bold>INDONESIA</bold>: 11 males, OSUC 228679, 240912, 247846, 248892, 257032 (MBBJ); OSUC 228678, 228680, 228682, 228692, 228733, 257062 (ROME). <bold>LAOS</bold>: 1 male, OSUC 368889 (CNCI). <bold>MALAYSIA</bold>: 1 female, 2 males, OSUC 369032, 369041 (CNCI); OSUC 381322 (QSBG). <bold>NEPAL</bold>: 2 females, OSUC 369167, 369176 (CNCI). <bold>SRI LANKA</bold>: 3 females, 1 male, OSUC 369085, 369094-369095 (CNCI); OSUC 442265 (QMBA). <bold>TAIWAN</bold>: 3 females, 7 males, OSUC 368791, 368805, 368810, 368825, 368847 (CNCI); OSUC 439689, 439691, 439693, 439697, 439699 (TARI). <bold>THAILAND</bold>: 65 females, 69 males, OSUC 335813, 335828, 361912-361913 (BMNH); OSUC 335812, 361917, 361919, 361964, 368597, 368611-368614, 368623, 368628, 368633, 368638, 368677, 368679, 368688, 368704, 368707, 368722-<!--PageBreak-->368723, 368725, 368730-368732, 368739-368741, 368769-368772, 368840, 464025 (CNCI); OSUC 237453, 247614, 247647, 247651-247652, 247655, 247892, 257391, 257393, 267440-267441, 280516, 285202, 285221, 285232-285236, 317877, 320376, 320383, 320410, 322118, 322125, 335090, 335800-335801, 335913, 352485, 352507-352508, 352510, 352910, 352916, 361211, 361213, 361219, 361297, 361358, 361907-361909, 361920, 361948 (OSUC); OSUC 237460, 247919, 251433, 257390, 257397, 257402, 280507, 280510-280511, 285220, 317863, 317866, 317870, 317876, 317886, 320386-320387, 320390, 320418, 322121, 322128, 335516, 335815, 335833, 335837, 335916, 336631, 336712, 336715, 336735, 361187, 361341, 361362, 361914-361916, 361933, 361939, 361941, 361955-361956, 368490, 368514, 368523-368524, 368526, 368536, 368544 (QSBG); OSUC 335806, 335811, 361910-361911 (WINC). <bold>VIETNAM</bold>: 2 females, 1 male, OSUC 277461, 277531 (RMNH); OSUC 352918 (ROME).
                    </p><fig id="F30" position="float" orientation="portrait"><label>Figures 145–150.</label><caption><p><italic><tp:taxon-name>Oxyscelio cuculli</tp:taxon-name></italic> sp. n., paratype female (OSUC 352910) <bold>145</bold> Head and mesosoma, lateral view <bold>146</bold> Head and mesosoma, dorsal view. Paratype female (OSUC 247614) <bold>147</bold> Head, anterior view. Paratype female (OSUC 352510) <bold>148</bold> Metasoma, dorsal view. Paratype male (OSUC 247647) <bold>149 </bold>Antenna. Paratype male (OSUC 228733) <bold>150</bold> Metasoma, dorsal view. Morphbank<sup>52</sup></p></caption><graphic xmlns:xlink="http://www.w3.org/1999/xlink" xlink:href="ZooKeys-292-001-g030.jpg" position="float" orientation="portrait" xlink:type="simple"/></fig></tp:treatment-sec><tp:treatment-sec><!--Section generated to contain objects referenced in tp:taxon-treatment.--><fn-group><fn id="FN52"><label>52</label><p><ext-link xmlns:xlink="http://www.w3.org/1999/xlink" ext-link-type="uri" xlink:href="http://www.morphbank.net/?id=807682" xlink:type="simple">http://www.morphbank.net/?id=807682</ext-link></p></fn></fn-group></tp:treatment-sec></tp:taxon-treatment>
