# Supplementary material for: Systematics of the parasitic wasp genus Oxyscelio Kieffer (Hymenoptera, Platygastridae s.l.), Part I: Indo-Malayan and Palearctic fauna
Source: Zookeys. 2013 Apr 18;(292):1–263. doi: 10.3897/zookeys.292.3867 (PMC3677352; doi:10.3897/zookeys.292.3867)
Supplement: XML Treatment for Oxyscelio dasymesos [file zookeys.292.3867-treatment33.xml]

<!DOCTYPE tp:taxon-treatment
  PUBLIC "-//TaxonX//DTD Taxonomic Treatment Publishing DTD v0 20100105//EN" "tax-treatment-NSO.dtd">
<tp:taxon-treatment xmlns:tp="http://www.plazi.org/taxpub"><tp:treatment-meta><mixed-citation publication-type="journal"><person-group><name><surname>Burks</surname><given-names>Roger A.</given-names></name><name><surname>Masner</surname><given-names>Lubomír</given-names></name><name><surname>Johnson</surname><given-names>Norman F.</given-names></name><name><surname>Austin</surname><given-names>Andrew D.</given-names></name></person-group><article-title>Systematics of the parasitic wasp genus 
                    <bold><italic><tp:taxon-name>Oxyscelio</tp:taxon-name></italic></bold> Kieffer (Hymenoptera, Platygastridae s.l.), Part I: Indo-Malayan and Palearctic fauna
                </article-title><source>Zookeys</source><day>18</day><month>4</month><year>2013</year><volume>2013</volume><issue>292</issue><fpage>1</fpage><lpage>263</lpage><pub-id pub-id-type="doi">10.3897/zookeys.292.3867</pub-id></mixed-citation></tp:treatment-meta><tp:nomenclature><tp:taxon-name>
                        <tp:taxon-name-part taxon-name-part-type="genus">Oxyscelio</tp:taxon-name-part>
                        <tp:taxon-name-part taxon-name-part-type="species">dasymesos</tp:taxon-name-part>
                    <object-id xmlns:xlink="http://www.w3.org/1999/xlink" xlink:type="simple">urn:lsid:zoobank.org:act:58BBE82B-3696-4540-AE2E-3387CB5B1326</object-id>
								<object-id xmlns:xlink="http://www.w3.org/1999/xlink" xlink:type="simple">http://species-id.net/wiki/Oxyscelio_dasymesos</object-id>
								
                    <object-id xmlns:xlink="http://www.w3.org/1999/xlink" xlink:type="simple">urn:lsid:biosci.ohio-state.edu:osuc_concepts:275536</object-id></tp:taxon-name><tp:taxon-authority>Burks</tp:taxon-authority><tp:taxon-status xmlns:xlink="http://www.w3.org/1999/xlink" xlink:type="simple">sp. n.</tp:taxon-status><xref ref-type="fig" rid="F33">Figures 160–165</xref><xref ref-type="fn" rid="FN55">Morphbank<sup>55</sup></xref></tp:nomenclature><tp:treatment-sec sec-type="Description"><title>Description.</title><p><italic>Female</italic>. Body length 3.7–4.3 mm (n=9).
                    </p><p>Radicle color: same color as scape. Scape color: Yellowish; Brown. A4: longer than broad. A5: longer than broad; as long as broad. Antennal club: formed, segments compact.</p><p>Interantennal process: not elongate. Median longitudinal elevation in frontal depression: present. Frontal depression: concave. Frontal depression sculpture: with 2 complete transverse carinae. Submedian carina: weak, shallow and rounded or formed by ledge. Submedian carina medially: without peak. Concavity across dorsal part of frontal depression: absent. Depression extending ventrally from median ocellus: absent. Upper frons: not hood-like. Malar area near antennal foramen: without carina or expansion. Malar area at mouth corner: with radiating striae. Smooth strip along posterior side of malar sulcus: absent or not consistently broad. Middle genal carina: present. Direction of middle genal carina dorsally: parallel to eye margin. Major sculpture of gena anteriorly: umbilicate-foveate; rugose. Major sculpture of gena posteriorly: umbilicate-foveate; rugose. Microsculpture of gena anteroventrally: absent. Microsculpture of gena posteroventrally: absent. Median carina extending posteriorly from hyperoccipital carina: absent. Hyperoccipital carina: indicated by rugae. Lateral connection between hyperoccipital and occipital carinae: present as a weak elevation. Area between vertex and occipital carina: umbilicate-foveate; irregularly rugose. Occipital carina medially: absent. Lateral corners of occipital carina: sharp and protruding.</p><p>Lateral pronotal area: without bulge projecting towards anterior pit. Epomial corner: weak. Netrion surface anteriorly: not inflexed. Mesoscutum anteriorly: not steep. Mesoscutal median carina: present and complete. Longitudinal carina between median carina and notauli: absent. Major sculpture of medial mesoscutum anteriorly: umbilicate-punctate; irregularly rugose. Major sculpture of medial mesoscutum posteriorly: umbilicate-punctate; transversely rugose. Microsculpture of medial mesoscutum anteriorly: absent. Microsculpture of medial mesoscutum posteriorly: absent. Major sculpture of mesoscutellum: umbilicate-foveate; transversely rugose. Microsculpture of mesoscutellum medially: absent. Microsculpture of mesoscutellum laterally: absent. Mesoscutellar apex: convex or straight. Setae along anterior limit of femoral depression: arising from rows of foveae. Number of carinae crossing speculum above femoral depression: 3. Number of carinae crossing femoral depression: 3-5. Mesepimeral sulcus pits: more than 5. Metascutellum dorsally: concave. Metascutellar sculpture <!--PageBreak-->dorsally: smooth or with transverse carinae. Median carina of metascutellum: absent or branched. Metascutellar setae: absent; with many dorsal setae. Metascutellar apex: deeply emarginate. Metapleuron above ventral metapleural area: crossed by carinae. Metasomal depression setae: present. Lateral propodeal carinae anteromedially: weakly diverging. Anterior areoles of metasomal depression: one or more areoles present. Anterior longitudinal carinae in metasomal depression: absent. Lateral propodeal areas: separated medially. Postmarginal vein: present. Fore wing apex: reaching middle of T6.</p><p><!--PageBreak-->T1 midlobe: with 6 or more longitudinal carinae. T1: without anterior bulge. T2: with straight longitudinal striae or rugae. T6: broader than long. Apical flange of T6: not exposed apically. Metasomal apex: tapering to a sharp point. Major sculpture of T6: umbilicate-punctate; longitudinally striate or rugose. Microsculpture of T6: absent.</p><p><italic>Male</italic>.Body length 3.1–4.15 mm (n=20). A5 tyloid: carina-like, not expanded. A11: longer than broad. Median tooth of frontal depression: absent. Median lobe of T1: with 5 longitudinal carinae; with 6 longitudinal carinae. Metasomal apex: with acuminate lateral corners.
                    </p></tp:treatment-sec><tp:treatment-sec sec-type="Diagnosis"><title>Diagnosis.</title><p>Both sexes: Metascutellum deeply emarginate with rounded apical margin, not dorsally setose. Propodeum setose in metasomal depression, with an anterior subrectangular areole. Female: T1 midlobe with 6 longitudinal carinae. T6 apically tapering to a sharp point. Male: A11 longer than broad. T1 midlobe with 5-6 longitudinal carinae. T7 with sharp, protruding posterolateral corners.</p></tp:treatment-sec><tp:treatment-sec sec-type="Etymology"><title>Etymology.</title><p>Greek noun meaning “medial setae.” Refers to the setose metasomal depression.</p></tp:treatment-sec><tp:treatment-sec sec-type="Link to distribution map"><title>Link to distribution map.</title><p>[<ext-link xmlns:xlink="http://www.w3.org/1999/xlink" ext-link-type="uri" xlink:href="http://hol.osu.edu/map-full.html?id=275536" xlink:type="simple">http://hol.osu.edu/map-full.html?id=275536</ext-link>]
                    </p></tp:treatment-sec><tp:treatment-sec sec-type="Material examined"><title>Material examined.</title><p>Holotype, female: <bold>INDONESIA</bold>: Kalimantan Barat Prov., Cabang Panti Research Station, RR6, 1° rainforest / sandstone closed canopy, IIS 910136, Gunung Palung National Park, <named-content xmlns:xlink="http://www.w3.org/1999/xlink" content-type="dwc:verbatimCoordinates" xlink:type="simple">01°15'S, 110°05'E</named-content>, 100m, 17.VI-29.VI.1991, canopy malaise trap, Darling, Rosichon &amp; Sutrisno, OSUC 257091 (deposited in MBBJ). <italic>Paratypes</italic>: (8 females, 28 males) <bold>BRUNEI</bold>: 1 female, OSUC 376648 (BMNH). <bold>INDONESIA</bold>: 5 females, 24 males, OSUC 376651 (BMNH); OSUC 228703, 228731, 228747, 241813, 247840, 251429-251430 (MBBJ); OSUC 228691, 228701-228702, 228704, 228732, 228739, 240920, 247815-247816, 248922 (OSUC); OSUC 228699, 247837, 247933, 247957, 257039, 257041, 257064, 257066, 257068, 257071, 257079 (ROME). <bold>MALAYSIA</bold>: 2 females, 4 males, OSUC 376578 (BMNH); OSUC 369315, 369324-369325, 463994 (CNCI); OSUC 453767 (OSUC).
                    </p><fig id="F33" position="float" orientation="portrait"><label>Figures 160–165.</label><caption><p><italic><tp:taxon-name>Oxyscelio dasymesos</tp:taxon-name></italic> sp. n., paratype female (OSUC 247933) <bold>160</bold> Head and mesosoma, lateral view <bold>161</bold> Head and mesosoma, dorsal view <bold>162</bold> Head, anterior view. Paratype female (OSUC 376648) <bold>163</bold> Metasoma, dorsal view. Paratype male (OSUC 228732) <bold>164</bold> Antenna <bold>165</bold> Metasoma, dorsal view. Morphbank<sup>55</sup></p></caption><graphic xmlns:xlink="http://www.w3.org/1999/xlink" xlink:href="ZooKeys-292-001-g033.jpg" position="float" orientation="portrait" xlink:type="simple"/></fig></tp:treatment-sec><tp:treatment-sec><!--Section generated to contain objects referenced in tp:taxon-treatment.--><fn-group><fn id="FN55"><label>55</label><p><ext-link xmlns:xlink="http://www.w3.org/1999/xlink" ext-link-type="uri" xlink:href="http://www.morphbank.net/?id=807685" xlink:type="simple">http://www.morphbank.net/?id=807685</ext-link></p></fn></fn-group></tp:treatment-sec></tp:taxon-treatment>
