# Supplementary material for: Systematics of the parasitic wasp genus Oxyscelio Kieffer (Hymenoptera, Platygastridae s.l.), Part I: Indo-Malayan and Palearctic fauna
Source: Zookeys. 2013 Apr 18;(292):1–263. doi: 10.3897/zookeys.292.3867 (PMC3677352; doi:10.3897/zookeys.292.3867)
Supplement: XML Treatment for Oxyscelio doumao [file zookeys.292.3867-treatment37.xml]

<!DOCTYPE tp:taxon-treatment
  PUBLIC "-//TaxonX//DTD Taxonomic Treatment Publishing DTD v0 20100105//EN" "tax-treatment-NSO.dtd">
<tp:taxon-treatment xmlns:tp="http://www.plazi.org/taxpub"><tp:treatment-meta><mixed-citation publication-type="journal"><person-group><name><surname>Burks</surname><given-names>Roger A.</given-names></name><name><surname>Masner</surname><given-names>Lubomír</given-names></name><name><surname>Johnson</surname><given-names>Norman F.</given-names></name><name><surname>Austin</surname><given-names>Andrew D.</given-names></name></person-group><article-title>Systematics of the parasitic wasp genus 
                    <bold><italic><tp:taxon-name>Oxyscelio</tp:taxon-name></italic></bold> Kieffer (Hymenoptera, Platygastridae s.l.), Part I: Indo-Malayan and Palearctic fauna
                </article-title><source>Zookeys</source><day>18</day><month>4</month><year>2013</year><volume>2013</volume><issue>292</issue><fpage>1</fpage><lpage>263</lpage><pub-id pub-id-type="doi">10.3897/zookeys.292.3867</pub-id></mixed-citation></tp:treatment-meta><tp:nomenclature><tp:taxon-name>
                        <tp:taxon-name-part taxon-name-part-type="genus">Oxyscelio</tp:taxon-name-part>
                        <tp:taxon-name-part taxon-name-part-type="species">doumao</tp:taxon-name-part>
                    <object-id xmlns:xlink="http://www.w3.org/1999/xlink" xlink:type="simple">urn:lsid:zoobank.org:act:FB6BAA50-D0F3-4F7B-B04E-7AF33F722FBC</object-id>
								<object-id xmlns:xlink="http://www.w3.org/1999/xlink" xlink:type="simple">urn:lsid:biosci.ohio-state.edu:osuc_concepts:305771</object-id>
								
                    <object-id xmlns:xlink="http://www.w3.org/1999/xlink" xlink:type="simple">http://species-id.net/wiki/Oxyscelio_doumao</object-id></tp:taxon-name><tp:taxon-authority>Burks</tp:taxon-authority><tp:taxon-status xmlns:xlink="http://www.w3.org/1999/xlink" xlink:type="simple">sp. n.</tp:taxon-status><xref ref-type="fig" rid="F37">Figures 180–183</xref><xref ref-type="fn" rid="FN59">Morphbank<sup>59</sup></xref></tp:nomenclature><tp:treatment-sec sec-type="Description"><title>Description.</title><p><italic>Female</italic>. Body length 4.55–4.7 mm (n=2).
                    </p><p>Radicle color: same color as scape. Scape color: Yellowish. A4: longer than broad. A5: broader than long. Antennal club: formed, segments compact.</p><p>Interantennal process: not elongate. Median longitudinal elevation in frontal depression: absent. Frontal depression: concave. Frontal depression sculpture: without transverse or oblique carinae below submedian carina. Submedian carina: strong, formed by a sharp raised carina. Submedian carina medially: without peak. Concavity across dorsal part of frontal depression: absent. Depression extending ventrally from median ocellus: absent. Upper frons: hood-like, protruding over pedicel when antenna at rest. Malar area near antennal foramen: without carina or expansion. Malar area at mouth corner: with radiating striae. Smooth strip along posterior side of malar sulcus: absent or not consistently broad. Middle genal carina: absent. Direction of middle genal carina dorsally: parallel to eye margin. Major sculpture of gena anteriorly: umbilicate-foveate; rugose. Major sculpture of gena posteriorly: rugose; umbilicate-punctate. Microsculpture of gena anteroventrally: absent. Microsculpture of gena posteroventrally: absent. Median carina extending posteriorly from hyperoccipital carina: absent. Hyperoccipital carina: complete, continuous with anterior genal carina. Lateral connection between hyperoccipital and occipital carinae: absent. Area between vertex and occipital carina: irregularly rugose. Occipital carina medially: convex, with a sharp median peak. Lateral corners of occipital carina: not protruding.</p><p>Lateral pronotal area: with slight bulge projecting anteriorly towards anterior pit. Epomial corner: weak. Netrion surface anteriorly: not inflexed. Mesoscutum anteriorly: steep. Mesoscutal median carina: present and complete. Longitudinal carina between median carina and notauli: absent. Major sculpture of medial mesoscutum anteriorly: umbilicate-foveate. Major sculpture of medial mesoscutum posteriorly: umbilicate-foveate. Microsculpture of medial mesoscutum anteriorly: granulate. Microsculpture of medial mesoscutum posteriorly: absent. Major sculpture of mesoscutellum: umbilicate-foveate; longitudinally rugose. Microsculpture of mesoscutellum medially: granulate. Microsculpture of mesoscutellum laterally: absent. Mesoscutellar apex: convex or straight. Setae along anterior limit of femoral depression: arising from rows of foveae. Number of carinae crossing speculum above femoral depression: 4. Number of carinae crossing femoral depression: more than 5. Mesepimeral sulcus pits: more than 5. Metascutellum dorsally: concave. Metascutellar sculpture dorsally: with scattered rugae. Median carina of metascutellum: absent or branched. Metascutellar setae: with many dorsal setae. Metascutellar apex: deeply emarginate. Metapleuron above ventral metapleural area: crossed by carinae. Metasomal depression setae: absent. Lateral <!--PageBreak-->propodeal carinae anteromedially: weakly diverging. Anterior areoles of metasomal depression: absent. Anterior longitudinal carinae in metasomal depression: pair of submedian carinae present. Lateral propodeal areas: separated medially. Postmarginal vein: present; absent. Fore wing apex: reaching beyond T6.</p><p>T1 midlobe: with 4 longitudinal carinae. T1: without anterior bulge. T2: with straight longitudinal striae or rugae. T6: broader than long. Apical flange of T6: exposed apically. Metasomal apex: rounded. Major sculpture of T6: umbilicate-punctate. Microsculpture of T6: absent.</p><p><italic>Male</italic>. Unknown.
                    </p></tp:treatment-sec><tp:treatment-sec sec-type="Diagnosis"><title>Diagnosis.</title><p>Female: A4 longer than broad. Frons without elevation between antennal foramen and eye. Hyperoccipital carina present, continuous with anterior genal carina. Medial mesoscutum weakly sculptured, without longitudinal rugae. Metascutellum with dorsal setae. Metasomal depression short; lateral propodeal carinae narrowly separated anteriorly. Postmarginal vein very short or absent: less than 1/3 stigmal vein length, marginal vein very short but extending for a long distance from anterior wing margin. T1 with 4 longitudinal carinae, medial pair bending outward. <italic><tp:taxon-name>Oxyscelio doumao</tp:taxon-name></italic> is very similar to <italic><tp:taxon-name>Oxyscelio unguis</tp:taxon-name></italic> from Borneo, but differs in fore wing venation and in sculpture of the T1 midlobe. In <italic><tp:taxon-name>Oxyscelio unguis</tp:taxon-name></italic>, the medial pair of T1 midlobe carinae is broadly separated, with an incomplete median carina between them. In <italic><tp:taxon-name>Oxyscelio doumao</tp:taxon-name></italic>, these carinae are not broadly separated anteriorly, but one or both of them arch laterally in the posterior part of the T1.
                    </p><p><bold>Etymology</bold>. Mandarin noun, 兜帽 (dōumào), indicating the hood of a coat. Refers to the strongly hood-like submedian carina.
                    </p></tp:treatment-sec><tp:treatment-sec sec-type="Link to distribution map"><title>Link to distribution map.</title><p>[<ext-link xmlns:xlink="http://www.w3.org/1999/xlink" ext-link-type="uri" xlink:href="http://hol.osu.edu/map-full.html?id=305771" xlink:type="simple">http://hol.osu.edu/map-full.html?id=305771</ext-link>]
                    </p></tp:treatment-sec><tp:treatment-sec sec-type="Material examined"><title>Material examined.</title><p>Holotype, female: <bold>CHINA</bold>: Sichuan Prov., 29km N Muping (Baoxing), 1400m, 16.VIII-20.VIII.1995, malaise trap, R. E. Roughley, OSUC 448570 (deposited in ANIC). <italic>Paratype</italic>: <bold>CHINA</bold>: 1 female, OSUC 448571 (ANIC).
                    </p><fig id="F37" position="float" orientation="portrait"><label>Figures 180–183.</label><caption><p><italic><tp:taxon-name>Oxyscelio doumao</tp:taxon-name></italic> sp. n., holotype female (OSUC 448570) <bold>180</bold> Head and mesosoma, dorsal view <bold>181</bold> Propodeum, posterodorsal view <bold>182</bold> Head, anterior view <bold>183</bold> Metasoma, dorsal view. Morphbank<sup>59</sup></p></caption><graphic xmlns:xlink="http://www.w3.org/1999/xlink" xlink:href="ZooKeys-292-001-g037.jpg" position="float" orientation="portrait" xlink:type="simple"/></fig></tp:treatment-sec><tp:treatment-sec><!--Section generated to contain objects referenced in tp:taxon-treatment.--><fn-group><fn id="FN59"><label>59</label><p><ext-link xmlns:xlink="http://www.w3.org/1999/xlink" ext-link-type="uri" xlink:href="http://www.morphbank.net/?id=807689" xlink:type="simple">http://www.morphbank.net/?id=807689</ext-link></p></fn></fn-group></tp:treatment-sec></tp:taxon-treatment>
