# Supplementary material for: Systematics of the parasitic wasp genus Oxyscelio Kieffer (Hymenoptera, Platygastridae s.l.), Part I: Indo-Malayan and Palearctic fauna
Source: Zookeys. 2013 Apr 18;(292):1–263. doi: 10.3897/zookeys.292.3867 (PMC3677352; doi:10.3897/zookeys.292.3867)
Supplement: XML Treatment for Oxyscelio flaviventris [file zookeys.292.3867-treatment42.xml]

<!DOCTYPE tp:taxon-treatment
  PUBLIC "-//TaxonX//DTD Taxonomic Treatment Publishing DTD v0 20100105//EN" "tax-treatment-NSO.dtd">
<tp:taxon-treatment xmlns:tp="http://www.plazi.org/taxpub"><tp:treatment-meta><mixed-citation publication-type="journal"><person-group><name><surname>Burks</surname><given-names>Roger A.</given-names></name><name><surname>Masner</surname><given-names>Lubomír</given-names></name><name><surname>Johnson</surname><given-names>Norman F.</given-names></name><name><surname>Austin</surname><given-names>Andrew D.</given-names></name></person-group><article-title>Systematics of the parasitic wasp genus 
                    <bold><italic><tp:taxon-name>Oxyscelio</tp:taxon-name></italic></bold> Kieffer (Hymenoptera, Platygastridae s.l.), Part I: Indo-Malayan and Palearctic fauna
                </article-title><source>Zookeys</source><day>18</day><month>4</month><year>2013</year><volume>2013</volume><issue>292</issue><fpage>1</fpage><lpage>263</lpage><pub-id pub-id-type="doi">10.3897/zookeys.292.3867</pub-id></mixed-citation></tp:treatment-meta><tp:nomenclature><tp:taxon-name>
                        <tp:taxon-name-part taxon-name-part-type="genus">Oxyscelio</tp:taxon-name-part>
                        <tp:taxon-name-part taxon-name-part-type="species">flaviventris</tp:taxon-name-part>
                    <object-id xmlns:xlink="http://www.w3.org/1999/xlink" xlink:type="simple">urn:lsid:zoobank.org:act:7263D2AD-AC60-46BC-BA71-E99B3868FEA8</object-id>
								<object-id xmlns:xlink="http://www.w3.org/1999/xlink" xlink:type="simple">urn:lsid:biosci.ohio-state.edu:osuc_concepts:275524</object-id>
								
                    <object-id xmlns:xlink="http://www.w3.org/1999/xlink" xlink:type="simple">http://species-id.net/wiki/Oxyscelio_flaviventris</object-id></tp:taxon-name><tp:taxon-authority>Burks</tp:taxon-authority><tp:taxon-status xmlns:xlink="http://www.w3.org/1999/xlink" xlink:type="simple">sp. n.</tp:taxon-status><xref ref-type="fig" rid="F42">Figures 200–203</xref><xref ref-type="fn" rid="FN64">Morphbank<sup>64</sup></xref></tp:nomenclature><tp:treatment-sec sec-type="Description"><title>Description.</title><p><italic>Female</italic>. Body length 2.65–2.9 mm (n=4).
                    </p><p>Radicle color: darker than scape. Scape color: Yellowish. A4: broader than long. A5: broader than long. Antennal club: formed, segments compact.</p><p>Interantennal process: not elongate. Median longitudinal elevation in frontal depression: absent. Frontal depression: concave. Frontal depression sculpture: with 3 or more broadly interrupted transverse carinae. Submedian carina: strong, formed by a sharp raised carina. Submedian carina medially: with sharp peak. Concavity across dorsal part of frontal depression: absent. Depression extending ventrally from median <!--PageBreak-->ocellus: absent. Upper frons: not hood-like. Malar area near antennal foramen: without carina or expansion. Malar area at mouth corner: without striae. Smooth strip along posterior side of malar sulcus: absent or not consistently broad. Middle genal carina: present. Direction of middle genal carina dorsally: curving towards genal carina dorsally. Major sculpture of gena anteriorly: umbilicate-foveate; rugose. Major sculpture of gena posteriorly: umbilicate-foveate. Microsculpture of gena anteroventrally: absent. Microsculpture of gena posteroventrally: granulate. Median carina extending posteriorly from hyperoccipital carina: present. Hyperoccipital carina: indicated by rugae. Lateral connection between hyperoccipital and occipital carinae: absent. Area between vertex and occipital carina: umbilicate-foveate. Occipital carina medially: uniformly rounded. Lateral corners of occipital carina: not protruding.</p><p>Lateral pronotal area: without bulge projecting towards anterior pit. Epomial corner: strong. Netrion surface anteriorly: not inflexed. Mesoscutum anteriorly: steep. Mesoscutal median carina: present and complete. Longitudinal carina between median carina and notauli: present. Major sculpture of medial mesoscutum anteriorly: umbilicate-foveate; irregularly rugose. Major sculpture of medial mesoscutum posteriorly: umbilicate-punctate; irregularly rugose. Microsculpture of medial mesoscutum anteriorly: granulate. Microsculpture of medial mesoscutum posteriorly: absent. Major sculpture of mesoscutellum: umbilicate-foveate; longitudinally rugose. Microsculpture of mesoscutellum medially: absent. Microsculpture of mesoscutellum laterally: granulate. Mesoscutellar apex: convex or straight. Setae along anterior limit of femoral depression: arising from rows of foveae. Number of carinae crossing speculum above femoral depression: 3. Number of carinae crossing femoral depression: more than 5. Mesepimeral sulcus pits: more than 5. Metascutellum dorsally: concave. Metascutellar sculpture dorsally: smooth or with transverse carinae. Median carina of metascutellum: absent or branched. Metascutellar setae: absent. Metascutellar apex: weakly emarginate. Metapleuron above ventral metapleural area: smooth. Metasomal depression setae: absent. Lateral propodeal carinae anteromedially: strongly diverging. Anterior areoles of metasomal depression: absent. Anterior longitudinal carinae in metasomal depression: absent. Lateral propodeal areas: separated medially. Postmarginal vein: present. Fore wing apex: reaching apex of T5.</p><p>T1 midlobe: with 5 longitudinal carinae. T1: without anterior bulge. T2: with straight longitudinal striae or rugae. T6: longer than broad. Apical flange of T6: exposed apically. Metasomal apex: rounded. Major sculpture of T6: umbilicate-punctate; longitudinally striate or rugose. Microsculpture of T6: absent.</p><p><italic>Male</italic>. Unknown.
                    </p></tp:treatment-sec><tp:treatment-sec sec-type="Diagnosis"><title>Diagnosis.</title><p>Female: Hyperoccipital carina indicated by strong rugae; occipital carina complete. Mesosoma very tall and steep anteriorly, descending at nearly a right angle. Medial mesoscutum with at least 5 longitudinal carinae or sculptured elevations anteriorly, the lateral pairs merging posteriorly. Mesoscutellum with some granulate sculpture posterolaterally. Metascutellum tiny, not extending over base of T1. Fore wing long enough to reach middle of T5 or T6. T1 midlobe with 5 longitudinal carinae. T6 broader than long. <italic><tp:taxon-name>Oxyscelio flaviventris</tp:taxon-name></italic> is distinctive in the <italic>limae</italic>-group because of its small body and tiny metascutellum.
                    </p><!--PageBreak--></tp:treatment-sec><tp:treatment-sec sec-type="Etymology"><title>Etymology.</title><p>Latin noun, genitive case, meaning “yellow abdomen.”</p></tp:treatment-sec><tp:treatment-sec sec-type="Link to distribution map"><title>Link to distribution map.</title><p>[<ext-link xmlns:xlink="http://www.w3.org/1999/xlink" ext-link-type="uri" xlink:href="http://hol.osu.edu/map-full.html?id=275524" xlink:type="simple">http://hol.osu.edu/map-full.html?id=275524</ext-link>]
                    </p></tp:treatment-sec><tp:treatment-sec sec-type="Associations"><title>Associations.</title><p>collected near <italic><tp:taxon-name>Nilaparvatha</tp:taxon-name></italic> Distant: [<tp:taxon-name>Hemiptera</tp:taxon-name>: <tp:taxon-name>Auchenorrhyncha</tp:taxon-name>: <tp:taxon-name>Fulgoroidea</tp:taxon-name>: <tp:taxon-name>Delphacidae</tp:taxon-name>]; collected near <italic><tp:taxon-name>Oryza</tp:taxon-name></italic> Linnaeus: [<tp:taxon-name>Cyperales</tp:taxon-name>: <tp:taxon-name>Poaceae</tp:taxon-name>]
                    </p></tp:treatment-sec><tp:treatment-sec sec-type="Material examined"><title>Material examined.</title><p>Holotype, female: <bold>INDIA</bold>: Karnataka St., Bangalore, 1.IX–9.IX.1987, pan trap, K. Ghorpade, OSUC 369047 (deposited in CNCI). <italic>Paratypes</italic>: <bold>INDIA</bold>: 3 females, OSUC 376576 (BMNH); OSUC 369045-369046 (CNCI).
                    </p><fig id="F42" position="float" orientation="portrait"><label>Figures 200–203.</label><caption><p><italic><tp:taxon-name>Oxyscelio flaviventris</tp:taxon-name></italic> sp. n., holotype female (OSUC 369047) <bold>200</bold> Head and mesosoma, lateral view <bold>201</bold> Head and mesosoma, dorsal view <bold>202</bold> Head, anterior view <bold>203</bold> Metasoma, dorsal view. Morphbank<sup>64</sup></p></caption><graphic xmlns:xlink="http://www.w3.org/1999/xlink" xlink:href="ZooKeys-292-001-g042.jpg" position="float" orientation="portrait" xlink:type="simple"/></fig></tp:treatment-sec><tp:treatment-sec><!--Section generated to contain objects referenced in tp:taxon-treatment.--><fn-group><fn id="FN64"><label>64</label><p><ext-link xmlns:xlink="http://www.w3.org/1999/xlink" ext-link-type="uri" xlink:href="http://www.morphbank.net/?id=807694" xlink:type="simple">http://www.morphbank.net/?id=807694</ext-link></p></fn></fn-group></tp:treatment-sec></tp:taxon-treatment>
