# Supplementary material for: Systematics of the parasitic wasp genus Oxyscelio Kieffer (Hymenoptera, Platygastridae s.l.), Part I: Indo-Malayan and Palearctic fauna
Source: Zookeys. 2013 Apr 18;(292):1–263. doi: 10.3897/zookeys.292.3867 (PMC3677352; doi:10.3897/zookeys.292.3867)
Supplement: XML Treatment for Oxyscelio florus [file zookeys.292.3867-treatment43.xml]

<!DOCTYPE tp:taxon-treatment
  PUBLIC "-//TaxonX//DTD Taxonomic Treatment Publishing DTD v0 20100105//EN" "tax-treatment-NSO.dtd">
<tp:taxon-treatment xmlns:tp="http://www.plazi.org/taxpub"><tp:treatment-meta><mixed-citation publication-type="journal"><person-group><name><surname>Burks</surname><given-names>Roger A.</given-names></name><name><surname>Masner</surname><given-names>Lubomír</given-names></name><name><surname>Johnson</surname><given-names>Norman F.</given-names></name><name><surname>Austin</surname><given-names>Andrew D.</given-names></name></person-group><article-title>Systematics of the parasitic wasp genus 
                    <bold><italic><tp:taxon-name>Oxyscelio</tp:taxon-name></italic></bold> Kieffer (Hymenoptera, Platygastridae s.l.), Part I: Indo-Malayan and Palearctic fauna
                </article-title><source>Zookeys</source><day>18</day><month>4</month><year>2013</year><volume>2013</volume><issue>292</issue><fpage>1</fpage><lpage>263</lpage><pub-id pub-id-type="doi">10.3897/zookeys.292.3867</pub-id></mixed-citation></tp:treatment-meta><tp:nomenclature><tp:taxon-name>
                        <tp:taxon-name-part taxon-name-part-type="genus">Oxyscelio</tp:taxon-name-part>
                        <tp:taxon-name-part taxon-name-part-type="species">florus</tp:taxon-name-part>
                    <object-id xmlns:xlink="http://www.w3.org/1999/xlink" xlink:type="simple">urn:lsid:zoobank.org:act:6836FE9A-1218-4498-B609-A99CA8539908</object-id>
								<object-id xmlns:xlink="http://www.w3.org/1999/xlink" xlink:type="simple">urn:lsid:biosci.ohio-state.edu:osuc_concepts:243848</object-id>
								
                    <object-id xmlns:xlink="http://www.w3.org/1999/xlink" xlink:type="simple">http://species-id.net/wiki/Oxyscelio_florus</object-id></tp:taxon-name><tp:taxon-authority>Kononova</tp:taxon-authority><xref ref-type="fig" rid="F43">Figures 204–209</xref><xref ref-type="fn" rid="FN65">Morphbank<sup>65</sup></xref><tp:nomenclature-citation-list><tp:nomenclature-citation><tp:taxon-name>Oxyscelio florum</tp:taxon-name><comment> Kononova: <xref ref-type="bibr" rid="B24">Kononova and Fursov 2007</xref>: 103 (description); <xref ref-type="bibr" rid="B24">Kononova and Fursov 2007</xref>: 62 (original description).
</comment></tp:nomenclature-citation><tp:nomenclature-citation><tp:taxon-name>Oxyscelio florus</tp:taxon-name><comment> Kononova: <xref ref-type="bibr" rid="B25">Kononova and Kozlov 2008</xref>: 190, 191 (description, keyed).
</comment></tp:nomenclature-citation></tp:nomenclature-citation-list></tp:nomenclature><tp:treatment-sec sec-type="Description"><title>Description.</title><p><italic>Female</italic>. Body length 4.25–4.65 mm (n=9).
                    </p><p>Radicle color: darker than scape. Scape color: Yellowish. A4: longer than broad. A5: longer than broad. Antennal club: formed, segments compact.</p><p>Interantennal process: not elongate. Median longitudinal elevation in frontal depression: absent. Frontal depression: concave. Frontal depression sculpture: without transverse or oblique carinae below submedian carina. Submedian carina: indicated by multiple weak carinae. Submedian carina medially: without peak. Concavity across dorsal part of frontal depression: absent. Depression extending ventrally from median ocellus: absent. Upper frons: not hood-like. Malar area near antennal foramen: without carina or expansion. Malar area at mouth corner: with radiating striae. Smooth strip along posterior side of malar sulcus: absent or not consistently broad. Middle genal carina: present. Direction of middle genal carina dorsally: parallel to eye margin. Major sculpture of gena anteriorly: rugose; umbilicate-punctate. Major sculpture of gena posteriorly: rugose; umbilicate-punctate. Microsculpture of gena anteroventrally: absent. Microsculpture of gena posteroventrally: granulate. Median carina extending posteriorly from hyperoccipital carina: absent. Hyperoccipital carina: indicated by rugae. Lateral connection between hyperoccipital and occipital carinae: absent. Area between vertex and occipital carina: umbilicate-foveate. Occipital carina medially: uniformly rounded. Lateral corners of occipital carina: not protruding.</p><p>Lateral pronotal area: without bulge projecting towards anterior pit. Epomial corner: weak. Netrion surface anteriorly: not inflexed. Mesoscutum anteriorly: not steep. Mesoscutal median carina: present and complete. Longitudinal carina between median carina and notauli: absent. Major sculpture of medial mesoscutum anteriorly: umbilicate-foveate. Major sculpture of medial mesoscutum posteriorly: <!--PageBreak-->umbilicate-foveate. Microsculpture of medial mesoscutum anteriorly: granulate. Microsculpture of medial mesoscutum posteriorly: absent. Major sculpture of mesoscutellum: umbilicate-foveate. Microsculpture of mesoscutellum medially: absent. Microsculpture of mesoscutellum laterally: absent. Mesoscutellar apex: convex or straight. Setae along anterior limit of femoral depression: arising from tiny pits. Number of carinae crossing speculum above femoral depression: 4. Number of carinae crossing femoral depression: more than 5. Mesepimeral sulcus pits: more than 5. Metascutellum dorsally: flat. Metascutellar sculpture dorsally: with scattered rugae. Median carina of metascutellum: absent or branched. Metascutellar setae: absent. Metascutellar apex: convex or straight. Metapleuron above ventral metapleural area: foveate or rugose. Metasomal depression setae: absent. Lateral propodeal carinae anteromedially: strongly diverging. Anterior areoles of metasomal depression: absent. Anterior longitudinal carinae in metasomal depression: absent. Lateral propodeal areas: separated medially. Postmarginal vein: present. Fore wing apex: reaching apex of T4; reaching middle of T5.</p><p>T1 midlobe: obscured by other raised sculpture. T1: with long anterior bulge, reaching metascutellum. T2: with straight longitudinal striae or rugae. T6: longer than broad. Apical flange of T6: exposed apically. Metasomal apex: rounded. Major sculpture of T6: umbilicate-punctate; longitudinally striate or rugose. Microsculpture of T6: absent.</p><p><italic>Male</italic>. Body length 3.85–4.15 mm (n=7). A5 tyloid: carina-like, not expanded. A11: longer than broad. Median tooth of frontal depression: absent. Median lobe of T1: with 6 longitudinal carinae. Metasomal apex: with acuminate lateral corners.
                    </p></tp:treatment-sec><tp:treatment-sec sec-type="Diagnosis"><title>Diagnosis.</title><p>Both sexes: Upper frons with one or more extra carinae dorsal to submedian carina. Hyperoccipital carina indicated by rugae. Mesoscutellum without granulate sculpture. Mesofemoral depression crossed by more than 3 carinae below speculum. Female: Metascutellum subrectangular, with scattered weak rugae. T1 midlobe with long anterior bulge. T2 without sublateral depressions or curved striae. T6 longer than broad, tapering to a rounded apex. <italic><tp:taxon-name>Oxyscelio florus</tp:taxon-name></italic> differs from <italic><tp:taxon-name>Oxyscelio mollitia</tp:taxon-name></italic>, a similar Japanese species, in sculpture, metasomal length, and in having a much stronger T1 horn in females. Especially, the mesofemoral depression lacks a row of foveae along its anterior limit. <italic><tp:taxon-name>Oxyscelio florus</tp:taxon-name></italic> is very similar to the Taiwanese species <italic><tp:taxon-name>Oxyscelio dermatoglyphes</tp:taxon-name></italic> as well, especially in having extra carinae parallel to the submedian carina; these species differ in that <italic><tp:taxon-name>Oxyscelio dermatoglyphes</tp:taxon-name></italic> has no median carina on the mesoscutellum, only a very weak and indistinct one on the mesoscutum, and has a much shorter metasoma in females (fore wing long enough to reach T6 or apex of T5).
                    </p></tp:treatment-sec><tp:treatment-sec sec-type="Etymology"><title>Etymology.</title><p>The Latin adjective florus has three forms, corresponding to gender agreement. Because <italic><tp:taxon-name>Oxyscelio</tp:taxon-name></italic> is a masculine genus based on initial species combination (<xref ref-type="bibr" rid="B15">Kieffer 1907</xref>) and agreement with <italic><tp:taxon-name>Scelio</tp:taxon-name></italic> Latreille, the correct form is <italic><tp:taxon-name>Oxyscelio florus</tp:taxon-name></italic>.
                    </p></tp:treatment-sec><tp:treatment-sec sec-type="Link to distribution map"><title>Link to distribution map.</title><p>[<ext-link xmlns:xlink="http://www.w3.org/1999/xlink" ext-link-type="uri" xlink:href="http://hol.osu.edu/map-full.html?id=243848" xlink:type="simple">http://hol.osu.edu/map-full.html?id=243848</ext-link>]
                    </p></tp:treatment-sec><tp:treatment-sec sec-type="Material examined"><title>Material examined.</title><p>Holotype, female, <italic><tp:taxon-name>Oxyscelio florum</tp:taxon-name></italic>: <bold>JAPAN</bold>: Aichi Pref., Kitashitara Co., Honshu Isl., Shitara Town, hill, Dando-Uradani Virgin Forest, 900m, 15.VIII.2004, V. Fursov, UASK 0108 (deposited in UASK). <italic>Other material</italic>: <bold>JAPAN</bold>: <!--PageBreak-->11 females, 8 males, OSUC 368968-368974, 368981-368986, 368992-368993, 368995, 368997, 369002-369003 (CNCI).
                    </p></tp:treatment-sec><tp:treatment-sec sec-type="Comments"><title>Comments.</title><p>Coloration features mentioned by <xref ref-type="bibr" rid="B24">Kononova and Fursov (2007)</xref> do not hold constant in this species.
                    </p><fig id="F43" position="float" orientation="portrait"><label>Figures 204–209.</label><caption><p><italic><tp:taxon-name>Oxyscelio florus</tp:taxon-name></italic> Kononova, female (OSUC 368982) <bold>204</bold> Head and mesosoma, lateral view <bold>205</bold> Head and mesosoma, dorsal view <bold>206</bold> Head, anterior view <bold>207</bold> Metasoma, dorsal view. Male (OSUC 368984) <bold>208</bold> Antenna. Paratype male (OSUC 369002) <bold>209</bold> Metasoma, dorsal view. Morphbank<sup>65</sup></p></caption><graphic xmlns:xlink="http://www.w3.org/1999/xlink" xlink:href="ZooKeys-292-001-g043.jpg" position="float" orientation="portrait" xlink:type="simple"/></fig></tp:treatment-sec><tp:treatment-sec><!--Section generated to contain objects referenced in tp:taxon-treatment.--><fn-group><fn id="FN65"><label>65</label><p><ext-link xmlns:xlink="http://www.w3.org/1999/xlink" ext-link-type="uri" xlink:href="http://www.morphbank.net/?id=807695" xlink:type="simple">http://www.morphbank.net/?id=807695</ext-link></p></fn></fn-group></tp:treatment-sec><ref-list><ref id="B24"><mixed-citation xmlns:xlink="http://www.w3.org/1999/xlink" xlink:type="simple"><person-group><name name-style="western"><surname>Kononova</surname><given-names>SV</given-names></name><name name-style="western"><surname>Fursov</surname><given-names>VN</given-names></name></person-group> (<year>2007</year>)<source> A review of the genera <italic>Calotelea</italic>, <italic>Calliscelio</italic>, and <italic>Oxyscelio</italic> (Scelioninae, Scelionidae, Proctotrupoidea) from the Palaearctic fauna. Entomological Review 87: 92–105.<sup>136</sup></source>doi: <ext-link ext-link-type="uri" xlink:href="http://dx.doi.org/10.1134/S0013873807010101" xlink:type="simple">10.1134/S0013873807010101</ext-link></mixed-citation></ref><ref id="B25"><mixed-citation xmlns:xlink="http://www.w3.org/1999/xlink" xlink:type="simple"><person-group><name name-style="western"><surname>Kononova</surname><given-names>SV</given-names></name><name name-style="western"><surname>Kozlov</surname><given-names>VN</given-names></name></person-group> (<year>2008</year>)<source> [Scelionids of the Palearctic (Hymenoptera, Scelionidae). Subfamily Scelioninae]. Tovarishchestvo Nauchnykh Izdanii KMK, Saint Petersburg. 489 pp.<sup>137</sup></source></mixed-citation></ref><ref id="B15"><mixed-citation xmlns:xlink="http://www.w3.org/1999/xlink" xlink:type="simple"><person-group><name name-style="western"><surname>Kieffer</surname><given-names>JJ</given-names></name></person-group> (<year>1907</year>)<source> Beschreibung neuer Prototrypiden aus Java. (Hym.) Zeitschrift für Systematische Hymenopterologie und Dipterologie 7: 310–313.<sup>127</sup></source></mixed-citation></ref></ref-list></tp:taxon-treatment>
