# Supplementary material for: Systematics of the parasitic wasp genus Oxyscelio Kieffer (Hymenoptera, Platygastridae s.l.), Part I: Indo-Malayan and Palearctic fauna
Source: Zookeys. 2013 Apr 18;(292):1–263. doi: 10.3897/zookeys.292.3867 (PMC3677352; doi:10.3897/zookeys.292.3867)
Supplement: XML Treatment for Oxyscelio fossarum [file zookeys.292.3867-treatment45.xml]

<!DOCTYPE tp:taxon-treatment
  PUBLIC "-//TaxonX//DTD Taxonomic Treatment Publishing DTD v0 20100105//EN" "tax-treatment-NSO.dtd">
<tp:taxon-treatment xmlns:tp="http://www.plazi.org/taxpub"><tp:treatment-meta><mixed-citation publication-type="journal"><person-group><name><surname>Burks</surname><given-names>Roger A.</given-names></name><name><surname>Masner</surname><given-names>Lubomír</given-names></name><name><surname>Johnson</surname><given-names>Norman F.</given-names></name><name><surname>Austin</surname><given-names>Andrew D.</given-names></name></person-group><article-title>Systematics of the parasitic wasp genus 
                    <bold><italic><tp:taxon-name>Oxyscelio</tp:taxon-name></italic></bold> Kieffer (Hymenoptera, Platygastridae s.l.), Part I: Indo-Malayan and Palearctic fauna
                </article-title><source>Zookeys</source><day>18</day><month>4</month><year>2013</year><volume>2013</volume><issue>292</issue><fpage>1</fpage><lpage>263</lpage><pub-id pub-id-type="doi">10.3897/zookeys.292.3867</pub-id></mixed-citation></tp:treatment-meta><tp:nomenclature><tp:taxon-name>
                        <tp:taxon-name-part taxon-name-part-type="genus">Oxyscelio</tp:taxon-name-part>
                        <tp:taxon-name-part taxon-name-part-type="species">fossarum</tp:taxon-name-part>
                    <object-id xmlns:xlink="http://www.w3.org/1999/xlink" xlink:type="simple">urn:lsid:zoobank.org:act:9921E46D-EFBC-4C1D-B7D9-42CBA0161EDD</object-id>
								<object-id xmlns:xlink="http://www.w3.org/1999/xlink" xlink:type="simple">urn:lsid:biosci.ohio-state.edu:osuc_concepts:275532</object-id>
								
                    <object-id xmlns:xlink="http://www.w3.org/1999/xlink" xlink:type="simple">http://species-id.net/wiki/Oxyscelio_fossarum</object-id></tp:taxon-name><tp:taxon-authority>Burks</tp:taxon-authority><tp:taxon-status xmlns:xlink="http://www.w3.org/1999/xlink" xlink:type="simple">sp. n.</tp:taxon-status><xref ref-type="fig" rid="F45">Figures 214–219</xref><xref ref-type="fn" rid="FN67">Morphbank<sup>67</sup></xref></tp:nomenclature><tp:treatment-sec sec-type="Description"><title>Description.</title><p><italic>Female</italic>. Body length 5.1–5.35 mm (n=7).
                    </p><p>Radicle color: same color as scape. Scape color: Yellowish. A4: longer than broad. A5: longer than broad; as long as broad. Antennal club: formed, segments compact.</p><p>Interantennal process: not elongate. Median longitudinal elevation in frontal depression: absent. Frontal depression: concave. Frontal depression sculpture: with 3-5 complete transverse carinae. Submedian carina: strong, formed by a sharp raised ca<!--PageBreak-->rina. Submedian carina medially: without peak. Concavity across dorsal part of frontal depression: absent. Depression extending ventrally from median ocellus: absent. Upper frons: not hood-like. Malar area near antennal foramen: without carina or expansion. Malar area at mouth corner: without striae; with radiating striae. Smooth strip along posterior side of malar sulcus: present, broad throughout its length. Middle genal carina: present. Direction of middle genal carina dorsally: parallel to eye margin. Major sculpture of gena anteriorly: umbilicate-foveate. Major sculpture of gena posteriorly: umbilicate-foveate; rugose. Microsculpture of gena anteroventrally: absent. Microsculpture of gena posteroventrally: absent. Median carina extending posteriorly from hyperoccipital carina: absent. Hyperoccipital carina: indicated by rugae. Lateral connection between hyperoccipital and occipital carinae: present as a weak elevation. Area between vertex and occipital carina: umbilicate-foveate. Occipital carina medially: absent. Lateral corners of occipital carina: sharp and protruding.</p><p>Lateral pronotal area: without bulge projecting towards anterior pit. Epomial corner: weak. Netrion surface anteriorly: not inflexed. Mesoscutum anteriorly: not steep. Mesoscutal median carina: present and complete. Longitudinal carina between median carina and notauli: absent. Major sculpture of medial mesoscutum anteriorly: umbilicate-foveate. Major sculpture of medial mesoscutum posteriorly: umbilicate-foveate. Microsculpture of medial mesoscutum anteriorly: granulate. Microsculpture of medial mesoscutum posteriorly: absent; granulate. Major sculpture of mesoscutellum: umbilicate-foveate. Microsculpture of mesoscutellum medially: granulate. Microsculpture of mesoscutellum laterally: granulate. Mesoscutellar apex: convex or straight. Setae along anterior limit of femoral depression: arising from rows of foveae. Number of carinae crossing speculum above femoral depression: 2. Number of carinae crossing femoral depression: more than 5. Mesepimeral sulcus pits: more than 5. Metascutellum dorsally: flat. Metascutellar sculpture dorsally: with scattered rugae. Median carina of metascutellum: straight, unbranched carina present. Metascutellar setae: absent. Metascutellar apex: convex or straight; weakly emarginate. Metapleuron above ventral metapleural area: crossed by carinae. Metasomal depression setae: absent. Lateral propodeal carinae anteromedially: strongly diverging. Anterior areoles of metasomal depression: absent. Anterior longitudinal carinae in metasomal depression: absent. Lateral propodeal areas: separated medially. Postmarginal vein: present. Fore wing apex: reaching apex of T4.</p><p>T1 midlobe: obscured by other raised sculpture. T1: with small rounded anterior bulge, not reaching metascutellum. T2: with long sublateral depressions. T6: longer than broad. Apical flange of T6: not exposed apically. Metasomal apex: rounded. Major sculpture of T6: umbilicate-punctate. Microsculpture of T6: granulate.</p><p><italic>Male</italic>. Unknown.
                    </p></tp:treatment-sec><tp:treatment-sec sec-type="Diagnosis"><title>Diagnosis.</title><p>Female: Frontal depression crossed by a few carinae. Mesoscutellum strongly granulate. Metascutellum subrectangular, rugose. Fore wings long enough to reach middle of T4. T1 with a moderately developed anterior horn that causes the longitudinal carinae to become broad and indistinct anteriorly. T2 with long sublateral depressions bordered medially by strong carinae. T6 apically narrow but not sharply <!--PageBreak-->acuminate. <italic><tp:taxon-name>Oxyscelio fossarum</tp:taxon-name></italic>, from Borneo, is very similar to O. <italic>fossularum</italic> from Sumatra, but differs in metasomal length and surface sculpture. Males of <italic><tp:taxon-name>Oxyscelio fossarum</tp:taxon-name></italic> are unknown, but should differ from other of members of the <italic>fossarum</italic>-group from Borneo in having a granulate mesoscutellum.
                    </p></tp:treatment-sec><tp:treatment-sec sec-type="Etymology"><title>Etymology.</title><p>Latin noun, genitive case, meaning “trenches.” Refers to the sublateral depressions of T2.</p></tp:treatment-sec><tp:treatment-sec sec-type="Link to distribution map"><title>Link to distribution map.</title><p>[<ext-link xmlns:xlink="http://www.w3.org/1999/xlink" ext-link-type="uri" xlink:href="http://hol.osu.edu/map-full.html?id=275532" xlink:type="simple">http://hol.osu.edu/map-full.html?id=275532</ext-link>]
                    </p></tp:treatment-sec><tp:treatment-sec sec-type="Material examined"><title>Material examined.</title><p>Holotype, female: <bold>INDONESIA</bold>: Kalimantan Barat Prov., Cabang Panti Research Station, 1° rainforest / alluvial light gap, IIS 910122, Gunung Palung National Park, <named-content xmlns:xlink="http://www.w3.org/1999/xlink" content-type="dwc:verbatimCoordinates" xlink:type="simple">01°15'S, 110°05'E</named-content>, 100–400m, 15.VI–15.VIII.1991, malaise trap, Darling &amp; Rosichon, OSUC 247931 (deposited in MBBJ). <italic>Paratypes</italic>: <bold>INDONESIA</bold>: 6 females, 7 males, OSUC 228698, 228705, 251423, 257076 (MBBJ); OSUC 228696, 247929, 247932, 257063, 257065, 284829 (OSUC); OSUC 247928, 247930, 251424 (ROME).
                    </p><fig id="F45" position="float" orientation="portrait"><label>Figures 214–219.</label><caption><p><italic><tp:taxon-name>Oxyscelio fossarum</tp:taxon-name></italic> sp. n., holotype female (OSUC 247931) <bold>214</bold> Head and mesosoma, lateral view <bold>215</bold> Head and mesosoma, dorsal view. Paratype female (OSUC 284829) <bold>216</bold> Head, anterior view. Paratype female (OSUC 257065) <bold>217</bold> Metasoma, dorsal view. Paratype male (OSUC 257076) <bold>218</bold> Antenna <bold>219</bold> Metasoma, dorsal view. Morphbank<sup>67</sup></p></caption><graphic xmlns:xlink="http://www.w3.org/1999/xlink" xlink:href="ZooKeys-292-001-g045.jpg" position="float" orientation="portrait" xlink:type="simple"/></fig></tp:treatment-sec><tp:treatment-sec><!--Section generated to contain objects referenced in tp:taxon-treatment.--><fn-group><fn id="FN67"><label>67</label><p><ext-link xmlns:xlink="http://www.w3.org/1999/xlink" ext-link-type="uri" xlink:href="http://www.morphbank.net/?id=807697" xlink:type="simple">http://www.morphbank.net/?id=807697</ext-link></p></fn></fn-group></tp:treatment-sec></tp:taxon-treatment>
