# Supplementary material for: Systematics of the parasitic wasp genus Oxyscelio Kieffer (Hymenoptera, Platygastridae s.l.), Part I: Indo-Malayan and Palearctic fauna
Source: Zookeys. 2013 Apr 18;(292):1–263. doi: 10.3897/zookeys.292.3867 (PMC3677352; doi:10.3897/zookeys.292.3867)
Supplement: XML Treatment for Oxyscelio granorum [file zookeys.292.3867-treatment49.xml]

<!DOCTYPE tp:taxon-treatment
  PUBLIC "-//TaxonX//DTD Taxonomic Treatment Publishing DTD v0 20100105//EN" "tax-treatment-NSO.dtd">
<tp:taxon-treatment xmlns:tp="http://www.plazi.org/taxpub"><tp:treatment-meta><mixed-citation publication-type="journal"><person-group><name><surname>Burks</surname><given-names>Roger A.</given-names></name><name><surname>Masner</surname><given-names>Lubomír</given-names></name><name><surname>Johnson</surname><given-names>Norman F.</given-names></name><name><surname>Austin</surname><given-names>Andrew D.</given-names></name></person-group><article-title>Systematics of the parasitic wasp genus 
                    <bold><italic><tp:taxon-name>Oxyscelio</tp:taxon-name></italic></bold> Kieffer (Hymenoptera, Platygastridae s.l.), Part I: Indo-Malayan and Palearctic fauna
                </article-title><source>Zookeys</source><day>18</day><month>4</month><year>2013</year><volume>2013</volume><issue>292</issue><fpage>1</fpage><lpage>263</lpage><pub-id pub-id-type="doi">10.3897/zookeys.292.3867</pub-id></mixed-citation></tp:treatment-meta><tp:nomenclature><tp:taxon-name>
                        <tp:taxon-name-part taxon-name-part-type="genus">Oxyscelio</tp:taxon-name-part>
                        <tp:taxon-name-part taxon-name-part-type="species">granorum</tp:taxon-name-part>
                    <object-id xmlns:xlink="http://www.w3.org/1999/xlink" xlink:type="simple">urn:lsid:zoobank.org:act:A531A356-5AB2-4314-A0A8-727D9BAC04F3</object-id>
								<object-id xmlns:xlink="http://www.w3.org/1999/xlink" xlink:type="simple">urn:lsid:biosci.ohio-state.edu:osuc_concepts:275482</object-id>
								
                    <object-id xmlns:xlink="http://www.w3.org/1999/xlink" xlink:type="simple">http://species-id.net/wiki/Oxyscelio_granorum</object-id></tp:taxon-name><tp:taxon-authority>Burks</tp:taxon-authority><tp:taxon-status xmlns:xlink="http://www.w3.org/1999/xlink" xlink:type="simple">sp. n.</tp:taxon-status><xref ref-type="fig" rid="F49">Figures 235–240</xref><xref ref-type="fn" rid="FN71">Morphbank<sup>71</sup></xref></tp:nomenclature><tp:treatment-sec sec-type="Description"><title>Description.</title><p><italic>Female</italic>. Body length 4–5.65 mm (n=20).
                    </p><p>Radicle color: same color as scape. Scape color: Yellowish. A4: longer than broad; as long as broad. A5: broader than long. Antennal club: formed, segments compact.</p><p>Interantennal process: not elongate. Median longitudinal elevation in frontal depression: absent; present. Frontal depression: concave. Frontal depression sculpture: with 3 or more broadly interrupted transverse carinae. Submedian carina: strong, formed by a sharp raised carina. Submedian carina medially: without peak. Concavity across dorsal part of frontal depression: absent. Depression extending ventrally from median ocellus: absent. Upper frons: hood-like, protruding over pedicel when antenna at rest. Malar area near antennal foramen: without carina or expansion. Malar area at mouth corner: with radiating striae. Smooth strip along posterior side of malar sulcus: absent or not consistently broad. Middle genal carina: present. Direction of middle genal carina dorsally: parallel to eye margin. Major sculpture of gena anteriorly: <!--PageBreak-->umbilicate-foveate; rugose. Major sculpture of gena posteriorly: umbilicate-foveate; rugose. Microsculpture of gena anteroventrally: absent. Microsculpture of gena posteroventrally: absent. Median carina extending posteriorly from hyperoccipital carina: absent. Hyperoccipital carina: complete, continuous with anterior genal carina. Lateral connection between hyperoccipital and occipital carinae: absent. Area between vertex and occipital carina: irregularly rugose; crenulate. Occipital carina medially: uniformly rounded. Lateral corners of occipital carina: not protruding.</p><p>Lateral pronotal area: with slight bulge projecting anteriorly towards anterior pit. Epomial corner: weak. Netrion surface anteriorly: not inflexed. Mesoscutum anteriorly: not steep. Mesoscutal median carina: present and complete. Longitudinal carina between median carina and notauli: absent. Major sculpture of medial mesoscutum anteriorly: umbilicate-foveate. Major sculpture of medial mesoscutum posteriorly: umbilicate-foveate. Microsculpture of medial mesoscutum anteriorly: granulate. Microsculpture of medial mesoscutum posteriorly: granulate. Major sculpture of mesoscutellum: umbilicate-foveate. Microsculpture of mesoscutellum medially: granulate. Microsculpture of mesoscutellum laterally: granulate. Mesoscutellar apex: convex or straight. Setae along anterior limit of femoral depression: arising from rows of foveae. Number of carinae crossing speculum above femoral depression: 3. Number of carinae crossing femoral depression: more than 5. Mesepimeral sulcus pits: 3-5. Metascutellum dorsally: concave. Metascutellar sculpture dorsally: smooth or with transverse carinae. Median carina of metascutellum: absent or branched. Metascutellar setae: absent. Metascutellar apex: weakly emarginate. Metapleuron above ventral metapleural area: crossed by carinae. Metasomal depression setae: absent. Lateral propodeal carinae anteromedially: weakly diverging. Anterior areoles of metasomal depression: absent; one or more areoles present. Anterior longitudinal carinae in metasomal depression: absent. Lateral propodeal areas: separated medially. Postmarginal vein: present. Fore wing apex: reaching apex of T6.</p><p>T1 midlobe: with 4 longitudinal carinae. T1: without anterior bulge. T2: with straight longitudinal striae or rugae. T6: broader than long. Apical flange of T6: exposed apically. Metasomal apex: rounded. Major sculpture of T6: umbilicate-punctate. Microsculpture of T6: granulate.</p><p><italic>Male</italic>. Body length 3.6–5.25 mm (n=20). A5 tyloid: carina-like, not expanded. A11: longer than broad; as long as broad. Median tooth of frontal depression: absent. Median lobe of T1: with 4 longitudinal carinae. Metasomal apex: with no distinct corners.
                    </p></tp:treatment-sec><tp:treatment-sec sec-type="Diagnosis"><title>Diagnosis.</title><p>Both sexes: Frons without elevation between antennal foramen and eye. Frontal depression hood-like. Hyperoccipital carina present and sharp, continuous with anterior genal carina. Mesoscutellum with granulate sculpture. Metascutellum without dorsal setae. Propodeum without median carina; lateral propodeal carinae very narrowly separated anteriorly. Female: Fore wings not long enough to exceed metasomal apex. T1 midlobe with 4 longitudinal carinae. T6 rounded apically. Male: A11 as long or longer than broad. T1 midlobe with 4 longitudinal carinae. T7 with rounded posterolateral corners. <italic><tp:taxon-name>Oxyscelio granorum</tp:taxon-name></italic> is similar to <italic><tp:taxon-name>Oxyscelio intermedietas</tp:taxon-name></italic> in having extensive granulate sculpture, but is larger and is much more extensively granulate.
                    </p><!--PageBreak--></tp:treatment-sec><tp:treatment-sec sec-type="Etymology"><title>Etymology.</title><p>Latin noun, genitive case, meaning “grains,” referring to the dominant bodily surface sculpture.</p></tp:treatment-sec><tp:treatment-sec sec-type="Link to distribution map"><title>Link to distribution map.</title><p>[<ext-link xmlns:xlink="http://www.w3.org/1999/xlink" ext-link-type="uri" xlink:href="http://hol.osu.edu/map-full.html?id=275482" xlink:type="simple">http://hol.osu.edu/map-full.html?id=275482</ext-link>]
                    </p></tp:treatment-sec><tp:treatment-sec sec-type="Material examined"><title>Material examined.</title><p>Holotype, female: <bold>THAILAND</bold>: Nakhon Si Thammarat Prov., road to Mhen Mt., 150m from Nern 499, T3101, Namtok Yong National Park, <named-content xmlns:xlink="http://www.w3.org/1999/xlink" content-type="dwc:verbatimCoordinates" xlink:type="simple">08°16.959'N, 99°39.149'E</named-content>, 499m, 13.VIII–20.VIII.2008, malaise trap, S. Samnaokan, OSUC 336125 (deposited in QSBG). <italic>Paratypes</italic>: (36 females, 38 males) <bold>INDONESIA</bold>: 6 females, 9 males, OSUC 368941-368942, 368954, 464005 (CNCI); OSUC 240930, 361273, 361718 (MBBJ); OSUC 248919, 257043 (OSUC); OSUC 240931, 247850, 247862, 247971, 352905, ROMEnt Spec. No. 112239 (ROME). <bold>LAOS</bold>: 4 males, OSUC 368872, 368874, 368888, 368906 (CNCI). <bold>MALAYSIA</bold>: 1 male, OSUC 376595 (BMNH). <bold>THAILAND</bold>: 27 females, 16 males, OSUC 335823, 335868, 352512 (BMNH); OSUC 368672, 368675-368676, 368724, 368763, 464046, 464050, 464061 (CNCI); OSUC 247872, 257399, 285204, 335864, 335866-335867, 335926, 336032, 336036, 336736, 352511 (OSUC); OSUC 237456-237457, 252035, 257396, 320371, 320374-320375, 320404-320405, 322078, 322086, 335860, 352484, 352513, 361356, 361375, 368493 (QSBG); UCRC ENT 41411 (UCRC); OSUC 335861, 335865, 335915 (WINC). <bold>VIETNAM</bold>: 3 females, 8 males, OSUC 369098, 369101 (CNCI); OSUC 277399-277401, 277517, 277704-277707, 281507 (RMNH).
                    </p><fig id="F49" position="float" orientation="portrait"><label>Figures 235–240.</label><caption><p><italic><tp:taxon-name>Oxyscelio granorum</tp:taxon-name></italic> sp. n., paratype female (OSUC 335865) <bold>235</bold> Head and mesosoma, lateral view <bold>236</bold> Head and mesosoma, dorsal view. Paratype female (OSUC 335823) <bold>237</bold> Head, anterior view. Paratype female (OSUC 335868) <bold>238</bold> Metasoma, dorsal view. Paratype male (OSUC 368676) <bold>239</bold> Antenna. Paratype male (OSUC 335860) <bold>240</bold> Metasoma, dorsal view. Morphbank<sup>71</sup></p></caption><graphic xmlns:xlink="http://www.w3.org/1999/xlink" xlink:href="ZooKeys-292-001-g049.jpg" position="float" orientation="portrait" xlink:type="simple"/></fig></tp:treatment-sec><tp:treatment-sec><!--Section generated to contain objects referenced in tp:taxon-treatment.--><fn-group><fn id="FN71"><label>71</label><p><ext-link xmlns:xlink="http://www.w3.org/1999/xlink" ext-link-type="uri" xlink:href="http://www.morphbank.net/?id=807701" xlink:type="simple">http://www.morphbank.net/?id=807701</ext-link></p></fn></fn-group></tp:treatment-sec></tp:taxon-treatment>
