# Supplementary material for: Systematics of the parasitic wasp genus Oxyscelio Kieffer (Hymenoptera, Platygastridae s.l.), Part I: Indo-Malayan and Palearctic fauna
Source: Zookeys. 2013 Apr 18;(292):1–263. doi: 10.3897/zookeys.292.3867 (PMC3677352; doi:10.3897/zookeys.292.3867)
Supplement: XML Treatment for Oxyscelio greenacus [file zookeys.292.3867-treatment51.xml]

<!DOCTYPE tp:taxon-treatment
  PUBLIC "-//TaxonX//DTD Taxonomic Treatment Publishing DTD v0 20100105//EN" "tax-treatment-NSO.dtd">
<tp:taxon-treatment xmlns:tp="http://www.plazi.org/taxpub"><tp:treatment-meta><mixed-citation publication-type="journal"><person-group><name><surname>Burks</surname><given-names>Roger A.</given-names></name><name><surname>Masner</surname><given-names>Lubomír</given-names></name><name><surname>Johnson</surname><given-names>Norman F.</given-names></name><name><surname>Austin</surname><given-names>Andrew D.</given-names></name></person-group><article-title>Systematics of the parasitic wasp genus 
                    <bold><italic><tp:taxon-name>Oxyscelio</tp:taxon-name></italic></bold> Kieffer (Hymenoptera, Platygastridae s.l.), Part I: Indo-Malayan and Palearctic fauna
                </article-title><source>Zookeys</source><day>18</day><month>4</month><year>2013</year><volume>2013</volume><issue>292</issue><fpage>1</fpage><lpage>263</lpage><pub-id pub-id-type="doi">10.3897/zookeys.292.3867</pub-id></mixed-citation></tp:treatment-meta><tp:nomenclature><tp:taxon-name>
                        <tp:taxon-name-part taxon-name-part-type="genus">Oxyscelio</tp:taxon-name-part>
                        <tp:taxon-name-part taxon-name-part-type="species">greenacus</tp:taxon-name-part>
                    <object-id xmlns:xlink="http://www.w3.org/1999/xlink" xlink:type="simple">urn:lsid:zoobank.org:act:84B2E059-7B8A-4942-9FE2-FF569AE811E1</object-id>
								<object-id xmlns:xlink="http://www.w3.org/1999/xlink" xlink:type="simple">urn:lsid:biosci.ohio-state.edu:osuc_concepts:305769</object-id>
								
                    <object-id xmlns:xlink="http://www.w3.org/1999/xlink" xlink:type="simple">http://species-id.net/wiki/Oxyscelio_greenacus</object-id></tp:taxon-name><tp:taxon-authority>Burks</tp:taxon-authority><tp:taxon-status xmlns:xlink="http://www.w3.org/1999/xlink" xlink:type="simple">sp. n.</tp:taxon-status><xref ref-type="fig" rid="F51">Figures 245–248</xref><xref ref-type="fn" rid="FN73">Morphbank<sup>73</sup></xref><!--PageBreak--></tp:nomenclature><tp:treatment-sec sec-type="Description"><title>Description.</title><p><italic>Female</italic>. Body length 4.75 mm (n=1).
                    </p><p>Radicle color: same color as scape. Scape color: Yellowish. A4: longer than broad. A5: longer than broad. Antennal club: formed, segments compact.</p><p>Interantennal process: not elongate. Median longitudinal elevation in frontal depression: absent. Frontal depression: concave. Frontal depression sculpture: without transverse or oblique carinae below submedian carina. Submedian carina: weak, shallow and rounded or formed by ledge. Submedian carina medially: without peak. Concavity across dorsal part of frontal depression: absent. Depression extending ventrally from median ocellus: absent. Upper frons: not hood-like. Malar area near antennal foramen: with oblique tooth-like flange (facial nubbin). Malar area at mouth corner: without striae. Smooth strip along posterior side of malar sulcus: absent or not consistently broad. Middle genal carina: present. Direction of middle genal carina dorsally: parallel to eye margin. Major sculpture of gena anteriorly: umbilicate-foveate; umbilicate-punctate. Major sculpture of gena posteriorly: rugose. Microsculpture of gena anteroventrally: absent. Microsculpture of gena posteroventrally: absent. Median carina extending posteriorly from hyperoccipital carina: absent. Hyperoccipital carina: not indicated medially. Lateral connection between hyperoccipital and occipital carinae: absent. Area between vertex and occipital carina: umbilicate-foveate. Occipital carina medially: absent. Lateral corners of occipital carina: sharp and protruding.</p><p>Lateral pronotal area: without bulge projecting towards anterior pit. Epomial corner: strong. Netrion surface anteriorly: not inflexed. Mesoscutum anteriorly: not steep. Mesoscutal median carina: absent or weak and incomplete in places. Longitudinal carina between median carina and notauli: absent. Major sculpture of medial mesoscutum anteriorly: umbilicate-foveate. Major sculpture of medial mesoscutum posteriorly: umbilicate-foveate. Microsculpture of medial mesoscutum anteriorly: granulate. Microsculpture of medial mesoscutum posteriorly: absent; granulate. Major sculpture of mesoscutellum: umbilicate-foveate. Microsculpture of mesoscutellum medially: granulate. Microsculpture of mesoscutellum laterally: granulate. Mesoscutellar apex: roundly concave. Setae along anterior limit of femoral depression: arising from rows of foveae. Number of carinae crossing speculum above femoral depression: 3. Number of carinae crossing femoral depression: more than 5. Mesepimeral sulcus pits: 3-5. Metascutellum dorsally: convex. Metascutellar sculpture dorsally: with scattered rugae. Median carina of metascutellum: absent or branched. Metascutellar setae: absent. Metascutellar apex: weakly emarginate. Metapleuron above ventral metapleural area: crossed by carinae. Metasomal depression setae: absent. Lateral propodeal carinae anteromedially: strongly diverging. Anterior areoles of metasomal depression: absent. Anterior longitudinal carinae in metasomal depression: absent. Lateral propodeal areas: separated medially. Postmarginal vein: absent. Fore wing apex: reaching middle of T4.</p><p>T1 midlobe: obscured by other raised sculpture. T1: with long anterior bulge, reaching metascutellum. T2: with straight longitudinal striae or rugae. T6: longer than broad. Apical flange of T6: exposed apically. Metasomal apex: rounded. Major sculpture of T6: umbilicate-punctate. Microsculpture of T6: granulate.</p><p><!--PageBreak--><italic>Male</italic>. Unknown.
                    </p></tp:treatment-sec><tp:treatment-sec sec-type="Diagnosis"><title>Diagnosis.</title><p>Female: Antennal club formed. A4 longer than broad. Face with low, carina-like oblique expanded flange between antennal foramen and eye. Metascutellum convex, weakly sculptured and nearly truncate posteriorly. Fore wing long enough to reach base of T4. T1 horn elongate, reaching metascutellum. T5, T6 elongate and nearly parallel-sided. <italic><tp:taxon-name>Oxyscelio greenacus</tp:taxon-name></italic> is similar to some other species with elongate, nearly parallel-sided T5 and T6 in females, but differs in the chiefly smooth metascutellum.
                    </p></tp:treatment-sec><tp:treatment-sec sec-type="Etymology"><title>Etymology.</title><p>Compound noun, Latin genitive case, of English word “green” and Latin noun acus, intended to mean “green needle.” Refers to the green body and elongate, nearly parallel-sided T5 and T6.</p></tp:treatment-sec><tp:treatment-sec sec-type="Link to distribution map"><title>Link to distribution map.</title><p>[<ext-link xmlns:xlink="http://www.w3.org/1999/xlink" ext-link-type="uri" xlink:href="http://hol.osu.edu/map-full.html?id=305769" xlink:type="simple">http://hol.osu.edu/map-full.html?id=305769</ext-link>]
                    </p></tp:treatment-sec><tp:treatment-sec sec-type="Material examined"><title>Material examined.</title><p>Holotype, female: <bold>THAILAND</bold>: Nakhon Si Thammarat Prov., behind campground lavatory, T4675, Namtok Yong National Park, <named-content xmlns:xlink="http://www.w3.org/1999/xlink" content-type="dwc:verbatimCoordinates" xlink:type="simple">08°10.434'N, 99°44.508'E</named-content>, 95m, 23.II–2.III.2009, malaise trap, K. U-prai, OSUC 361339 (deposited in QSBG).
                    </p><fig id="F51" position="float" orientation="portrait"><label>Figures 245–248.</label><caption><p><italic><tp:taxon-name>Oxyscelio greenacus</tp:taxon-name></italic> sp. n., holotype female (OSUC 361339) <bold>245</bold> Head and mesosoma, lateral view <bold>246</bold> Head and mesosoma, dorsal view <bold>247</bold> Head, anterior view <bold>248</bold> Metasoma, dorsal view. Morphbank<sup>73</sup></p></caption><graphic xmlns:xlink="http://www.w3.org/1999/xlink" xlink:href="ZooKeys-292-001-g051.jpg" position="float" orientation="portrait" xlink:type="simple"/></fig></tp:treatment-sec><tp:treatment-sec><!--Section generated to contain objects referenced in tp:taxon-treatment.--><fn-group><fn id="FN73"><label>73</label><p><ext-link xmlns:xlink="http://www.w3.org/1999/xlink" ext-link-type="uri" xlink:href="http://www.morphbank.net/?id=807703" xlink:type="simple">http://www.morphbank.net/?id=807703</ext-link></p></fn></fn-group></tp:treatment-sec></tp:taxon-treatment>
