# Supplementary material for: Systematics of the parasitic wasp genus Oxyscelio Kieffer (Hymenoptera, Platygastridae s.l.), Part I: Indo-Malayan and Palearctic fauna
Source: Zookeys. 2013 Apr 18;(292):1–263. doi: 10.3897/zookeys.292.3867 (PMC3677352; doi:10.3897/zookeys.292.3867)
Supplement: XML Treatment for Oxyscelio jaune [file zookeys.292.3867-treatment54.xml]

<!DOCTYPE tp:taxon-treatment
  PUBLIC "-//TaxonX//DTD Taxonomic Treatment Publishing DTD v0 20100105//EN" "tax-treatment-NSO.dtd">
<tp:taxon-treatment xmlns:tp="http://www.plazi.org/taxpub"><tp:treatment-meta><mixed-citation publication-type="journal"><person-group><name><surname>Burks</surname><given-names>Roger A.</given-names></name><name><surname>Masner</surname><given-names>Lubomír</given-names></name><name><surname>Johnson</surname><given-names>Norman F.</given-names></name><name><surname>Austin</surname><given-names>Andrew D.</given-names></name></person-group><article-title>Systematics of the parasitic wasp genus 
                    <bold><italic><tp:taxon-name>Oxyscelio</tp:taxon-name></italic></bold> Kieffer (Hymenoptera, Platygastridae s.l.), Part I: Indo-Malayan and Palearctic fauna
                </article-title><source>Zookeys</source><day>18</day><month>4</month><year>2013</year><volume>2013</volume><issue>292</issue><fpage>1</fpage><lpage>263</lpage><pub-id pub-id-type="doi">10.3897/zookeys.292.3867</pub-id></mixed-citation></tp:treatment-meta><tp:nomenclature><tp:taxon-name>
                        <tp:taxon-name-part taxon-name-part-type="genus">Oxyscelio</tp:taxon-name-part>
                        <tp:taxon-name-part taxon-name-part-type="species">jaune</tp:taxon-name-part>
                    <object-id xmlns:xlink="http://www.w3.org/1999/xlink" xlink:type="simple">urn:lsid:zoobank.org:act:B957AAA8-C08A-48C5-9065-843936BFD8C5</object-id>
								<object-id xmlns:xlink="http://www.w3.org/1999/xlink" xlink:type="simple">urn:lsid:biosci.ohio-state.edu:osuc_concepts:275513</object-id>
								
                    <object-id xmlns:xlink="http://www.w3.org/1999/xlink" xlink:type="simple">http://species-id.net/wiki/Oxyscelio_jaune</object-id></tp:taxon-name><tp:taxon-authority>Burks</tp:taxon-authority><tp:taxon-status xmlns:xlink="http://www.w3.org/1999/xlink" xlink:type="simple">sp. n.</tp:taxon-status><xref ref-type="fig" rid="F54">Figures 259–262</xref><xref ref-type="fn" rid="FN76">Morphbank<sup>76</sup></xref></tp:nomenclature><tp:treatment-sec sec-type="Description"><title>Description.</title><p><italic>Female</italic>. Body length 3.65–3.8 mm (n=2).
                    </p><p>Radicle color: darker than scape. Scape color: Yellowish. A4: broader than long. A5: broader than long. Antennal club: formed, segments compact.</p><p>Interantennal process: not elongate. Median longitudinal elevation in frontal depression: absent. Frontal depression: concave. Frontal depression sculpture: with 3-5 complete transverse carinae. Submedian carina: strong, formed by a sharp raised carina. Submedian carina medially: without peak. Concavity across dorsal part of frontal depression: absent. Depression extending ventrally from median ocellus: absent. Upper frons: not hood-like. Malar area near antennal foramen: without carina or expansion. Malar area at mouth corner: without striae. Smooth strip along posterior side of malar sulcus: absent or not consistently broad. Middle genal carina: present. Direction of middle genal carina dorsally: parallel to eye margin. Major sculpture of gena anteriorly: umbilicate-foveate. Major sculpture of gena posteriorly: umbilicate-foveate; rugose. Microsculpture of gena anteroventrally: absent. Microsculpture of gena posteroventrally: absent. Median carina extending posteriorly from hyperoccipital carina: absent. Hyperoccipital carina: not indicated medially. Lateral connection between hyperoccipital and occipital carinae: absent. Area between vertex and occipital carina: umbilicate-foveate. Occipital carina medially: absent. Lateral corners of occipital carina: not protruding.</p><p>Lateral pronotal area: without bulge projecting towards anterior pit. Epomial corner: strong. Netrion surface anteriorly: not inflexed. Mesoscutum anteriorly: not steep. Mesoscutal median carina: present and complete. Longitudinal carina between median carina and notauli: absent. Major sculpture of medial mesoscutum anteriorly: umbilicate-foveate. Major sculpture of medial mesoscutum posteriorly: umbilicate-foveate. Microsculpture of medial mesoscutum anteriorly: absent. Microsculpture of medial mesoscutum posteriorly: absent. Major sculpture of mesoscutellum: umbilicate-foveate. Microsculpture of mesoscutellum medially: absent. Microsculpture of mesoscutellum laterally: absent. Mesoscutellar apex: convex or straight. Setae along anterior limit of femoral depression: arising from rows of foveae. Number of carinae crossing speculum above femoral depression: 2. Number of carinae crossing femoral depression: 3-5. Mesepimeral sulcus pits: 3-5. Metascutellum dorsally: flat. Metascutellar sculpture dorsally: with scattered rugae. Median carina of metascutellum: absent or branched. Metascutellar setae: absent. Metascutellar apex: convex or straight. Metapleuron above ventral metapleural area: crossed by carinae. Metasomal depression setae: absent. Lateral propodeal carinae anteromedially: strongly diverging. Anterior areoles of metasomal depression: absent. Anterior longitudinal carinae in metasomal <!--PageBreak-->depression: absent. Lateral propodeal areas: separated medially. Postmarginal vein: present. Fore wing apex: reaching apex of T4.</p><p>T1 midlobe: obscured by other raised sculpture. T1: with long anterior bulge, reaching metascutellum. T2: with straight longitudinal striae or rugae. T6: longer than broad. Apical flange of T6: exposed apically. Metasomal apex: rounded. Major sculpture of T6: umbilicate-punctate. Microsculpture of T6: granulate.</p><p><italic>Male</italic>. Unknown.
                    </p></tp:treatment-sec><tp:treatment-sec sec-type="Diagnosis"><title>Diagnosis.</title><p>Female: Upper frons without additional carinae near the strong submedian carina. Hyperoccipital carina indicated by rugae. Mesoscutellum without granulate sculpture. Mesofemoral depression crossed by 3 carinae below speculum. Metascutellum subrectangular, with scattered weak rugae. T1 midlobe with long anterior bulge. T2 without sublateral depressions or curved striae. T6 longer than broad, tapering to a rounded apex. <italic><tp:taxon-name>Oxyscelio jaune</tp:taxon-name></italic> is similar to <italic><tp:taxon-name>Oxyscelio longiventris</tp:taxon-name></italic> and <italic><tp:taxon-name>Oxyscelio regionis</tp:taxon-name></italic>, in that they have a dark antennal radicle, long body, and very strong T1 horn in females. The color of the holotype is distinctive but may not be constant within the species, meaning that the small number of carinae (3) crossing the femoral depression is the best means of distinguishing it from <italic><tp:taxon-name>Oxyscelio longiventris</tp:taxon-name></italic> and <italic><tp:taxon-name>Oxyscelio regionis</tp:taxon-name></italic>.
                    </p></tp:treatment-sec><tp:treatment-sec sec-type="Etymology"><title>Etymology.</title><p>French word meaning “yellow,” does not change spelling under different genders.</p></tp:treatment-sec><tp:treatment-sec sec-type="Link to distribution map"><title>Link to distribution map.</title><p>[<ext-link xmlns:xlink="http://www.w3.org/1999/xlink" ext-link-type="uri" xlink:href="http://hol.osu.edu/map-full.html?id=275513" xlink:type="simple">http://hol.osu.edu/map-full.html?id=275513</ext-link>]
                    </p></tp:treatment-sec><tp:treatment-sec sec-type="Material examined"><title>Material examined.</title><p>Holotype, female: <bold>THAILAND</bold>: Surat Thani Prov., Klong Mog Unit, T3918, Khao Sok National Park, <named-content xmlns:xlink="http://www.w3.org/1999/xlink" content-type="dwc:verbatimCoordinates" xlink:type="simple">08°53.725'N, 98°39.025'E</named-content>, 87m, 13.II-20.I.2009, malaise trap, Pongphan, OSUC 352523 (deposited in QSBG).<italic>Paratype</italic>: <bold>MALAYSIA</bold>: 1 female, OSUC 442270 (UQIC).
                    </p><fig id="F54" position="float" orientation="portrait"><label>Figures 259–262.</label><caption><p><italic><tp:taxon-name>Oxyscelio jaune</tp:taxon-name></italic> sp. n., holotype female (OSUC 352523) <bold>259</bold> Head and mesosoma, lateral view <bold>260</bold> Head and mesosoma, dorsal view <bold>261</bold> Head, anterior view <bold>262</bold> Metasoma, dorsal view. Morphbank<sup>76</sup></p></caption><graphic xmlns:xlink="http://www.w3.org/1999/xlink" xlink:href="ZooKeys-292-001-g054.jpg" position="float" orientation="portrait" xlink:type="simple"/></fig></tp:treatment-sec><tp:treatment-sec><!--Section generated to contain objects referenced in tp:taxon-treatment.--><fn-group><fn id="FN76"><label>76</label><p><ext-link xmlns:xlink="http://www.w3.org/1999/xlink" ext-link-type="uri" xlink:href="http://www.morphbank.net/?id=807706" xlink:type="simple">http://www.morphbank.net/?id=807706</ext-link></p></fn></fn-group></tp:treatment-sec></tp:taxon-treatment>
