# Supplementary material for: Systematics of the parasitic wasp genus Oxyscelio Kieffer (Hymenoptera, Platygastridae s.l.), Part I: Indo-Malayan and Palearctic fauna
Source: Zookeys. 2013 Apr 18;(292):1–263. doi: 10.3897/zookeys.292.3867 (PMC3677352; doi:10.3897/zookeys.292.3867)
Supplement: XML Treatment for Oxyscelio jugi [file zookeys.292.3867-treatment55.xml]

<!DOCTYPE tp:taxon-treatment
  PUBLIC "-//TaxonX//DTD Taxonomic Treatment Publishing DTD v0 20100105//EN" "tax-treatment-NSO.dtd">
<tp:taxon-treatment xmlns:tp="http://www.plazi.org/taxpub"><tp:treatment-meta><mixed-citation publication-type="journal"><person-group><name><surname>Burks</surname><given-names>Roger A.</given-names></name><name><surname>Masner</surname><given-names>Lubomír</given-names></name><name><surname>Johnson</surname><given-names>Norman F.</given-names></name><name><surname>Austin</surname><given-names>Andrew D.</given-names></name></person-group><article-title>Systematics of the parasitic wasp genus 
                    <bold><italic><tp:taxon-name>Oxyscelio</tp:taxon-name></italic></bold> Kieffer (Hymenoptera, Platygastridae s.l.), Part I: Indo-Malayan and Palearctic fauna
                </article-title><source>Zookeys</source><day>18</day><month>4</month><year>2013</year><volume>2013</volume><issue>292</issue><fpage>1</fpage><lpage>263</lpage><pub-id pub-id-type="doi">10.3897/zookeys.292.3867</pub-id></mixed-citation></tp:treatment-meta><tp:nomenclature><tp:taxon-name>
                        <tp:taxon-name-part taxon-name-part-type="genus">Oxyscelio</tp:taxon-name-part>
                        <tp:taxon-name-part taxon-name-part-type="species">jugi</tp:taxon-name-part>
                    <object-id xmlns:xlink="http://www.w3.org/1999/xlink" xlink:type="simple">urn:lsid:zoobank.org:act:2D8F217A-8522-4F42-B41C-9038D798B6E7</object-id>
								<object-id xmlns:xlink="http://www.w3.org/1999/xlink" xlink:type="simple">urn:lsid:biosci.ohio-state.edu:osuc_concepts:275571</object-id>
								
                    <object-id xmlns:xlink="http://www.w3.org/1999/xlink" xlink:type="simple">http://species-id.net/wiki/Oxyscelio_jugi</object-id></tp:taxon-name><tp:taxon-authority>Burks</tp:taxon-authority><tp:taxon-status xmlns:xlink="http://www.w3.org/1999/xlink" xlink:type="simple">sp. n.</tp:taxon-status><xref ref-type="fig" rid="F55">Figures 263–268</xref><xref ref-type="fn" rid="FN77">Morphbank<sup>77</sup></xref></tp:nomenclature><tp:treatment-sec sec-type="Description"><title>Description.</title><p><italic>Female</italic>. Body length 3.55–4.5 mm (n=5).
                    </p><p>Radicle color: darker than scape. Scape color: Yellowish. A4: longer than broad; as long as broad. A5: broader than long. Antennal club: formed, segments compact.</p><p>Interantennal process: not elongate. Median longitudinal elevation in frontal depression: absent. Frontal depression: concave. Frontal depression sculpture: with 3 or more broadly interrupted transverse carinae. Submedian carina: strong, formed by a sharp raised carina. Submedian carina medially: without peak; with sharp peak. Concavity across dorsal part of frontal depression: absent. Depression extending ventrally from median ocellus: absent. Upper frons: not hood-like. Malar area near antennal foramen: without carina or expansion. Malar area at mouth corner: with <!--PageBreak-->radiating striae. Smooth strip along posterior side of malar sulcus: absent or not consistently broad. Middle genal carina: present. Direction of middle genal carina dorsally: parallel to eye margin. Major sculpture of gena anteriorly: umbilicate-foveate; rugose. Major sculpture of gena posteriorly: umbilicate-foveate; rugose. Microsculpture of gena anteroventrally: absent. Microsculpture of gena posteroventrally: absent. Median carina extending posteriorly from hyperoccipital carina: absent. Hyperoccipital carina: indicated by rugae. Lateral connection between hyperoccipital and occipital carinae: absent. Area between vertex and occipital carina: umbilicate-foveate. Occipital carina medially: absent. Lateral corners of occipital carina: not protruding.</p><p>Lateral pronotal area: without bulge projecting towards anterior pit. Epomial corner: strong. Netrion surface anteriorly: not inflexed. Mesoscutum anteriorly: not steep. Mesoscutal median carina: present and complete. Longitudinal carina between median carina and notauli: present. Major sculpture of medial mesoscutum anteriorly: umbilicate-foveate. Major sculpture of medial mesoscutum posteriorly: umbilicate-foveate. Microsculpture of medial mesoscutum anteriorly: granulate. Microsculpture of medial mesoscutum posteriorly: absent. Major sculpture of mes<!--PageBreak-->oscutellum: umbilicate-foveate. Microsculpture of mesoscutellum medially: absent. Microsculpture of mesoscutellum laterally: granulate. Mesoscutellar apex: convex or straight. Setae along anterior limit of femoral depression: arising from rows of foveae. Number of carinae crossing speculum above femoral depression: 2. Number of carinae crossing femoral depression: more than 5. Mesepimeral sulcus pits: 3-5. Metascutellum dorsally: concave. Metascutellar sculpture dorsally: smooth or with transverse carinae. Median carina of metascutellum: absent or branched. Metascutellar setae: absent. Metascutellar apex: weakly emarginate. Metapleuron above ventral metapleural area: crossed by carinae. Metasomal depression setae: absent. Lateral propodeal carinae anteromedially: strongly diverging. Anterior areoles of metasomal depression: absent. Anterior longitudinal carinae in metasomal depression: absent. Lateral propodeal areas: separated medially. Postmarginal vein: present. Fore wing apex: reaching middle of T5; reaching apex of T5; reaching apex of T6; reaching middle of T6.</p><p>T1 midlobe: with 5 longitudinal carinae. T1: without anterior bulge. T2: with straight longitudinal striae or rugae. T6: broader than long; longer than broad; as long as broad. Apical flange of T6: not exposed apically. Metasomal apex: tapering to a sharp point. Major sculpture of T6: umbilicate-punctate; longitudinally striate or rugose. Microsculpture of T6: absent.</p><p><italic>Male</italic>. Body length 3.5–5.05 mm (n=20). A5 tyloid: carina-like, not expanded. A11: longer than broad. Median tooth of frontal depression: absent. Median lobe of T1: with 4 longitudinal carinae. Metasomal apex: with acuminate lateral corners.
                    </p></tp:treatment-sec><tp:treatment-sec sec-type="Diagnosis"><title>Diagnosis.</title><p>Both sexes: Middle genal carina subparallel with eye margin. Hyperoccipital carina indicated by rugae. Mesoscutellum with granulate sculpture laterally but not medially. Metascutellum concave dorsally, smooth aside from some transverse carinae. Female: A5 broader than long. T1 midlobe with 5 longitudinal carinae. T6 acuminate apically. Male: A11 longer than broad. T1 midlobe with 4 longitudinal carinae. T7 with short, sharp and protruding posterolateral corners. <italic><tp:taxon-name>Oxyscelio jugi</tp:taxon-name></italic> can be distinguished from similar species by its strong mesoscutal sculpture and laterally granulate mesoscutellum. In males, the medial pair of longitudinal carinae of the T1 midlobe are usually curved to closely approach one another anteriorly.
                    </p></tp:treatment-sec><tp:treatment-sec sec-type="Etymology"><title>Etymology.</title><p>Latin noun, genitive case, meaning “ridge.” Refers to the extra longitudinal carinae found on the mesoscutum.</p></tp:treatment-sec><tp:treatment-sec sec-type="Link to distribution map"><title>Link to distribution map.</title><p>[<ext-link xmlns:xlink="http://www.w3.org/1999/xlink" ext-link-type="uri" xlink:href="http://hol.osu.edu/map-full.html?id=275571" xlink:type="simple">http://hol.osu.edu/map-full.html?id=275571</ext-link>]
                    </p></tp:treatment-sec><tp:treatment-sec sec-type="Material examined"><title>Material examined.</title><p>Holotype, female: <bold>MALAYSIA</bold>: Pahang St., Genting Tea Estate, 2000ft, VII-1985 - VIII-1985, malaise trap, W. Bundenberg, OSUC 369039 (deposited in CNCI). <italic>Paratypes</italic>: (4 females, 64 males) <bold>INDONESIA</bold>: 1 male, ROMEnt Spec. No. 112235 (ROME). <bold>LAOS</bold>: 11 males, OSUC 368850-368853, 368855-368856, 368862-368864, 368877, 368897 (CNCI). <bold>MALAYSIA</bold>: 1 female, 7 males, OSUC 369010, 369017, 369019, 369026, 369030, 369033, 369037-369038 (CNCI). <bold>THAILAND</bold>: 3 females, 43 males, OSUC 368641-368649, 368651-368671, 368753, 464040 (CNCI); OSUC 247618, 247923, 322119, 336700, 352477, 352479-352480 (OSUC); OSUC 320382, 320408, 352478, <!--PageBreak-->352912, 361208, 361351, 361365 (QSBG). <bold>VIETNAM</bold>: 2 males, OSUC 369106 (CNCI); OSUC 277433 (RMNH).
                    </p></tp:treatment-sec><tp:treatment-sec sec-type="Comments"><title>Comments.</title><p>Only a few females of <italic><tp:taxon-name>Oxyscelio jugi</tp:taxon-name></italic> are known, and these appear to be variable in sculpture and metasomal length. This variation is attributed to differences in body size.
                    </p><fig id="F55" position="float" orientation="portrait"><label>Figures 263–268.</label><caption><p><italic><tp:taxon-name>Oxyscelio jugi</tp:taxon-name></italic> sp. n., holotype female (OSUC 369039) <bold>263</bold> Head and mesosoma, lateral view <bold>264</bold> Head and mesosoma, dorsal view. Paratype female (OSUC 322119) <bold>265</bold> Head, anterior view <bold>266</bold> Metasoma, dorsal view. Paratype male (OSUC 352478) <bold>267</bold> Antenna <bold>268</bold> Metasoma, dorsal view. Morphbank<sup>77</sup></p></caption><graphic xmlns:xlink="http://www.w3.org/1999/xlink" xlink:href="ZooKeys-292-001-g055.jpg" position="float" orientation="portrait" xlink:type="simple"/></fig></tp:treatment-sec><tp:treatment-sec><!--Section generated to contain objects referenced in tp:taxon-treatment.--><fn-group><fn id="FN77"><label>77</label><p><ext-link xmlns:xlink="http://www.w3.org/1999/xlink" ext-link-type="uri" xlink:href="http://www.morphbank.net/?id=807707" xlink:type="simple">http://www.morphbank.net/?id=807707</ext-link></p></fn></fn-group></tp:treatment-sec></tp:taxon-treatment>
