# Supplementary material for: Systematics of the parasitic wasp genus Oxyscelio Kieffer (Hymenoptera, Platygastridae s.l.), Part I: Indo-Malayan and Palearctic fauna
Source: Zookeys. 2013 Apr 18;(292):1–263. doi: 10.3897/zookeys.292.3867 (PMC3677352; doi:10.3897/zookeys.292.3867)
Supplement: XML Treatment for Oxyscelio kiefferi [file zookeys.292.3867-treatment56.xml]

<!DOCTYPE tp:taxon-treatment
  PUBLIC "-//TaxonX//DTD Taxonomic Treatment Publishing DTD v0 20100105//EN" "tax-treatment-NSO.dtd">
<tp:taxon-treatment xmlns:tp="http://www.plazi.org/taxpub"><tp:treatment-meta><mixed-citation publication-type="journal"><person-group><name><surname>Burks</surname><given-names>Roger A.</given-names></name><name><surname>Masner</surname><given-names>Lubomír</given-names></name><name><surname>Johnson</surname><given-names>Norman F.</given-names></name><name><surname>Austin</surname><given-names>Andrew D.</given-names></name></person-group><article-title>Systematics of the parasitic wasp genus 
                    <bold><italic><tp:taxon-name>Oxyscelio</tp:taxon-name></italic></bold> Kieffer (Hymenoptera, Platygastridae s.l.), Part I: Indo-Malayan and Palearctic fauna
                </article-title><source>Zookeys</source><day>18</day><month>4</month><year>2013</year><volume>2013</volume><issue>292</issue><fpage>1</fpage><lpage>263</lpage><pub-id pub-id-type="doi">10.3897/zookeys.292.3867</pub-id></mixed-citation></tp:treatment-meta><tp:nomenclature><tp:taxon-name>
                        <tp:taxon-name-part taxon-name-part-type="genus">Oxyscelio</tp:taxon-name-part>
                        <tp:taxon-name-part taxon-name-part-type="species">kiefferi</tp:taxon-name-part>
                    <object-id xmlns:xlink="http://www.w3.org/1999/xlink" xlink:type="simple">urn:lsid:zoobank.org:act:E0DD3650-11B0-4D2C-934B-135E9B56790A</object-id>
                    <object-id xmlns:xlink="http://www.w3.org/1999/xlink" xlink:type="simple">urn:lsid:biosci.ohio-state.edu:osuc_concepts:5024</object-id>
                    <object-id xmlns:xlink="http://www.w3.org/1999/xlink" xlink:type="simple">http://species-id.net/wiki/Oxyscelio_kiefferi</object-id>
                    </tp:taxon-name><!--PageBreak--><tp:taxon-authority>Dodd</tp:taxon-authority><xref ref-type="fig" rid="F56">Figures 269–271</xref><xref ref-type="fn" rid="FN78">Morphbank<sup>78</sup></xref><tp:nomenclature-citation-list><tp:nomenclature-citation><tp:taxon-name>Camptoteleia flavipennis</tp:taxon-name><comment> Kieffer, 1914: 296, 297 (original description, keyed; preoccupied by <italic><tp:taxon-name>Xenoteleia flavipennis</tp:taxon-name></italic><xref ref-type="bibr" rid="B20">Kieffer (1913b)</xref>; <xref ref-type="bibr" rid="B22">Kieffer 1916</xref>: 171 (keyed); <xref ref-type="bibr" rid="B23">Kieffer 1926</xref>: 380, 383 (description, keyed).
</comment></tp:nomenclature-citation><tp:nomenclature-citation><tp:taxon-name>Oxyscelio kiefferi</tp:taxon-name><comment> Dodd: <xref ref-type="bibr" rid="B8">Dodd 1931</xref>: 75 (replacement name, generic transfer).
</comment></tp:nomenclature-citation></tp:nomenclature-citation-list></tp:nomenclature><tp:treatment-sec sec-type="Description"><title>Description.</title><p><italic>Female</italic>. Unknown.
                    </p><p><italic>Male</italic>. Body length 3.8–3.85 mm (n=2).
                    </p><p>Radicle color: same color as scape. Scape color: Yellowish. A5 tyloid: carina-like, not expanded. A11: longer than broad.</p><p>Interantennal process: not elongate. Median longitudinal elevation in frontal depression: absent. Frontal depression: concave. Frontal depression sculpture: without transverse or oblique carinae below submedian carina. Submedian carina: strong, formed by a sharp raised carina. Submedian carina medially: without peak. Median tooth of frontal depression: absent. Concavity across dorsal part of frontal depression: absent. Depression extending ventrally from median ocellus: absent. Upper frons: not hood-like. Malar area near antennal foramen: without carina or expansion. Malar area at mouth corner: with radiating striae. Smooth strip along posterior side of malar sulcus: absent or not consistently broad. Middle genal carina: present. Direction of middle genal carina dorsally: parallel to eye margin. Major sculpture of gena anteriorly: umbilicate-foveate. Major sculpture of gena posteriorly: umbilicate-foveate; rugose. Microsculpture of gena anteroventrally: absent. Microsculpture of gena posteroventrally: absent. Median carina extending posteriorly from hyperoccipital carina: absent. Hyperoccipital carina: indicated by rugae. Lateral connection between hyperoccipital and occipital carinae: absent. Area between vertex and occipital carina: umbilicate-foveate. Occipital carina medially: absent. Lateral corners of occipital carina: not protruding.</p><p>Lateral pronotal area: without bulge projecting towards anterior pit. Epomial corner: strong. Netrion surface anteriorly: not inflexed. Mesoscutum anteriorly: not steep. Mesoscutal median carina: present and complete. Longitudinal carina between median carina and notauli: absent. Major sculpture of medial mesoscutum anteriorly: umbilicate-foveate; irregularly rugose. Major sculpture of medial mesoscutum posteriorly: umbilicate-foveate. Microsculpture of medial mesoscutum anteriorly: granulate. Microsculpture of medial mesoscutum posteriorly: absent; granulate. Major sculpture of mesoscutellum: umbilicate-foveate. Microsculpture of mesoscutellum medially: absent. Microsculpture of mesoscutellum laterally: granulate. Mesoscutellar apex: convex or straight. Setae along anterior limit of femoral depression: arising from rows of foveae. Number of carinae crossing speculum above femoral depression: 3. Number of carinae crossing femoral depression: more than 5. Mesepimeral sulcus pits: more than 5. Metascutellum dorsally: concave. Metascutellar sculpture dorsally: smooth or with <!--PageBreak-->transverse carinae. Median carina of metascutellum: absent or branched. Metascutellar setae: absent. Metascutellar apex: convex or straight. Metapleuron above ventral metapleural area: crossed by carinae. Metasomal depression setae: absent. Anterior areoles of metasomal depression: absent. Anterior longitudinal carinae in metasomal depression: absent. Lateral propodeal areas: separated medially. Postmarginal vein: present.</p><p>Median lobe of T1: with 3 longitudinal carinae. Metasomal apex: with acuminate lateral corners.</p></tp:treatment-sec><tp:treatment-sec sec-type="Diagnosis"><title>Diagnosis.</title><p>Male: A11 longer than broad. Middle genal carina subparallel with eye margin. Hyperoccipital carina indicated by rugae. Mesoscutellum with granulate sculpture laterally but not medially. Metascutellum concave dorsally, smooth aside from some transverse carinae. T1 midlobe with 3 longitudinal carinae. T7 with short, sharp and protruding posterolateral corners.</p></tp:treatment-sec><tp:treatment-sec sec-type="Link to distribution map"><title>Link to distribution map.</title><p>[<ext-link xmlns:xlink="http://www.w3.org/1999/xlink" ext-link-type="uri" xlink:href="http://hol.osu.edu/map-full.html?id=5024" xlink:type="simple">http://hol.osu.edu/map-full.html?id=5024</ext-link>]
                    </p></tp:treatment-sec><tp:treatment-sec sec-type="Material examined"><title>Material examined.</title><p>Neotype, male: <bold>PHILIPPINES</bold>: Negros Oriental Prov., 16km W Dumaguete, disturbed riparian forest, ROM 873021, Camp Lookout, 14.V-16.V.1987, malaise trap, D. C. Darling, OSUC 228721 (deposited in ROME). <italic>Other material</italic>: <bold>PHILIPPINES</bold>: 1 male, OSUC 268275 (USNM).
                    </p></tp:treatment-sec><tp:treatment-sec sec-type="Comments"><title>Comments.</title><p>The type material of <italic><tp:taxon-name>Camptoteleia flavipennis</tp:taxon-name></italic> Kieffer, collected from Laguna, Los Baños, in the Philippines, could not be found after an extensive search of collections known to house Kieffer type material. The neotype of <italic><tp:taxon-name>Camptoteleia flavipennis</tp:taxon-name></italic> is presently designated to clarify the taxonomic status of the species. It was selected because it was collected in the Philippines and resembles <xref ref-type="bibr" rid="B20">Kieffer’s (1913b)</xref> description in having a short metasoma and smooth frontal depression. We presume that Kieffer was mistaken when he mentioned that T7 lacked armature.
                    </p><fig id="F56" position="float" orientation="portrait"><label>Figures 269–271.</label><caption><p><italic><tp:taxon-name>Oxyscelio kiefferi</tp:taxon-name></italic> Dodd, neotype male (OSUC 228721) <bold>269</bold> Body, lateral view <bold>270 </bold>Head and mesosoma, dorsal view <bold>271</bold> Head, oblique anterior view. Morphbank<sup>78</sup></p></caption><graphic xmlns:xlink="http://www.w3.org/1999/xlink" xlink:href="ZooKeys-292-001-g056.jpg" position="float" orientation="portrait" xlink:type="simple"/></fig></tp:treatment-sec><tp:treatment-sec><!--Section generated to contain objects referenced in tp:taxon-treatment.--><fn-group><fn id="FN78"><label>78</label><p><ext-link xmlns:xlink="http://www.w3.org/1999/xlink" ext-link-type="uri" xlink:href="http://www.morphbank.net/?id=807708" xlink:type="simple">http://www.morphbank.net/?id=807708</ext-link></p></fn></fn-group></tp:treatment-sec><ref-list><ref id="B20"><mixed-citation xmlns:xlink="http://www.w3.org/1999/xlink" xlink:type="simple"><person-group><name name-style="western"><surname>Kieffer</surname><given-names>JJ</given-names></name></person-group> (<year>1913b</year>)<source> Serphides des Îles Philippines. Insecta 3: 253–462.<sup>132</sup></source></mixed-citation></ref><ref id="B22"><mixed-citation xmlns:xlink="http://www.w3.org/1999/xlink" xlink:type="simple"><person-group><name name-style="western"><surname>Kieffer</surname><given-names>JJ</given-names></name></person-group> (<year>1916</year>)<source> Neue Scelioniden aus den Philippinen-Inseln. Brotéria 14: 58–187.<sup>134</sup></source></mixed-citation></ref><ref id="B23"><mixed-citation xmlns:xlink="http://www.w3.org/1999/xlink" xlink:type="simple"><person-group><name name-style="western"><surname>Kieffer</surname><given-names>JJ</given-names></name></person-group> (<year>1926</year>)<source><italic>Scelionidae</italic>. Das Tierreich. Vol. 48. Walter de Gruyter &amp; Co., Berlin, 885 pp.<sup>135</sup></source></mixed-citation></ref><ref id="B8"><mixed-citation xmlns:xlink="http://www.w3.org/1999/xlink" xlink:type="simple"><person-group><name name-style="western"><surname>Dodd</surname><given-names>AP</given-names></name></person-group> (<year>1931</year>) <source>The genus <italic>Oxyscelio</italic> Kieffer, its synonymy and species, with a description of one new genus (Hymenoptera: Proctotrypoidea). Proceedings of the Royal Society of Queensland 42: 71–81.<sup>121</sup></source></mixed-citation></ref></ref-list></tp:taxon-treatment>
