# Supplementary material for: Systematics of the parasitic wasp genus Oxyscelio Kieffer (Hymenoptera, Platygastridae s.l.), Part I: Indo-Malayan and Palearctic fauna
Source: Zookeys. 2013 Apr 18;(292):1–263. doi: 10.3897/zookeys.292.3867 (PMC3677352; doi:10.3897/zookeys.292.3867)
Supplement: XML Treatment for Oxyscelio kramatos [file zookeys.292.3867-treatment57.xml]

<!DOCTYPE tp:taxon-treatment
  PUBLIC "-//TaxonX//DTD Taxonomic Treatment Publishing DTD v0 20100105//EN" "tax-treatment-NSO.dtd">
<tp:taxon-treatment xmlns:tp="http://www.plazi.org/taxpub"><tp:treatment-meta><mixed-citation publication-type="journal"><person-group><name><surname>Burks</surname><given-names>Roger A.</given-names></name><name><surname>Masner</surname><given-names>Lubomír</given-names></name><name><surname>Johnson</surname><given-names>Norman F.</given-names></name><name><surname>Austin</surname><given-names>Andrew D.</given-names></name></person-group><article-title>Systematics of the parasitic wasp genus 
                    <bold><italic><tp:taxon-name>Oxyscelio</tp:taxon-name></italic></bold> Kieffer (Hymenoptera, Platygastridae s.l.), Part I: Indo-Malayan and Palearctic fauna
                </article-title><source>Zookeys</source><day>18</day><month>4</month><year>2013</year><volume>2013</volume><issue>292</issue><fpage>1</fpage><lpage>263</lpage><pub-id pub-id-type="doi">10.3897/zookeys.292.3867</pub-id></mixed-citation></tp:treatment-meta><tp:nomenclature><tp:taxon-name>
                        <tp:taxon-name-part taxon-name-part-type="genus">Oxyscelio</tp:taxon-name-part>
                        <tp:taxon-name-part taxon-name-part-type="species">kramatos</tp:taxon-name-part>
                    <object-id xmlns:xlink="http://www.w3.org/1999/xlink" xlink:type="simple">urn:lsid:zoobank.org:act:F06E950E-9DE5-4330-A32A-F6C42BE982C6</object-id>
								<object-id xmlns:xlink="http://www.w3.org/1999/xlink" xlink:type="simple">urn:lsid:biosci.ohio-state.edu:osuc_concepts:305703</object-id>
								
                    <object-id xmlns:xlink="http://www.w3.org/1999/xlink" xlink:type="simple">http://species-id.net/wiki/Oxyscelio_kramatos</object-id></tp:taxon-name><tp:taxon-authority>Burks</tp:taxon-authority><tp:taxon-status xmlns:xlink="http://www.w3.org/1999/xlink" xlink:type="simple">sp. n.</tp:taxon-status><xref ref-type="fig" rid="F57">Figures 272–277</xref><xref ref-type="fn" rid="FN79">Morphbank<sup>79</sup></xref></tp:nomenclature><tp:treatment-sec sec-type="Description"><title>Description.</title><p><italic>Female</italic>. Body length 3.65 mm (n=1).
                    </p><p>Radicle color: darker than scape. Scape color: Yellowish. A4: longer than broad. A5: longer than broad; as long as broad. Antennal club: formed, segments compact.</p><p>Interantennal process: not elongate. Median longitudinal elevation in frontal depression: absent. Frontal depression: concave. Frontal depression sculpture: with 3 or more broadly interrupted transverse carinae. Submedian carina: strong, formed by a sharp raised carina. Submedian carina medially: without peak. Concavity across dorsal part of frontal depression: absent. Depression extending ventrally from median ocellus: absent. Upper frons: not hood-like. Malar area near antennal foramen: without carina or expansion. Malar area at mouth corner: with radiating striae. Smooth strip along posterior side of malar sulcus: absent or not consistently broad. Middle genal carina: <!--PageBreak-->present. Direction of middle genal carina dorsally: parallel to eye margin. Major sculpture of gena anteriorly: umbilicate-foveate; rugose. Major sculpture of gena posteriorly: umbilicate-foveate; rugose. Microsculpture of gena anteroventrally: granulate. Microsculpture of gena posteroventrally: granulate. Median carina extending posteriorly from hyperoccipital carina: absent. Hyperoccipital carina: indicated by rugae. Lateral connection between hyperoccipital and occipital carinae: present as a weak elevation. Area be<!--PageBreak-->tween vertex and occipital carina: irregularly rugose. Occipital carina medially: slightly convex, flatter medially than laterally. Lateral corners of occipital carina: not protruding.</p><p>Lateral pronotal area: without bulge projecting towards anterior pit. Epomial corner: strong. Netrion surface anteriorly: not inflexed. Mesoscutum anteriorly: not steep. Mesoscutal median carina: present and complete. Longitudinal carina between median carina and notauli: absent. Major sculpture of medial mesoscutum anteriorly: umbilicate-foveate. Major sculpture of medial mesoscutum posteriorly: umbilicate-punctate; irregularly rugose. Microsculpture of medial mesoscutum anteriorly: granulate. Microsculpture of medial mesoscutum posteriorly: absent. Major sculpture of mesoscutellum: umbilicate-foveate; umbilicate-punctate. Microsculpture of mesoscutellum medially: granulate. Microsculpture of mesoscutellum laterally: granulate. Mesoscutellar apex: convex or straight. Setae along anterior limit of femoral depression: arising from rows of foveae. Number of carinae crossing speculum above femoral depression: 4. Number of carinae crossing femoral depression: more than 5. Mesepimeral sulcus pits: more than 5. Metascutellum dorsally: concave. Metascutellar sculpture dorsally: smooth or with transverse carinae. Median carina of metascutellum: absent or branched. Metascutellar setae: absent. Metascutellar apex: weakly emarginate. Metapleuron above ventral metapleural area: crossed by carinae; smooth. Metasomal depression setae: absent. Lateral propodeal carinae anteromedially: weakly diverging. Anterior areoles of metasomal depression: absent. Anterior longitudinal carinae in metasomal depression: absent. Lateral propodeal areas: separated medially. Postmarginal vein: present. Fore wing apex: reaching beyond T6.</p><p>T1 midlobe: with 4 longitudinal carinae. T1: without anterior bulge. T2: with straight longitudinal striae or rugae. T6: broader than long. Apical flange of T6: exposed apically. Metasomal apex: rounded. Major sculpture of T6: umbilicate-punctate; longitudinally striate or rugose. Microsculpture of T6: granulate.</p><p><italic>Male</italic>. Body length 3.65–4 mm (n=2). A5 tyloid: carina-like, not expanded. A11: longer than broad. Median tooth of frontal depression: absent. Median lobe of T1: with 4 longitudinal carinae. Metasomal apex: with tiny rounded tubercles.
                    </p></tp:treatment-sec><tp:treatment-sec sec-type="Diagnosis"><title>Diagnosis.</title><p>Both sexes: Frons without elevation between antennal foramen and eye. Hyperoccipital carina present, continuous with vague anterior genal carina. Gena with some strong sculpture, at least one strong ruga along middle. Mesoscutellum strongly granulate. Metascutellum subrectangular, weakly emarginate. Metasomal depression elongate, without extensive sculpture; lateral propodeal carinae narrowly separated anteriorly. Female: T1 midlobe with 5 longitudinal carinae. T6 rounded apically. Male: T1 midlobe with 4 longitudinal carinae. T7 with posterolateral tubercles. <italic><tp:taxon-name>Oxyscelio kramatos</tp:taxon-name></italic> shares several characters with <italic><tp:taxon-name>Oxyscelio vadorum</tp:taxon-name></italic>, but has stronger genal sculpture and little or no postmarginal vein. It also strongly resembles the <italic>crateris</italic>-group in having a vaguely crater-like occiput, but this is not as laterally well-defined as in that group.
                    </p></tp:treatment-sec><tp:treatment-sec sec-type="Etymology"><title>Etymology.</title><p>Noun based on Greek, meaning “mixture.” Meant to indicate the morphological similarity to both <italic><tp:taxon-name>Oxyscelio vadorum</tp:taxon-name></italic> and the <italic>crateris</italic>-group.
                    </p></tp:treatment-sec><tp:treatment-sec sec-type="Link to distribution map"><title>Link to distribution map.</title><p>[<ext-link xmlns:xlink="http://www.w3.org/1999/xlink" ext-link-type="uri" xlink:href="http://hol.osu.edu/map-full.html?id=305703" xlink:type="simple">http://hol.osu.edu/map-full.html?id=305703</ext-link>]
                    </p><!--PageBreak--></tp:treatment-sec><tp:treatment-sec sec-type="Material examined"><title>Material examined.</title><p>Holotype, female: <bold>TAIWAN</bold>: Taiwan Prov., Nantou Co., Dongbu (Tungpu), 1200m, 18.X–21.X.1982, K.-C. Chou &amp; S.-C. Lin, OSUC 439696 (deposited in TARI). <italic>Paratypes</italic>: <bold>TAIWAN</bold>: 2 males, OSUC 439719, 439741 (TARI).
                    </p><fig id="F57" position="float" orientation="portrait"><label>Figures 272–277.</label><caption><p><italic><tp:taxon-name>Oxyscelio kramatos</tp:taxon-name></italic> sp. n., holotype female (OSUC 439696) <bold>272</bold> Head and mesosoma, lateral view <bold>273</bold> Head and mesosoma, dorsal view <bold>274</bold> Head, anterior view <bold>275</bold> Propodeum, posterodorsal view. Paratype male (OSUC 439741) <bold>276</bold> Antenna <bold>277</bold> Metasoma, dorsal view. Morphbank<sup>79</sup></p></caption><graphic xmlns:xlink="http://www.w3.org/1999/xlink" xlink:href="ZooKeys-292-001-g057.jpg" position="float" orientation="portrait" xlink:type="simple"/></fig></tp:treatment-sec><tp:treatment-sec><!--Section generated to contain objects referenced in tp:taxon-treatment.--><fn-group><fn id="FN79"><label>79</label><p><ext-link xmlns:xlink="http://www.w3.org/1999/xlink" ext-link-type="uri" xlink:href="http://www.morphbank.net/?id=807709" xlink:type="simple">http://www.morphbank.net/?id=807709</ext-link></p></fn></fn-group></tp:treatment-sec></tp:taxon-treatment>
