# Supplementary material for: Systematics of the parasitic wasp genus Oxyscelio Kieffer (Hymenoptera, Platygastridae s.l.), Part I: Indo-Malayan and Palearctic fauna
Source: Zookeys. 2013 Apr 18;(292):1–263. doi: 10.3897/zookeys.292.3867 (PMC3677352; doi:10.3897/zookeys.292.3867)
Supplement: XML Treatment for Oxyscelio latinubbin [file zookeys.292.3867-treatment60.xml]

<!DOCTYPE tp:taxon-treatment
  PUBLIC "-//TaxonX//DTD Taxonomic Treatment Publishing DTD v0 20100105//EN" "tax-treatment-NSO.dtd">
<tp:taxon-treatment xmlns:tp="http://www.plazi.org/taxpub"><tp:treatment-meta><mixed-citation publication-type="journal"><person-group><name><surname>Burks</surname><given-names>Roger A.</given-names></name><name><surname>Masner</surname><given-names>Lubomír</given-names></name><name><surname>Johnson</surname><given-names>Norman F.</given-names></name><name><surname>Austin</surname><given-names>Andrew D.</given-names></name></person-group><article-title>Systematics of the parasitic wasp genus 
                    <bold><italic><tp:taxon-name>Oxyscelio</tp:taxon-name></italic></bold> Kieffer (Hymenoptera, Platygastridae s.l.), Part I: Indo-Malayan and Palearctic fauna
                </article-title><source>Zookeys</source><day>18</day><month>4</month><year>2013</year><volume>2013</volume><issue>292</issue><fpage>1</fpage><lpage>263</lpage><pub-id pub-id-type="doi">10.3897/zookeys.292.3867</pub-id></mixed-citation></tp:treatment-meta><tp:nomenclature><tp:taxon-name>
                        <tp:taxon-name-part taxon-name-part-type="genus">Oxyscelio</tp:taxon-name-part>
                        <tp:taxon-name-part taxon-name-part-type="species">latinubbin</tp:taxon-name-part>
                    <object-id xmlns:xlink="http://www.w3.org/1999/xlink" xlink:type="simple">urn:lsid:zoobank.org:act:417CE843-7ABB-413C-8407-2A3465D74AE7</object-id>
								<object-id xmlns:xlink="http://www.w3.org/1999/xlink" xlink:type="simple">urn:lsid:biosci.ohio-state.edu:osuc_concepts:275544</object-id>
								
                    <object-id xmlns:xlink="http://www.w3.org/1999/xlink" xlink:type="simple">http://species-id.net/wiki/Oxyscelio_latinubbin</object-id></tp:taxon-name><tp:taxon-authority>Burks</tp:taxon-authority><tp:taxon-status xmlns:xlink="http://www.w3.org/1999/xlink" xlink:type="simple">sp. n.</tp:taxon-status><xref ref-type="fig" rid="F60">Figures 284–287</xref><xref ref-type="fn" rid="FN82">Morphbank<sup>82</sup></xref></tp:nomenclature><tp:treatment-sec sec-type="Description"><title>Description.</title><p><italic>Female</italic>. Body length 4.9–5.25 mm (n=2).
                    </p><p>Radicle color: darker than scape. Scape color: Yellowish. A4: longer than broad. A5: longer than broad. Antennal club: formed, segments compact.</p><p>Interantennal process: not elongate. Median longitudinal elevation in frontal depression: absent. Frontal depression: concave. Frontal depression sculpture: with 1 complete transverse carina. Submedian carina: strong, formed by a sharp raised carina. Submedian carina medially: with sharp peak. Concavity across dorsal part of frontal depression: absent. Depression extending ventrally from median ocellus: absent. Upper frons: not hood-like. Malar area near antennal foramen: with oblique tooth-like flange (facial nubbin). Malar area at mouth corner: without striae. Smooth strip along posterior side of malar sulcus: absent or not consistently broad. Middle genal carina: present. Direction of middle genal carina dorsally: parallel to eye margin. Major sculpture of gena anteriorly: umbilicate-foveate. Major sculpture of gena posteriorly: absent; umbilicate-foveate. Microsculpture of gena anteroventrally: absent. Microsculpture of gena posteroventrally: absent. Median carina extending posteriorly from hyperoccipital carina: absent. Hyperoccipital carina: not indicated medially. Lateral connection between hyperoccipital and occipital carinae: absent. Area between vertex and occipital carina: umbilicate-foveate. Occipital carina medially: sinuate, concave medial to corners, but without a median peak. Lateral corners of occipital carina: sharp and protruding.</p><p><!--PageBreak-->Lateral pronotal area: without bulge projecting towards anterior pit. Epomial corner: strong. Netrion surface anteriorly: not inflexed. Mesoscutum anteriorly: not steep. Mesoscutal median carina: present and complete. Longitudinal carina between median carina and notauli: absent. Major sculpture of medial mesoscutum anteriorly: umbilicate-foveate. Major sculpture of medial mesoscutum posteriorly: umbilicate-foveate. Microsculpture of medial mesoscutum anteriorly: granulate. Microsculpture of medial mesoscutum posteriorly: granulate. Major sculpture of mesoscutellum: umbilicate-foveate. Microsculpture of mesoscutellum medially: granulate. Microsculpture of mesoscutellum laterally: granulate. Mesoscutellar apex: convex or straight. Setae along anterior limit of femoral depression: arising from rows of foveae. Number of carinae crossing speculum above femoral depression: 2. Number of carinae crossing femoral depression: more than 5. Mesepimeral sulcus pits: more than 5. Metascutellum dorsally: concave. Metascutellar sculpture dorsally: smooth or with transverse carinae. Median carina of metascutellum: absent or branched. Metascutellar setae: absent. Metascutellar apex: convex or straight. Metapleuron above ventral metapleural area: crossed by carinae. Metasomal depression setae: absent. Lateral propodeal carinae anteromedially: strongly diverging. Anterior areoles of metasomal depression: absent. Anterior longitudinal carinae in metasomal depression: absent. Lateral propodeal ar<!--PageBreak-->eas: meeting for only a short distance medially. Postmarginal vein: absent. Fore wing apex: reaching middle of T4; reaching apex of T4.</p><p>T1 midlobe: with 5 longitudinal carinae. T1: without anterior bulge. T2: with straight longitudinal striae or rugae. T6: longer than broad. Apical flange of T6: not exposed apically. Metasomal apex: tapering to a sharp point. Major sculpture of T6: umbilicate-punctate; longitudinally striate or rugose. Microsculpture of T6: granulate.</p><p><italic>Male</italic>. Unknown.
                    </p></tp:treatment-sec><tp:treatment-sec sec-type="Diagnosis"><title>Diagnosis.</title><p>Female: Antennal club formed. A4, A5 longer than broad. Face with broad oblique expanded flange between antennal foramen and eye. Metascutellum longer than broad, with central smooth channel. <italic><tp:taxon-name>Oxyscelio latinubbin</tp:taxon-name></italic> is similar to <italic><tp:taxon-name>Oxyscelio aclavae</tp:taxon-name></italic>, in having a long metascutellum with a median channel and a propodeum that forms a short arch above the anterior part of T1. It differs in having a swollen, compact antennal club.
                    </p></tp:treatment-sec><tp:treatment-sec sec-type="Etymology"><title>Etymology.</title><p>Compound noun intended to mean “broad nubbin.” Refers to the unusual broad oblique flange between the antennal foramen and eye.</p></tp:treatment-sec><tp:treatment-sec sec-type="Link to distribution map"><title>Link to distribution map.</title><p>[<ext-link xmlns:xlink="http://www.w3.org/1999/xlink" ext-link-type="uri" xlink:href="http://hol.osu.edu/map-full.html?id=275544" xlink:type="simple">http://hol.osu.edu/map-full.html?id=275544</ext-link>]
                    </p></tp:treatment-sec><tp:treatment-sec sec-type="Material examined"><title>Material examined.</title><p>Holotype, female: <bold>THAILAND</bold>: Chiang Mai Prov., Thung Buatong Viewpoint, T2849, Huai Nam Dang National Park, <named-content xmlns:xlink="http://www.w3.org/1999/xlink" content-type="dwc:verbatimCoordinates" xlink:type="simple">19°17.470'N, 98°36.033'E</named-content>, 1464m, 31.VII-7.VIII.2007, malaise trap, Thawatchai &amp; Anuchart, OSUC 361193 (deposited in QSBG). <italic>Paratype</italic>: <bold>THAILAND</bold>: 1 female, OSUC 252040 (OSUC).
                    </p><fig id="F60" position="float" orientation="portrait"><label>Figures 284–287.</label><caption><p><italic><tp:taxon-name>Oxyscelio latinubbin</tp:taxon-name></italic> sp. n., paratype female (OSUC 252040) <bold>284</bold> Head and mesosoma, lateral view <bold>285</bold> Head and mesosoma, dorsal view <bold>286</bold> Head, anterior view <bold>287</bold> Metasoma, dorsal view. Morphbank<sup>82</sup></p></caption><graphic xmlns:xlink="http://www.w3.org/1999/xlink" xlink:href="ZooKeys-292-001-g060.jpg" position="float" orientation="portrait" xlink:type="simple"/></fig></tp:treatment-sec><tp:treatment-sec><!--Section generated to contain objects referenced in tp:taxon-treatment.--><fn-group><fn id="FN82"><label>82</label><p><ext-link xmlns:xlink="http://www.w3.org/1999/xlink" ext-link-type="uri" xlink:href="http://www.morphbank.net/?id=807712" xlink:type="simple">http://www.morphbank.net/?id=807712</ext-link></p></fn></fn-group></tp:treatment-sec></tp:taxon-treatment>
