# Supplementary material for: Systematics of the parasitic wasp genus Oxyscelio Kieffer (Hymenoptera, Platygastridae s.l.), Part I: Indo-Malayan and Palearctic fauna
Source: Zookeys. 2013 Apr 18;(292):1–263. doi: 10.3897/zookeys.292.3867 (PMC3677352; doi:10.3897/zookeys.292.3867)
Supplement: XML Treatment for Oxyscelio limae [file zookeys.292.3867-treatment62.xml]

<!DOCTYPE tp:taxon-treatment
  PUBLIC "-//TaxonX//DTD Taxonomic Treatment Publishing DTD v0 20100105//EN" "tax-treatment-NSO.dtd">
<tp:taxon-treatment xmlns:tp="http://www.plazi.org/taxpub"><tp:treatment-meta><mixed-citation publication-type="journal"><person-group><name><surname>Burks</surname><given-names>Roger A.</given-names></name><name><surname>Masner</surname><given-names>Lubomír</given-names></name><name><surname>Johnson</surname><given-names>Norman F.</given-names></name><name><surname>Austin</surname><given-names>Andrew D.</given-names></name></person-group><article-title>Systematics of the parasitic wasp genus 
                    <bold><italic><tp:taxon-name>Oxyscelio</tp:taxon-name></italic></bold> Kieffer (Hymenoptera, Platygastridae s.l.), Part I: Indo-Malayan and Palearctic fauna
                </article-title><source>Zookeys</source><day>18</day><month>4</month><year>2013</year><volume>2013</volume><issue>292</issue><fpage>1</fpage><lpage>263</lpage><pub-id pub-id-type="doi">10.3897/zookeys.292.3867</pub-id></mixed-citation></tp:treatment-meta><tp:nomenclature><tp:taxon-name>
                        <tp:taxon-name-part taxon-name-part-type="genus">Oxyscelio</tp:taxon-name-part>
                        <tp:taxon-name-part taxon-name-part-type="species">limae</tp:taxon-name-part>
                    <object-id xmlns:xlink="http://www.w3.org/1999/xlink" xlink:type="simple">urn:lsid:zoobank.org:act:C7BA9F04-F257-4CA2-BEAD-6D673281A7C9</object-id>
								<object-id xmlns:xlink="http://www.w3.org/1999/xlink" xlink:type="simple">urn:lsid:biosci.ohio-state.edu:osuc_concepts:275508</object-id>
								
                    <object-id xmlns:xlink="http://www.w3.org/1999/xlink" xlink:type="simple">http://species-id.net/wiki/Oxyscelio_limae</object-id></tp:taxon-name><tp:taxon-authority>Burks</tp:taxon-authority><tp:taxon-status xmlns:xlink="http://www.w3.org/1999/xlink" xlink:type="simple">sp. n.</tp:taxon-status><xref ref-type="fig" rid="F62">Figures 294–299</xref><xref ref-type="fn" rid="FN84">Morphbank<sup>84</sup></xref></tp:nomenclature><tp:treatment-sec sec-type="Description"><title>Description.</title><p><italic>Female</italic>. Body length 3.65–4.1 mm (n=20).
                    </p><p>Radicle color: same color as scape. Scape color: Yellowish. A4: broader than long. A5: broader than long. Antennal club: formed, segments compact.</p><p><!--PageBreak-->Interantennal process: not elongate. Median longitudinal elevation in frontal depression: absent. Frontal depression: concave. Frontal depression sculpture: with 3 or more broadly interrupted transverse carinae. Submedian carina: strong, formed by a sharp raised carina. Submedian carina medially: without peak. Concavity across dorsal part of frontal depression: present. Depression extending ventrally from median ocellus: absent. Upper frons: not hood-like. Malar area near antennal foramen: without carina or expansion. Malar area at mouth corner: without striae. Smooth strip along pos<!--PageBreak-->terior side of malar sulcus: absent or not consistently broad. Middle genal carina: present. Direction of middle genal carina dorsally: parallel to eye margin. Major sculpture of gena anteriorly: rugose; umbilicate-punctate. Major sculpture of gena posteriorly: umbilicate-foveate. Microsculpture of gena anteroventrally: absent. Microsculpture of gena posteroventrally: absent. Median carina extending posteriorly from hyperoccipital carina: absent. Hyperoccipital carina: not indicated medially. Lateral connection between hyperoccipital and occipital carinae: absent. Area between vertex and occipital carina: with transverse carinae. Occipital carina medially: uniformly rounded. Lateral corners of occipital carina: not protruding.</p><p>Lateral pronotal area: without bulge projecting towards anterior pit. Epomial corner: strong. Netrion surface anteriorly: not inflexed. Mesoscutum anteriorly: steep. Mesoscutal median carina: present and complete. Longitudinal carina between median carina and notauli: present. Major sculpture of medial mesoscutum anteriorly: umbilicate-punctate; irregularly rugose. Major sculpture of medial mesoscutum posteriorly: umbilicate-foveate; umbilicate-punctate; irregularly rugose. Microsculpture of medial mesoscutum anteriorly: granulate. Microsculpture of medial mesoscutum posteriorly: absent. Major sculpture of mesoscutellum: umbilicate-foveate; irregularly rugose. Microsculpture of mesoscutellum medially: absent. Microsculpture of mesoscutellum laterally: granulate. Mesoscutellar apex: convex or straight. Setae along anterior limit of femoral depression: arising from rows of foveae. Number of carinae crossing speculum above femoral depression: 3. Number of carinae crossing femoral depression: more than 5. Mesepimeral sulcus pits: 3-5. Metascutellum dorsally: flat. Metascutellar sculpture dorsally: with scattered rugae. Median carina of metascutellum: absent or branched. Metascutellar setae: absent. Metascutellar apex: convex or straight. Metapleuron above ventral metapleural area: crossed by carinae. Metasomal depression setae: absent. Lateral propodeal carinae anteromedially: strongly diverging. Anterior areoles of metasomal depression: absent. Anterior longitudinal carinae in metasomal depression: absent. Lateral propodeal areas: separated medially. Postmarginal vein: absent. Fore wing apex: reaching apex of T4.</p><p>T1 midlobe: obscured by other raised sculpture. T1: with small rounded anterior bulge, not reaching metascutellum. T2: with straight longitudinal striae or rugae. T6: broader than long. Apical flange of T6: not exposed apically. Metasomal apex: rounded. Major sculpture of T6: umbilicate-punctate; longitudinally striate or rugose. Microsculpture of T6: absent.</p><p><italic>Male</italic>. Body length 3.5–4.1 mm (n=20). A5 tyloid: carina-like, not expanded. A11: broader than long. Median tooth of frontal depression: absent. Median lobe of T1: with 4 longitudinal carinae. Metasomal apex: with acuminate lateral corners.
                    </p></tp:treatment-sec><tp:treatment-sec sec-type="Diagnosis"><title>Diagnosis.</title><p>Both sexes: Hyperoccipital carina indicated by a strong carina or ruga; occipital carina complete. Mesosoma very tall and steep anteriorly, descending at a right angle. Medial mesoscutum with at least 5 longitudinal carinae or sculptured elevations anteriorly, the lateral pairs merging posteriorly. Mesoscutellum with some granulate sculpture posterolaterally. Metascutellum elongate, smooth medially, extending over <!--PageBreak-->base of T1. Fore wing venation not reaching anterior wing margin. Female: Fore wing long enough to reach middle of T6. T1 midlobe with a smooth elevation obscuring carinae anteriorly. T6 broader than long.</p><p>Male: T1 midlobe with 4-5 longitudinal carinae. T7 with sharp, protruding posterolateral corners.</p></tp:treatment-sec><tp:treatment-sec sec-type="Etymology"><title>Etymology.</title><p>Latin noun, genitive case, meaning “carpenter’s file.” Refers to the strong longitudinal sculpture of the mesoscutum.</p></tp:treatment-sec><tp:treatment-sec sec-type="Link to distribution map"><title>Link to distribution map.</title><p>[<ext-link xmlns:xlink="http://www.w3.org/1999/xlink" ext-link-type="uri" xlink:href="http://hol.osu.edu/map-full.html?id=275508" xlink:type="simple">http://hol.osu.edu/map-full.html?id=275508</ext-link>]
                    </p></tp:treatment-sec><tp:treatment-sec sec-type="Material examined"><title>Material examined.</title><p>Holotype, female: <bold>SRI LANKA</bold>: Central Prov., Kandy Dist., Victoria-Randenigala-Rantambe Sanctuary, <named-content xmlns:xlink="http://www.w3.org/1999/xlink" content-type="dwc:verbatimCoordinates" xlink:type="simple">07°12.624'N, 80°56.540'E</named-content>, 23.VIII-30.VIII.1999, malaise trap, M. Wasbauer &amp; J. Wasbauer, OSUC 369087 (deposited in CNCI). <italic>Paratypes</italic>: <bold>SRI LANKA</bold>: 25 females, 28 males, OSUC 369086, 369092-369093 (CNCI); OSUC 268097, 268108-268112, 268114-268121, 268124-268126, 268129, 268131-268134, 268140-268141, 268143-268146, 268148-268149, 268151-268157, 268159-268162, 268165-268170, 268176, 268277-268278 (USNM).
                    </p></tp:treatment-sec><tp:treatment-sec sec-type="Comments"><title>Comments.</title><p><italic><tp:taxon-name>Oxyscelio limae</tp:taxon-name></italic> is distinctive within its species group in being short-bodied, with a long metascutellum. The extra mesoscutal carinae appear to be more sharply and distinctly defined versions of elevated areas found between the notauli in some other <italic><tp:taxon-name>Oxyscelio</tp:taxon-name></italic> species. In males, these carinae may be less distinct, with some granulate sculpture.
                    </p><fig id="F62" position="float" orientation="portrait"><label>Figures 294–299.</label><caption><p><italic><tp:taxon-name>Oxyscelio limae</tp:taxon-name></italic> sp. n., holotype female (OSUC 369087) <bold>294</bold> Head and mesosoma, lateral view <bold>295</bold> Head, anterior view. Paratype female (OSUC 268169) <bold>296</bold> Metasoma, dorsal view. Paratype male (OSUC 268114) <bold>297</bold> Antenna. Paratype male (OSUC 268148) <bold>298</bold> Head and mesosoma, dorsal view. Paratype male (OSUC 268278) <bold>299</bold> Metasoma, dorsal view. Morphbank<sup>84</sup></p></caption><graphic xmlns:xlink="http://www.w3.org/1999/xlink" xlink:href="ZooKeys-292-001-g062.jpg" position="float" orientation="portrait" xlink:type="simple"/></fig></tp:treatment-sec><tp:treatment-sec><!--Section generated to contain objects referenced in tp:taxon-treatment.--><fn-group><fn id="FN84"><label>84</label><p><ext-link xmlns:xlink="http://www.w3.org/1999/xlink" ext-link-type="uri" xlink:href="http://www.morphbank.net/?id=807714" xlink:type="simple">http://www.morphbank.net/?id=807714</ext-link></p></fn></fn-group></tp:treatment-sec></tp:taxon-treatment>
