# Supplementary material for: Systematics of the parasitic wasp genus Oxyscelio Kieffer (Hymenoptera, Platygastridae s.l.), Part I: Indo-Malayan and Palearctic fauna
Source: Zookeys. 2013 Apr 18;(292):1–263. doi: 10.3897/zookeys.292.3867 (PMC3677352; doi:10.3897/zookeys.292.3867)
Supplement: XML Treatment for Oxyscelio magnus [file zookeys.292.3867-treatment64.xml]

<!DOCTYPE tp:taxon-treatment
  PUBLIC "-//TaxonX//DTD Taxonomic Treatment Publishing DTD v0 20100105//EN" "tax-treatment-NSO.dtd">
<tp:taxon-treatment xmlns:tp="http://www.plazi.org/taxpub"><tp:treatment-meta><mixed-citation publication-type="journal"><person-group><name><surname>Burks</surname><given-names>Roger A.</given-names></name><name><surname>Masner</surname><given-names>Lubomír</given-names></name><name><surname>Johnson</surname><given-names>Norman F.</given-names></name><name><surname>Austin</surname><given-names>Andrew D.</given-names></name></person-group><article-title>Systematics of the parasitic wasp genus 
                    <bold><italic><tp:taxon-name>Oxyscelio</tp:taxon-name></italic></bold> Kieffer (Hymenoptera, Platygastridae s.l.), Part I: Indo-Malayan and Palearctic fauna
                </article-title><source>Zookeys</source><day>18</day><month>4</month><year>2013</year><volume>2013</volume><issue>292</issue><fpage>1</fpage><lpage>263</lpage><pub-id pub-id-type="doi">10.3897/zookeys.292.3867</pub-id></mixed-citation></tp:treatment-meta><tp:nomenclature><tp:taxon-name>
                        <tp:taxon-name-part taxon-name-part-type="genus">Oxyscelio</tp:taxon-name-part>
                        <tp:taxon-name-part taxon-name-part-type="species">magnus</tp:taxon-name-part>
                    <object-id xmlns:xlink="http://www.w3.org/1999/xlink" xlink:type="simple">urn:lsid:zoobank.org:act:FBE92587-D500-4DEC-979E-B08D842CEF0D</object-id>
								<object-id xmlns:xlink="http://www.w3.org/1999/xlink" xlink:type="simple">urn:lsid:biosci.ohio-state.edu:osuc_concepts:5026</object-id>
								
                    <object-id xmlns:xlink="http://www.w3.org/1999/xlink" xlink:type="simple">http://species-id.net/wiki/Oxyscelio_magnus</object-id></tp:taxon-name><tp:taxon-authority>(Kieffer)</tp:taxon-authority><xref ref-type="fig" rid="F64">Figures 306–311</xref><xref ref-type="fn" rid="FN86">Morphbank<sup>86</sup></xref><tp:nomenclature-citation-list><tp:nomenclature-citation><tp:taxon-name>Camptoteleia magna</tp:taxon-name><comment> Kieffer, 1914: 296 (original description, keyed); <xref ref-type="bibr" rid="B22">Kieffer 1916</xref>: 171 (keyed); <xref ref-type="bibr" rid="B23">Kieffer 1926</xref>: 380, 382 (description, keyed).
</comment></tp:nomenclature-citation><tp:nomenclature-citation><tp:taxon-name>Oxyscelio magnus</tp:taxon-name><comment> (Kieffer): <xref ref-type="bibr" rid="B8">Dodd 1931</xref>: 76 (generic transfer).
</comment></tp:nomenclature-citation></tp:nomenclature-citation-list></tp:nomenclature><tp:treatment-sec sec-type="Description"><title>Description.</title><p><italic>Female</italic>. Body length 5–5.55 mm (n=8).
                    </p><p>Radicle color: same color as scape. Scape color: Yellowish. A4: broader than long. A5: broader than long. Antennal club: formed, segments compact.</p><p>Interantennal process: not elongate. Median longitudinal elevation in frontal depression: present. Frontal depression: concave. Frontal depression sculpture: with 3-5 complete transverse carinae. Submedian carina: strong, formed by a sharp raised carina. Submedian carina medially: without peak. Concavity across dorsal part of frontal depres<!--PageBreak-->sion: absent. Depression extending ventrally from median ocellus: present. Upper frons: not hood-like. Malar area near antennal foramen: without carina or expansion. Malar area at mouth corner: with radiating striae. Smooth strip along posterior side of malar sulcus: absent or not consistently broad. Middle genal carina: present. Direction of middle genal carina dorsally: parallel to eye margin. Major sculpture of gena anteriorly: umbilicate-punctate. Major sculpture of gena posteriorly: umbilicate-foveate; rugose. Microsculpture of gena anteroventrally: absent. Microsculpture of gena posteroventrally: absent. Median <!--PageBreak-->carina extending posteriorly from hyperoccipital carina: absent. Hyperoccipital carina: indicated by rugae. Lateral connection between hyperoccipital and occipital carinae: absent. Area between vertex and occipital carina: umbilicate-foveate. Occipital carina medially: uniformly rounded. Lateral corners of occipital carina: sharp and protruding.</p><p>Lateral pronotal area: without bulge projecting towards anterior pit. Epomial corner: strong. Netrion surface anteriorly: not inflexed. Mesoscutum anteriorly: steep. Mesoscutal median carina: present and complete. Longitudinal carina between median carina and notauli: absent. Major sculpture of medial mesoscutum anteriorly: umbilicate-foveate. Major sculpture of medial mesoscutum posteriorly: umbilicate-foveate. Microsculpture of medial mesoscutum anteriorly: granulate. Microsculpture of medial mesoscutum posteriorly: absent. Major sculpture of mesoscutellum: umbilicate-foveate; longitudinally rugose. Microsculpture of mesoscutellum medially: absent. Microsculpture of mesoscutellum laterally: absent; granulate. Mesoscutellar apex: convex or straight. Setae along anterior limit of femoral depression: arising from rows of foveae. Number of carinae crossing speculum above femoral depression: 2. Number of carinae crossing femoral depression: 3-5. Mesepimeral sulcus pits: 3-5. Metascutellum dorsally: concave. Metascutellar sculpture dorsally: smooth or with transverse carinae. Median carina of metascutellum: absent or branched. Metascutellar setae: absent. Metascutellar apex: convex or straight. Metapleuron above ventral metapleural area: crossed by carinae. Metasomal depression setae: absent. Lateral propodeal carinae anteromedially: strongly diverging. Anterior areoles of metasomal depression: absent. Anterior longitudinal carinae in metasomal depression: absent. Lateral propodeal areas: separated medially. Postmarginal vein: present. Fore wing apex: reaching middle of T5; reaching apex of T5.</p><p>T1 midlobe: with 6 or more longitudinal carinae. T1: without anterior bulge. T2: with straight longitudinal striae or rugae. T6: broader than long. Apical flange of T6: exposed apically. Metasomal apex: rounded. Major sculpture of T6: umbilicate-punctate; longitudinally striate or rugose. Microsculpture of T6: granulate.</p><p><italic>Male</italic>. Body length 4.7–5.2 mm (n=3). A5 tyloid: expanded, teardrop-shaped or sinuate. A11: longer than broad. Median tooth of frontal depression: absent. Median lobe of T1: with 5 longitudinal carinae. Metasomal apex: with acuminate lateral corners.
                    </p></tp:treatment-sec><tp:treatment-sec sec-type="Diagnosis"><title>Diagnosis.</title><p>Both sexes: Frons without flange between antennal foramen and eye; longitudinal carina present along middle of frontal depression; weak impression extending anteriorly from median ocellus. Gena becoming nearly smooth in ventral portion. Mesoscutellum with strong longitudinal rugae in addition to other sculpture. Metascutellum elongate and with a smooth or nearly smooth median channel. Female: A4, A5 broader than long. T1 midlobe with 6-7 longitudinal carinae. T6 broader than long. Male: A11 longer than broad, A12 elongate and tapering to a narrow point. T7 with sharp, protruding posterolateral corners.</p></tp:treatment-sec><tp:treatment-sec sec-type="Link to distribution map"><title>Link to distribution map.</title><p>[<ext-link xmlns:xlink="http://www.w3.org/1999/xlink" ext-link-type="uri" xlink:href="http://hol.osu.edu/map-full.html?id=5026" xlink:type="simple">http://hol.osu.edu/map-full.html?id=5026</ext-link>]
                    </p></tp:treatment-sec><tp:treatment-sec sec-type="Material examined"><title>Material examined.</title><p>Neotype, female: <bold>PHILIPPINES</bold>: Davao del Sur Prov., Mindanao Isl., Davao, no date, C. F. Baker, OSUC 376667 (deposited in BMNH). <italic>Other material</italic>: (8 females, 4 males) <bold>INDONESIA</bold>: 3 females, OSUC 257058, 257072, 257075 (ROME). <bold>MALAYSIA</bold>: 1 male, OSUC 376744 (MCZC). <bold>PHILIPPINES</bold>: 1 <!--PageBreak-->female, 1 male, OSUC 376668-376669 (BMNH). <bold>SINGAPORE</bold>: 2 females, OSUC 376752, 376757 (MCZC). <bold>THAILAND</bold>: 2 females, 1 male, OSUC 368689 (CNCI); OSUC 352524, 361342 (OSUC). <bold>VIETNAM</bold>: 1 male, OSUC 240934 (ROME).
                    </p></tp:treatment-sec><tp:treatment-sec sec-type="Comments"><title>Comments.</title><p>The type material of <italic><tp:taxon-name>Camptoteleia magna</tp:taxon-name></italic> Kieffer, collected from Mount Makiling, Luzon, in the Philippines, could not be found after an extensive search of collections known to house Kieffer type material. The neotype of <italic><tp:taxon-name>Camptoteleia magna</tp:taxon-name></italic> is presently designated to clarify the taxonomic status of the species. It was selected because of its collection locality and because it resembles <xref ref-type="bibr" rid="B21">Kieffer’s (1914)</xref> <!--PageBreak-->description in having an elongate metascutellum. <italic><tp:taxon-name>Oxyscelio magnus</tp:taxon-name></italic> under our concept is rarely collected, but is widespread throughout southeast Asia. There is some variation in size and sculpture, most surprisingly in metascutellar size and sculpture medially, but this seems to represent a single species. There are some other Asian species with a similarly elongate metascutellum having a median channel, such as <italic><tp:taxon-name>Oxyscelio aclavae</tp:taxon-name></italic> and <italic><tp:taxon-name>Oxyscelio cyrtomesos</tp:taxon-name></italic>, but both of these species differ from <italic><tp:taxon-name>Oxyscelio magnus</tp:taxon-name></italic> in several significant ways.
                    </p><fig id="F64" position="float" orientation="portrait"><label>Figures 306–311.</label><caption><p><italic><tp:taxon-name>Oxyscelio magnus</tp:taxon-name></italic> (Kieffer), female (OSUC 257058) <bold>306</bold> Head and mesosoma, lateral view <bold>307</bold> Head and mesosoma, dorsal view. Female (OSUC 257072) <bold>308</bold> Head, anterior view. Female (OSUC 257058) <bold>309</bold> Metasomal apex, dorsal view. Male (OSUC 240934) <bold>310</bold> Antenna <bold>311 </bold>Metasoma, dorsal view. Morphbank<sup>86</sup></p></caption><graphic xmlns:xlink="http://www.w3.org/1999/xlink" xlink:href="ZooKeys-292-001-g064.jpg" position="float" orientation="portrait" xlink:type="simple"/></fig></tp:treatment-sec><tp:treatment-sec><!--Section generated to contain objects referenced in tp:taxon-treatment.--><fn-group><fn id="FN86"><label>86</label><p><ext-link xmlns:xlink="http://www.w3.org/1999/xlink" ext-link-type="uri" xlink:href="http://www.morphbank.net/?id=807716" xlink:type="simple">http://www.morphbank.net/?id=807716</ext-link></p></fn></fn-group></tp:treatment-sec><ref-list><ref id="B22"><mixed-citation xmlns:xlink="http://www.w3.org/1999/xlink" xlink:type="simple"><person-group><name name-style="western"><surname>Kieffer</surname><given-names>JJ</given-names></name></person-group> (<year>1916</year>)<source> Neue Scelioniden aus den Philippinen-Inseln. Brotéria 14: 58–187.<sup>134</sup></source></mixed-citation></ref><ref id="B23"><mixed-citation xmlns:xlink="http://www.w3.org/1999/xlink" xlink:type="simple"><person-group><name name-style="western"><surname>Kieffer</surname><given-names>JJ</given-names></name></person-group> (<year>1926</year>)<source><italic>Scelionidae</italic>. Das Tierreich. Vol. 48. Walter de Gruyter &amp; Co., Berlin, 885 pp.<sup>135</sup></source></mixed-citation></ref><ref id="B8"><mixed-citation xmlns:xlink="http://www.w3.org/1999/xlink" xlink:type="simple"><person-group><name name-style="western"><surname>Dodd</surname><given-names>AP</given-names></name></person-group> (<year>1931</year>) <source>The genus <italic>Oxyscelio</italic> Kieffer, its synonymy and species, with a description of one new genus (Hymenoptera: Proctotrypoidea). Proceedings of the Royal Society of Queensland 42: 71–81.<sup>121</sup></source></mixed-citation></ref><ref id="B21"><mixed-citation xmlns:xlink="http://www.w3.org/1999/xlink" xlink:type="simple"><!--PageBreak--><person-group><name name-style="western"><surname>Kieffer</surname><given-names>JJ</given-names></name></person-group> (<year>1914</year>)<source> Enumeration des Serphides (Proctotrupides) des Iles Philippines avec description de genres nouveaux et d’especes nouvelles. Philippine Journal of Science (D) 9: 285–311.<sup>133</sup></source></mixed-citation></ref></ref-list></tp:taxon-treatment>
