# Supplementary material for: Systematics of the parasitic wasp genus Oxyscelio Kieffer (Hymenoptera, Platygastridae s.l.), Part I: Indo-Malayan and Palearctic fauna
Source: Zookeys. 2013 Apr 18;(292):1–263. doi: 10.3897/zookeys.292.3867 (PMC3677352; doi:10.3897/zookeys.292.3867)
Supplement: XML Treatment for Oxyscelio marginalis [file zookeys.292.3867-treatment65.xml]

<!DOCTYPE tp:taxon-treatment
  PUBLIC "-//TaxonX//DTD Taxonomic Treatment Publishing DTD v0 20100105//EN" "tax-treatment-NSO.dtd">
<tp:taxon-treatment xmlns:tp="http://www.plazi.org/taxpub"><tp:treatment-meta><mixed-citation publication-type="journal"><person-group><name><surname>Burks</surname><given-names>Roger A.</given-names></name><name><surname>Masner</surname><given-names>Lubomír</given-names></name><name><surname>Johnson</surname><given-names>Norman F.</given-names></name><name><surname>Austin</surname><given-names>Andrew D.</given-names></name></person-group><article-title>Systematics of the parasitic wasp genus 
                    <bold><italic><tp:taxon-name>Oxyscelio</tp:taxon-name></italic></bold> Kieffer (Hymenoptera, Platygastridae s.l.), Part I: Indo-Malayan and Palearctic fauna
                </article-title><source>Zookeys</source><day>18</day><month>4</month><year>2013</year><volume>2013</volume><issue>292</issue><fpage>1</fpage><lpage>263</lpage><pub-id pub-id-type="doi">10.3897/zookeys.292.3867</pub-id></mixed-citation></tp:treatment-meta><tp:nomenclature><tp:taxon-name>
                        <tp:taxon-name-part taxon-name-part-type="genus">Oxyscelio</tp:taxon-name-part>
                        <tp:taxon-name-part taxon-name-part-type="species">marginalis</tp:taxon-name-part>
                    <object-id xmlns:xlink="http://www.w3.org/1999/xlink" xlink:type="simple">urn:lsid:zoobank.org:act:D133686B-181B-4F91-BDE2-11942282B77D</object-id>
								<object-id xmlns:xlink="http://www.w3.org/1999/xlink" xlink:type="simple">urn:lsid:biosci.ohio-state.edu:osuc_concepts:5027</object-id>
								
                    <object-id xmlns:xlink="http://www.w3.org/1999/xlink" xlink:type="simple">http://species-id.net/wiki/Oxyscelio_marginalis</object-id></tp:taxon-name><tp:taxon-authority>(Kieffer)</tp:taxon-authority><xref ref-type="fig" rid="F65">Figures 312–315</xref><xref ref-type="fn" rid="FN87">Morphbank<sup>87</sup></xref><tp:nomenclature-citation-list><tp:nomenclature-citation><tp:taxon-name>Camptoteleia marginalis</tp:taxon-name><comment> Kieffer, 1916: 64, 172 (original description, keyed); <xref ref-type="bibr" rid="B23">Kieffer 1926</xref>: 380, 385 (description, keyed).
</comment></tp:nomenclature-citation><tp:nomenclature-citation><tp:taxon-name>Oxyscelio marginalis</tp:taxon-name><comment> (Kieffer): <xref ref-type="bibr" rid="B8">Dodd 1931</xref>: 76 (generic transfer).
</comment></tp:nomenclature-citation></tp:nomenclature-citation-list></tp:nomenclature><tp:treatment-sec sec-type="Description"><title>Description.</title><p><italic>Female</italic>. Body length 4.35 mm (n=1).
                    </p><p>Radicle color: same color as scape. Scape color: Brown. A4: longer than broad. A5: broader than long. Antennal club: formed, segments compact.</p><p>Interantennal process: not elongate. Median longitudinal elevation in frontal depression: absent. Frontal depression: flat. Frontal depression sculpture: with 3 or more broadly interrupted transverse carinae. Submedian carina: weak, shallow and rounded or formed by ledge. Submedian carina medially: without peak. Concavity across dorsal part of frontal depression: absent. Depression extending ventrally from median ocellus: absent. Upper frons: not hood-like. Malar area near antennal foramen: without carina or expansion. Malar area at mouth corner: with radiating striae. Smooth strip along posterior side of malar sulcus: absent or not consistently broad. Middle genal carina: absent. Direction of middle genal carina dorsally: parallel to eye margin. Major sculpture of gena anteriorly: umbilicate-foveate. Major sculpture of gena posteriorly: umbilicate-foveate. Microsculpture of gena anteroventrally: absent. Microsculpture of gena posteroventrally: punctate. Median carina extending posteriorly from hyperoccipital carina: absent. Hyperoccipital carina: indicated by rugae. Lateral connection between hyperoccipital and occipital carinae: absent. Area between vertex and occipital carina: umbilicate-foveate; irregularly rugose. Occipital carina medially: absent. Lateral corners of occipital carina: not protruding.</p><p>Lateral pronotal area: without bulge projecting towards anterior pit. Epomial corner: strong. Netrion surface anteriorly: not inflexed. Mesoscutum anteriorly: steep. Mesoscutal median carina: present and complete. Longitudinal carina between median carina and notauli: absent. Major sculpture of medial mesoscutum anteriorly: umbilicate-foveate. Major sculpture of medial mesoscutum posteriorly: umbilicate-foveate. Microsculpture of medial mesoscutum anteriorly: absent. Microsculpture of <!--PageBreak-->medial mesoscutum posteriorly: granulate. Major sculpture of mesoscutellum: umbilicate-foveate; umbilicate-punctate. Microsculpture of mesoscutellum medially: absent. Microsculpture of mesoscutellum laterally: granulate. Mesoscutellar apex: convex or straight. Setae along anterior limit of femoral depression: arising from rows of foveae. Number of carinae crossing speculum above femoral depression: 2. Number of carinae crossing femoral depression: 3-5. Mesepimeral sulcus pits: more than 5. Metascutellum dorsally: concave. Metascutellar sculpture dorsally: smooth or with transverse carinae. Median carina of metascutellum: absent or branched. Metascutellar setae: absent. Metascutellar apex: weakly emarginate. Metapleuron above ventral metapleural area: crossed by carinae. Metasomal depression setae: absent. Lateral propodeal carinae anteromedially: weakly diverging. Anterior areoles of metasomal depression: one or more areoles present. Anterior longitudinal carinae in metasomal depression: absent. Lateral propodeal areas: separated medially. Postmarginal vein: present. Fore wing apex: reaching beyond T6.</p><p>T1 midlobe: with 5 longitudinal carinae. T1: without anterior bulge. T2: with straight longitudinal striae or rugae. T6: broader than long. Apical flange of T6: exposed apically. Metasomal apex: rounded. Major sculpture of T6: umbilicate-punctate. Microsculpture of T6: granulate.</p><p><italic>Male</italic>. Unknown.
                    </p></tp:treatment-sec><tp:treatment-sec sec-type="Diagnosis"><title>Diagnosis.</title><p>Female: Frontal depression flat, not margined laterally and with only its dorsal portion well-indicated. Frons without elevation between antennal foramen and eye. Hyperoccipital carina present, continuous with anterior genal carina. Netrion smooth between its anterior and posterior rows of pits. Metascutellum weakly emarginate, subrectangular. Metasomal depression elongate, without median carina; lateral propodeal carinae narrowly separated anteriorly. T1 midlobe with 5 longitudinal carinae. T6 rounded apically.</p></tp:treatment-sec><tp:treatment-sec sec-type="Link to distribution map"><title>Link to distribution map.</title><p>[<ext-link xmlns:xlink="http://www.w3.org/1999/xlink" ext-link-type="uri" xlink:href="http://hol.osu.edu/map-full.html?id=5027" xlink:type="simple">http://hol.osu.edu/map-full.html?id=5027</ext-link>]
                    </p></tp:treatment-sec><tp:treatment-sec sec-type="Material examined"><title>Material examined.</title><p>Neotype, female: <bold>PHILIPPINES</bold>: Benguet Prov., Luzon Isl., Baguio, no date, Baker, OSUC 268217 (deposited in USNM).
                    </p></tp:treatment-sec><tp:treatment-sec sec-type="Comments"><title>Comments.</title><p>The type material of <italic><tp:taxon-name>Camptoteleia marginalis</tp:taxon-name></italic> Kieffer, collected from Palawan Island (Puerto Princesa) in the Philippines, could not be found after an extensive search of collections known to house Kieffer type material. The neotype of <italic><tp:taxon-name>Camptoteleia marginalis</tp:taxon-name></italic> is presently designated to clarify the taxonomic status of the species. It was selected because of its collection locality, and because it agrees with <xref ref-type="bibr" rid="B22">Kieffer’s (1916)</xref> description in having largely granulate sculpture, a narrow frontal depression that is not laterally carinate, well-separated mandibular teeth, and a thick marginal vein that is nearly as long as the stigmal vein. The neotype female is the only examined specimen from the Philippines that reasonably matches the above characters, and we therefore conclude that Kieffer was mistaken in his account of the postmarginal and stigmal veins in the lost holotype. <italic><tp:taxon-name>Oxyscelio marginalis</tp:taxon-name></italic> is an unusual species within its genus, but agrees with the <italic>cuculli</italic>-group in having a complete hyperoccipital carina that is continuous with an anterior genal carina. The relatively flat frontal depression is apparently a convergent character shared with some other species from the Philippines, <!--PageBreak-->and is correlated with reduced surface sculpture. The shape of the lateral propodeal carinae suggests that this species belongs in the <italic><tp:taxon-name>Oxyscelio convergens</tp:taxon-name></italic> species complex within the <italic>cuculli</italic>-group.
                    </p><fig id="F65" position="float" orientation="portrait"><label>Figures 312–315.</label><caption><p><italic><tp:taxon-name>Oxyscelio marginalis</tp:taxon-name></italic> (Kieffer), neotype female (OSUC 268217) <bold>312</bold> Head and mesosoma, lateral view <bold>313</bold> Head and mesosoma, dorsal view <bold>314</bold> Head, anterior view <bold>315</bold> Fore wing venation, dorsal view. Morphbank<sup>87</sup></p></caption><graphic xmlns:xlink="http://www.w3.org/1999/xlink" xlink:href="ZooKeys-292-001-g065.jpg" position="float" orientation="portrait" xlink:type="simple"/></fig></tp:treatment-sec><tp:treatment-sec><!--Section generated to contain objects referenced in tp:taxon-treatment.--><fn-group><fn id="FN87"><label>87</label><p><ext-link xmlns:xlink="http://www.w3.org/1999/xlink" ext-link-type="uri" xlink:href="http://www.morphbank.net/?id=807717" xlink:type="simple">http://www.morphbank.net/?id=807717</ext-link></p></fn></fn-group></tp:treatment-sec><ref-list><ref id="B23"><mixed-citation xmlns:xlink="http://www.w3.org/1999/xlink" xlink:type="simple"><person-group><name name-style="western"><surname>Kieffer</surname><given-names>JJ</given-names></name></person-group> (<year>1926</year>)<source><italic>Scelionidae</italic>. Das Tierreich. Vol. 48. Walter de Gruyter &amp; Co., Berlin, 885 pp.<sup>135</sup></source></mixed-citation></ref><ref id="B8"><mixed-citation xmlns:xlink="http://www.w3.org/1999/xlink" xlink:type="simple"><person-group><name name-style="western"><surname>Dodd</surname><given-names>AP</given-names></name></person-group> (<year>1931</year>) <source>The genus <italic>Oxyscelio</italic> Kieffer, its synonymy and species, with a description of one new genus (Hymenoptera: Proctotrypoidea). Proceedings of the Royal Society of Queensland 42: 71–81.<sup>121</sup></source></mixed-citation></ref><ref id="B22"><mixed-citation xmlns:xlink="http://www.w3.org/1999/xlink" xlink:type="simple"><person-group><name name-style="western"><surname>Kieffer</surname><given-names>JJ</given-names></name></person-group> (<year>1916</year>)<source> Neue Scelioniden aus den Philippinen-Inseln. Brotéria 14: 58–187.<sup>134</sup></source></mixed-citation></ref></ref-list></tp:taxon-treatment>
