# Supplementary material for: Systematics of the parasitic wasp genus Oxyscelio Kieffer (Hymenoptera, Platygastridae s.l.), Part I: Indo-Malayan and Palearctic fauna
Source: Zookeys. 2013 Apr 18;(292):1–263. doi: 10.3897/zookeys.292.3867 (PMC3677352; doi:10.3897/zookeys.292.3867)
Supplement: XML Treatment for Oxyscelio naraws [file zookeys.292.3867-treatment68.xml]

<!DOCTYPE tp:taxon-treatment
  PUBLIC "-//TaxonX//DTD Taxonomic Treatment Publishing DTD v0 20100105//EN" "tax-treatment-NSO.dtd">
<tp:taxon-treatment xmlns:tp="http://www.plazi.org/taxpub"><tp:treatment-meta><mixed-citation publication-type="journal"><person-group><name><surname>Burks</surname><given-names>Roger A.</given-names></name><name><surname>Masner</surname><given-names>Lubomír</given-names></name><name><surname>Johnson</surname><given-names>Norman F.</given-names></name><name><surname>Austin</surname><given-names>Andrew D.</given-names></name></person-group><article-title>Systematics of the parasitic wasp genus 
                    <bold><italic><tp:taxon-name>Oxyscelio</tp:taxon-name></italic></bold> Kieffer (Hymenoptera, Platygastridae s.l.), Part I: Indo-Malayan and Palearctic fauna
                </article-title><source>Zookeys</source><day>18</day><month>4</month><year>2013</year><volume>2013</volume><issue>292</issue><fpage>1</fpage><lpage>263</lpage><pub-id pub-id-type="doi">10.3897/zookeys.292.3867</pub-id></mixed-citation></tp:treatment-meta><tp:nomenclature><tp:taxon-name>
                        <tp:taxon-name-part taxon-name-part-type="genus">Oxyscelio</tp:taxon-name-part>
                        <tp:taxon-name-part taxon-name-part-type="species">naraws</tp:taxon-name-part>
                    <object-id xmlns:xlink="http://www.w3.org/1999/xlink" xlink:type="simple">urn:lsid:zoobank.org:act:377E4C35-6CDC-4D4E-9C7B-537662DFB8F2</object-id>
								<object-id xmlns:xlink="http://www.w3.org/1999/xlink" xlink:type="simple">urn:lsid:biosci.ohio-state.edu:osuc_concepts:179750</object-id>
								
                    <object-id xmlns:xlink="http://www.w3.org/1999/xlink" xlink:type="simple">http://species-id.net/wiki/Oxyscelio_naraws</object-id></tp:taxon-name><tp:taxon-authority>Kozlov &amp; Lê</tp:taxon-authority><xref ref-type="fig" rid="F68">Figures 327–332</xref><xref ref-type="fn" rid="FN90">Morphbank<sup>90</sup></xref><tp:nomenclature-citation-list><tp:nomenclature-citation><tp:taxon-name>Oxyscelio naraws</tp:taxon-name><comment> Kozlov &amp; Lê, 2000: 40, 326 (original description).
</comment></tp:nomenclature-citation></tp:nomenclature-citation-list></tp:nomenclature><tp:treatment-sec sec-type="Description"><title>Description.</title><p><italic>Female</italic>. Body length 3.75–5.45 mm (n=20).
                    </p><p>Radicle color: same color as scape. Scape color: Yellowish. A4: longer than broad; as long as broad. A5: broader than long; longer than broad; as long as broad. Antennal club: formed, segments compact.</p><p>Interantennal process: not elongate. Median longitudinal elevation in frontal depression: absent. Frontal depression: concave. Frontal depression sculpture: with 3-5 complete transverse carinae. Submedian carina: strong, formed by a sharp raised carina. Submedian carina medially: without peak. Concavity across dorsal part of frontal depression: absent. Depression extending ventrally from median ocellus: absent. Upper frons: not hood-like. Malar area near antennal foramen: without carina or expansion. Malar area at mouth corner: with radiating striae. Smooth strip along posterior side of malar sulcus: absent or not consistently broad. Middle genal carina: present. Direction of middle genal carina dorsally: parallel to eye margin. Major sculpture of gena <!--PageBreak-->anteriorly: umbilicate-foveate. Major sculpture of gena posteriorly: umbilicate-foveate; rugose. Microsculpture of gena anteroventrally: absent; granulate. Microsculpture of gena posteroventrally: absent; granulate. Median carina extending posteriorly from hyperoccipital carina: absent. Hyperoccipital carina: not indicated medially. Lateral connection between hyperoccipital and occipital carinae: absent. Area between vertex and occipital carina: umbilicate-foveate. Occipital carina medially: absent. Lateral corners of occipital carina: sharp and protruding.</p><p>Lateral pronotal area: without bulge projecting towards anterior pit. Epomial corner: strong. Netrion surface anteriorly: not inflexed. Mesoscutum anteriorly: not steep. Mesoscutal median carina: present and complete. Longitudinal carina between median carina and notauli: absent. Major sculpture of medial mesoscutum anteriorly: umbilicate-foveate. Major sculpture of medial mesoscutum posteriorly: umbilicate-foveate. Microsculpture of medial mesoscutum anteriorly: granulate. Microsculpture of medial mesoscutum posteriorly: absent. Major sculpture of mesoscutellum: umbilicate-foveate. Microsculpture of mesoscutellum medially: absent; granulate. Microsculpture of mesoscutellum laterally: granulate. Mesoscutellar apex: convex or straight. Setae along anterior limit of femoral depression: arising from rows of foveae; arising from tiny pits. Number of carinae crossing speculum above femoral depression: 2. Number of carinae crossing femoral depression: more than 5. Mesepimeral sulcus pits: more than 5. Metascutellum dorsally: flat. Metascutellar sculpture dorsally: with scattered rugae. Median carina of metascutellum: absent or branched; straight, unbranched carina present. Metascutellar setae: absent. Metascutellar apex: convex or straight. Metapleuron above ventral metapleural area: crossed by carinae. Metasomal depression setae: absent. Lateral propodeal carinae anteromedially: strongly diverging. Anterior areoles of metasomal depression: absent. Anterior longitudinal carinae in metasomal depression: absent. Lateral propodeal areas: separated medially. Postmarginal vein: absent. Fore wing apex: reaching apex of T4; reaching middle of T5.</p><p>T1 midlobe: obscured by other raised sculpture. T1: with small rounded anterior bulge, not reaching metascutellum. T2: with straight longitudinal striae or rugae. T6: longer than broad. Apical flange of T6: not exposed apically. Metasomal apex: rounded. Major sculpture of T6: umbilicate-punctate; longitudinally striate or rugose. Microsculpture of T6: absent; granulate.</p><p><italic>Male</italic>.Body length 3.3–4.3 mm (n=7). A5 tyloid: carina-like, not expanded. A11: broader than long. Median tooth of frontal depression: absent. Median lobe of T1: with 5 longitudinal carinae. Metasomal apex: with acuminate lateral corners.
                    </p></tp:treatment-sec><tp:treatment-sec sec-type="Diagnosis"><title>Diagnosis.</title><p>Both sexes: Frontal depression crossed by many carinae. Mesoscutellum strongly granulate. Metascutellum dorsally bare. Female: Metascutellum fingernail-shaped, rugose. T1 with strong anterior horn. T6 strongly narrowing towards nearly acuminate apex. Male: T1 midlobe with 5 longitudinal carinae. T7 with sharp, protruding posterolateral corners.</p></tp:treatment-sec><tp:treatment-sec sec-type="Link to distribution map"><title>Link to distribution map.</title><p>[<ext-link xmlns:xlink="http://www.w3.org/1999/xlink" ext-link-type="uri" xlink:href="http://hol.osu.edu/map-full.html?id=179750" xlink:type="simple">http://hol.osu.edu/map-full.html?id=179750</ext-link>]
                    </p></tp:treatment-sec><tp:treatment-sec sec-type="Material examined"><title>Material examined.</title><p><italic>Other material</italic>: (32 females, 7 males) <bold>BRUNEI</bold>: 1 female, OSUC 376628 (BMNH). <bold>INDONESIA</bold>: 4 females, OSUC 368961 (CNCI); OSUC 247838, 248920, 257093 (ROME). <bold>MALAYSIA</bold>: 12 females, OSUC 376579, <!--PageBreak-->376612 (BMNH); OSUC 369031, 369035-369036, 369040, 463996 (CNCI); OSUC 268183-268184, 268186-268187, 268210 (USNM). <bold>THAILAND</bold>: 15 females, 7 males, OSUC 247643, 320373, 320412, 335201, 335203, 335838, 335863, 335914, 335927, 336030, 336033, 336035, 336121, 352502-352504, 361334, 361336, 361338, 361343, 368533, 368538 (OSUC).
                    </p></tp:treatment-sec><tp:treatment-sec sec-type="Comments"><title>Comments.</title><p><italic><tp:taxon-name>Oxyscelio naraws</tp:taxon-name></italic> exhibits a wide range of variation in the lengths of A4, A5, the metascutellum, and the metasoma in females. This may indicate that it <!--PageBreak-->represents a suite of very similar species, but no convincing consistent features were found to support any separation.
                    </p><fig id="F68" position="float" orientation="portrait"><label>Figures 327–332.</label><caption><p><italic><tp:taxon-name>Oxyscelio naraws</tp:taxon-name></italic> Kozlov &amp; Lê, female (OSUC 257093) <bold>327</bold> Head and mesosoma, lateral view <bold>328</bold> Head and mesosoma, dorsal view. Female (OSUC 335201) <bold>329</bold> Head, anterior view. Female (OSUC 368961) <bold>330</bold> Metasoma, dorsal view. Paratype male (OSUC 361343) <bold>331</bold> Antenna <bold>332 </bold>Metasoma, dorsal view. Morphbank<sup>90</sup></p></caption><graphic xmlns:xlink="http://www.w3.org/1999/xlink" xlink:href="ZooKeys-292-001-g068.jpg" position="float" orientation="portrait" xlink:type="simple"/></fig></tp:treatment-sec><tp:treatment-sec><!--Section generated to contain objects referenced in tp:taxon-treatment.--><fn-group><fn id="FN90"><label>90</label><p><ext-link xmlns:xlink="http://www.w3.org/1999/xlink" ext-link-type="uri" xlink:href="http://www.morphbank.net/?id=807720" xlink:type="simple">http://www.morphbank.net/?id=807720</ext-link></p></fn></fn-group></tp:treatment-sec></tp:taxon-treatment>
