# Supplementary material for: Systematics of the parasitic wasp genus Oxyscelio Kieffer (Hymenoptera, Platygastridae s.l.), Part I: Indo-Malayan and Palearctic fauna
Source: Zookeys. 2013 Apr 18;(292):1–263. doi: 10.3897/zookeys.292.3867 (PMC3677352; doi:10.3897/zookeys.292.3867)
Supplement: XML Treatment for Oxyscelio nubbin [file zookeys.292.3867-treatment72.xml]

<!DOCTYPE tp:taxon-treatment
  PUBLIC "-//TaxonX//DTD Taxonomic Treatment Publishing DTD v0 20100105//EN" "tax-treatment-NSO.dtd">
<tp:taxon-treatment xmlns:tp="http://www.plazi.org/taxpub"><tp:treatment-meta><mixed-citation publication-type="journal"><person-group><name><surname>Burks</surname><given-names>Roger A.</given-names></name><name><surname>Masner</surname><given-names>Lubomír</given-names></name><name><surname>Johnson</surname><given-names>Norman F.</given-names></name><name><surname>Austin</surname><given-names>Andrew D.</given-names></name></person-group><article-title>Systematics of the parasitic wasp genus 
                    <bold><italic><tp:taxon-name>Oxyscelio</tp:taxon-name></italic></bold> Kieffer (Hymenoptera, Platygastridae s.l.), Part I: Indo-Malayan and Palearctic fauna
                </article-title><source>Zookeys</source><day>18</day><month>4</month><year>2013</year><volume>2013</volume><issue>292</issue><fpage>1</fpage><lpage>263</lpage><pub-id pub-id-type="doi">10.3897/zookeys.292.3867</pub-id></mixed-citation></tp:treatment-meta><tp:nomenclature><tp:taxon-name>
                        <tp:taxon-name-part taxon-name-part-type="genus">Oxyscelio</tp:taxon-name-part>
                        <tp:taxon-name-part taxon-name-part-type="species">nubbin</tp:taxon-name-part>
                    <object-id xmlns:xlink="http://www.w3.org/1999/xlink" xlink:type="simple">urn:lsid:zoobank.org:act:3FFB3E2E-CC40-4A8D-970A-2F1374E38A99</object-id>
								<object-id xmlns:xlink="http://www.w3.org/1999/xlink" xlink:type="simple">urn:lsid:biosci.ohio-state.edu:osuc_concepts:275480</object-id>
								
                    <object-id xmlns:xlink="http://www.w3.org/1999/xlink" xlink:type="simple">http://species-id.net/wiki/Oxyscelio_nubbin</object-id></tp:taxon-name><tp:taxon-authority>Burks</tp:taxon-authority><tp:taxon-status xmlns:xlink="http://www.w3.org/1999/xlink" xlink:type="simple">sp. n.</tp:taxon-status><xref ref-type="fig" rid="F72">Figures 345–350</xref><xref ref-type="fn" rid="FN94">Morphbank<sup>94</sup></xref></tp:nomenclature><tp:treatment-sec sec-type="Description"><title>Description.</title><p><italic>Female</italic>. Body length 2.65–3.05 mm (n=13).
                    </p><p>Radicle color: same color as scape. Scape color: Yellowish; Brown. A4: broader than long; as long as broad. A5: broader than long. Antennal club: formed, segments compact.</p><p>Interantennal process: not elongate. Median longitudinal elevation in frontal depression: absent. Frontal depression: concave. Frontal depression sculpture: with 3 or more broadly interrupted transverse carinae. Submedian carina: strong, formed by a sharp raised carina. Submedian carina medially: without peak. Concavity across dorsal part of frontal depression: absent. Depression extending ventrally from median ocellus: absent. Upper frons: hood-like, protruding over pedicel when antenna at rest. Malar area near antennal foramen: with oblique tooth-like flange (facial nubbin). Malar area at mouth corner: with radiating striae. Smooth strip along posterior side of malar sulcus: absent or not consistently broad. Middle genal carina: present. Direction of middle genal carina dorsally: parallel to eye margin. Major sculpture of gena anteriorly: umbilicate-foveate; rugose. Major sculpture of gena posteriorly: umbilicate-foveate; rugose. Microsculpture of gena anteroventrally: absent. Microsculpture of gena posteroventrally: absent. Median carina extending posteriorly from hyperoccipital carina: absent. Hyperoccipital carina: complete, continuous with anterior genal carina. Lateral connection between hyperoccipital and occipital carinae: absent. Area between vertex and occipital carina: irregularly rugose. Occipital carina medially: sinuate, concave medial to corners, but without a median peak. Lateral corners of occipital carina: not protruding.</p><p>Lateral pronotal area: without bulge projecting towards anterior pit. Epomial corner: strong. Netrion surface anteriorly: not inflexed. Mesoscutum anteriorly: steep. Mesoscutal median carina: present and complete. Longitudinal carina between median carina and notauli: present. Major sculpture of medial mesoscutum anteriorly: umbilicate-foveate; irregularly rugose. Major sculpture of medial mesoscutum posteriorly: umbilicate-foveate; irregularly rugose. Microsculpture of medial mesoscutum anteriorly: granulate. Microsculpture of medial mesoscutum posteriorly: absent. Major sculpture of mesoscutellum: umbilicate-foveate; longitudinally rugose. Microsculpture of mesoscutellum medially: absent. Microsculpture of mesoscutellum laterally: absent. Mesoscutellar apex: convex or straight. Setae along anterior limit of femoral <!--PageBreak-->depression: arising from rows of foveae. Number of carinae crossing speculum above femoral depression: 3; 4. Number of carinae crossing femoral depression: more than 5. Mesepimeral sulcus pits: more than 5. Metascutellum dorsally: concave. Metascutellar sculpture dorsally: smooth or with transverse carinae. Median carina of metascutellum: absent or branched. Metascutellar setae: absent. Metascutellar apex: weakly emarginate. Metapleuron above ventral metapleural area: crossed by carinae. Metasomal depression setae: absent. Lateral propodeal carinae anteromedially: weakly diverging. <!--PageBreak-->Anterior areoles of metasomal depression: one or more areoles present. Anterior longitudinal carinae in metasomal depression: absent. Lateral propodeal areas: separated medially. Postmarginal vein: present. Fore wing apex: reaching apex of T5.</p><p>T1 midlobe: with 4 longitudinal carinae. T1: without anterior bulge. T2: with straight longitudinal striae or rugae. T6: broader than long. Apical flange of T6: not exposed apically. Metasomal apex: tapering to a sharp point. Major sculpture of T6: umbilicate-punctate. Microsculpture of T6: absent.</p><p><italic>Male</italic>. Body length 2.65–3.5 mm (n=20). A5 tyloid: carina-like, not expanded. A11: broader than long. Median tooth of frontal depression: absent. Median lobe of T1: with 4 longitudinal carinae. Metasomal apex: with acuminate lateral corners.
                    </p></tp:treatment-sec><tp:treatment-sec sec-type="Diagnosis"><title>Diagnosis.</title><p>Both sexes: Oblique tooth-like elevation present between antennal foramen and eye. Hyperoccipital carina present and sharp, continuous with anterior genal carina. Mesoscutellum without granulate sculpture. Metascutellum without dorsal setae. Propodeum without median carina; lateral propodeal carinae narrowly separated anteriorly. Female: T1 midlobe with 4 longitudinal carinae. T6 acuminate apically. Male: A11 broader than long. T1 midlobe with 4 longitudinal carinae. T7 with tiny, sharp posterolateral projections.</p></tp:treatment-sec><tp:treatment-sec sec-type="Etymology"><title>Etymology.</title><p>English noun, referring to the enlarged oblique flange between the antennal foramen and the eye.</p></tp:treatment-sec><tp:treatment-sec sec-type="Link to distribution map"><title>Link to distribution map.</title><p>[<ext-link xmlns:xlink="http://www.w3.org/1999/xlink" ext-link-type="uri" xlink:href="http://hol.osu.edu/map-full.html?id=275480" xlink:type="simple">http://hol.osu.edu/map-full.html?id=275480</ext-link>]
                    </p></tp:treatment-sec><tp:treatment-sec sec-type="Material examined"><title>Material examined.</title><p>Holotype, female: <bold>THAILAND</bold>: Uthai Thani Prov., Huai Kha Khaeng Wildlife Sanctuary, 400m, III-1986, M. Allen, OSUC 368680 (deposited in CNCI). <italic>Paratypes</italic>: (13 females, 136 males) <bold>CHINA</bold>: 1 female, OSUC 442261 (BMNH). <bold>THAILAND</bold>: 12 females, 122 males, OSUC 285225, 285230, 361190 (BMNH); OSUC 368606, 368616-368617, 368621, 368629, 368632, 368681-368683, 368685-368686, 368696, 368766-368767, 368773, 464042 (CNCI); OSUC 237458, 247613, 247621, 247635, 247645, 247866, 247877, 247883-247884, 247907, 265260, 280497, 317854, 317862, 317868, 317871-317872, 317891, 320397, 320400-320401, 322098, 322120, 322122, 335546, 336632, 336741, 336781, 352456, 352471, 352903, 352907-352909, 361209-361210, 361278-361284, 361352, 361932, 361942-361946, 361963 (OSUC); OSUC 210386, 237467, 247615, 247646, 247654, 247885, 247891, 247893, 247911, 247915, 252043, 257400, 280508, 280512, 285213-285214, 285219, 285224, 285226, 285231, 309596, 335091, 335799, 335802-335804, 335807-335810, 335814, 335816, 335834, 336128-336130, 352470, 352904, 368492, 368494-368495, 368497-368498, 368511-368513, 368517, 368525, 368527-368532, 368535, 368540, 368542-368543 (QSBG); OSUC 335805, 335836 (ROME); UCRC ENT 150828-150829 (UCRC); OSUC 237463-237464 (WINC). <bold>VIETNAM</bold>: 14 males, OSUC 463999-464000 (CNCI); OSUC 278510, 278516-278517, 278519, 278533, 278535, 278538, 278541, 278543-278545, 281492 (RMNH).
                    </p></tp:treatment-sec><tp:treatment-sec sec-type="Comments"><title>Comments.</title><p>A3 and the pedicel in females are variable in length relative to other antennal segments, but A3 is slightly shorter than the pedicel in all examined females. The oblique elevation between the antennal foramen and eye occurs in a few other, <!--PageBreak-->almost certainly not closely related, <italic><tp:taxon-name>Oxyscelio</tp:taxon-name></italic> species, and may have a functional role. <italic><tp:taxon-name>Oxyscelio nubbin</tp:taxon-name></italic> is smaller-bodied than most other <italic><tp:taxon-name>Oxyscelio</tp:taxon-name></italic>.
                    </p><fig id="F72" position="float" orientation="portrait"><label>Figures 345–350.</label><caption><p><italic><tp:taxon-name>Oxyscelio nubbin</tp:taxon-name></italic> sp. n., paratype female (OSUC 361932) <bold>345</bold> Head and mesosoma, lateral view. Paratype female (OSUC 252043) <bold>346</bold> Head and mesosoma, dorsal view. Paratype female (OSUC 265260) <bold>347</bold> Head, oblique view; arrow indicates oblique flange. Paratype female (OSUC 361190) <bold>348</bold> Metasoma, dorsal view. Paratype male (OSUC 335807) <bold>349</bold> Antenna <bold>350</bold>. Paratype male (OSUC 237467)Metasoma, dorsal view. Morphbank<sup>94</sup></p></caption><graphic xmlns:xlink="http://www.w3.org/1999/xlink" xlink:href="ZooKeys-292-001-g072.jpg" position="float" orientation="portrait" xlink:type="simple"/></fig></tp:treatment-sec><tp:treatment-sec><!--Section generated to contain objects referenced in tp:taxon-treatment.--><fn-group><fn id="FN94"><label>94</label><p><ext-link xmlns:xlink="http://www.w3.org/1999/xlink" ext-link-type="uri" xlink:href="http://www.morphbank.net/?id=807724" xlink:type="simple">http://www.morphbank.net/?id=807724</ext-link></p></fn></fn-group></tp:treatment-sec></tp:taxon-treatment>
