# Supplementary material for: Systematics of the parasitic wasp genus Oxyscelio Kieffer (Hymenoptera, Platygastridae s.l.), Part I: Indo-Malayan and Palearctic fauna
Source: Zookeys. 2013 Apr 18;(292):1–263. doi: 10.3897/zookeys.292.3867 (PMC3677352; doi:10.3897/zookeys.292.3867)
Supplement: XML Treatment for Oxyscelio peludo [file zookeys.292.3867-treatment76.xml]

<!DOCTYPE tp:taxon-treatment
  PUBLIC "-//TaxonX//DTD Taxonomic Treatment Publishing DTD v0 20100105//EN" "tax-treatment-NSO.dtd">
<tp:taxon-treatment xmlns:tp="http://www.plazi.org/taxpub"><tp:treatment-meta><mixed-citation publication-type="journal"><person-group><name><surname>Burks</surname><given-names>Roger A.</given-names></name><name><surname>Masner</surname><given-names>Lubomír</given-names></name><name><surname>Johnson</surname><given-names>Norman F.</given-names></name><name><surname>Austin</surname><given-names>Andrew D.</given-names></name></person-group><article-title>Systematics of the parasitic wasp genus 
                    <bold><italic><tp:taxon-name>Oxyscelio</tp:taxon-name></italic></bold> Kieffer (Hymenoptera, Platygastridae s.l.), Part I: Indo-Malayan and Palearctic fauna
                </article-title><source>Zookeys</source><day>18</day><month>4</month><year>2013</year><volume>2013</volume><issue>292</issue><fpage>1</fpage><lpage>263</lpage><pub-id pub-id-type="doi">10.3897/zookeys.292.3867</pub-id></mixed-citation></tp:treatment-meta><tp:nomenclature><tp:taxon-name>
                        <tp:taxon-name-part taxon-name-part-type="genus">Oxyscelio</tp:taxon-name-part>
                        <tp:taxon-name-part taxon-name-part-type="species">peludo</tp:taxon-name-part>
                    <object-id xmlns:xlink="http://www.w3.org/1999/xlink" xlink:type="simple">urn:lsid:zoobank.org:act:735DD7C7-B2A4-466C-87A8-5CA6798A342B</object-id>
                    <object-id xmlns:xlink="http://www.w3.org/1999/xlink" xlink:type="simple">urn:lsid:biosci.ohio-state.edu:osuc_concepts:275528</object-id>
                    <object-id xmlns:xlink="http://www.w3.org/1999/xlink" xlink:type="simple">http://species-id.net/wiki/Oxyscelio_peludo</object-id>
                    </tp:taxon-name><!--PageBreak--><tp:taxon-authority>Burks</tp:taxon-authority><tp:taxon-status xmlns:xlink="http://www.w3.org/1999/xlink" xlink:type="simple">sp. n.</tp:taxon-status><xref ref-type="fig" rid="F76">Figures 363–368</xref><xref ref-type="fn" rid="FN98">Morphbank<sup>98</sup></xref></tp:nomenclature><tp:treatment-sec sec-type="Description"><title>Description.</title><p><italic>Female</italic>. Body length 4.5–5.05 mm (n=10).
                    </p><p>Radicle color: same color as scape. Scape color: Yellowish. A4: longer than broad. A5: broader than long; as long as broad. Antennal club: formed, segments compact.</p><p>Interantennal process: not elongate. Median longitudinal elevation in frontal depression: absent. Frontal depression: concave. Frontal depression sculpture: with 3-5 complete transverse carinae. Submedian carina: weak, shallow and rounded or formed by ledge. Submedian carina medially: without peak. Concavity across dorsal part of frontal depression: absent. Depression extending ventrally from median ocellus: absent. Upper frons: not hood-like. Malar area near antennal foramen: without carina or expansion. Malar area at mouth corner: with radiating striae. Smooth strip along posterior side of malar sulcus: present, broad throughout its length. Middle genal carina: present. Direction of middle genal carina dorsally: parallel to eye margin. Major sculpture of gena anteriorly: umbilicate-foveate. Major sculpture of gena posteriorly: umbilicate-foveate; rugose. Microsculpture of gena anteroventrally: absent. Microsculpture of gena posteroventrally: granulate. Median carina extending posteriorly from hyperoccipital carina: absent. Hyperoccipital carina: indicated by rugae. Lateral connection between hyperoccipital and occipital carinae: present as a weak elevation. Area between vertex and occipital carina: umbilicate-foveate. Occipital carina medially: absent. Lateral corners of occipital carina: sharp and protruding.</p><p>Lateral pronotal area: without bulge projecting towards anterior pit. Epomial corner: weak. Netrion surface anteriorly: not inflexed. Mesoscutum anteriorly: not steep. Mesoscutal median carina: present and complete. Longitudinal carina between median carina and notauli: absent. Major sculpture of medial mesoscutum anteriorly: umbilicate-foveate. Major sculpture of medial mesoscutum posteriorly: umbilicate-foveate. Microsculpture of medial mesoscutum anteriorly: granulate. Microsculpture of medial mesoscutum posteriorly: absent. Major sculpture of mesoscutellum: umbilicate-foveate. Microsculpture of mesoscutellum medially: granulate. Microsculpture of mesoscutellum laterally: absent; granulate. Mesoscutellar apex: convex or straight. Setae along anterior limit of femoral depression: arising from rows of foveae. Number of carinae crossing speculum above femoral depression: 3. Number of carinae crossing femoral depression: more than 5. Mesepimeral sulcus pits: more than 5. Metascutellum dorsally: flat. Metascutellar sculpture dorsally: with scattered rugae. Median carina of metascutellum: absent or branched. Metascutellar setae: with many dorsal setae. Metascutellar apex: convex or straight. Metapleuron above ventral metapleural area: crossed by carinae. Metasomal depression setae: absent. Lateral propodeal carinae anteromedially: strongly diverging. Anterior areoles of metasomal depression: absent. Anterior longitudinal carinae in metasomal depression: absent. <!--PageBreak-->Lateral propodeal areas: separated medially. Postmarginal vein: present. Fore wing apex: reaching middle of T5.</p><p>T1 midlobe: obscured by other raised sculpture. T1: with small rounded anterior bulge, not reaching metascutellum. T2: with straight longitudinal striae or rugae. T6: longer than broad. Apical flange of T6: not exposed apically. Metasomal apex: tapering to a sharp point. Major sculpture of T6: umbilicate-punctate; longitudinally striate or rugose. Microsculpture of T6: granulate.</p><p><!--PageBreak--><italic>Male</italic>. Body length 3.65–4.5 mm (n=4). A5 tyloid: carina-like, not expanded. A11: longer than broad. Median tooth of frontal depression: absent. Median lobe of T1: with 5 longitudinal carinae. Metasomal apex: with acuminate lateral corners.
                    </p><p><bold>Diagnosis</bold>. Both sexes: A4 longer than broad, A5 about as long as broad. Frontal depression crossed by many carinae. Mesoscutellum strongly granulate. Metascutellum dorsally setose. Female: Metascutellum fingernail-shaped, rugose. T1 with strong anterior horn. Fore wings long enough to reach middle of T5. T6 strongly narrowing towards nearly acuminate apex. Male: T1 midlobe with 5 longitudinal carinae. T7 with sharp, protruding posterolateral corners. The metascutellar setae of <italic><tp:taxon-name>Oxyscelio peludo</tp:taxon-name></italic> are easily overlooked in dorsal view, but are more apparent from an oblique or lateral view. They are present in males as well, making males of <italic><tp:taxon-name>Oxyscelio peludo</tp:taxon-name></italic> much more easily recognizable than those of most other species. Among species with a bare metascutellum, <italic><tp:taxon-name>Oxyscelio naraws</tp:taxon-name></italic> very strongly resembles <italic><tp:taxon-name>Oxyscelio peludo</tp:taxon-name></italic>.
                    </p></tp:treatment-sec><tp:treatment-sec sec-type="Etymology"><title>Etymology.</title><p>Portuguese and Spanish, meaning “hairy.” Refers to the setose metascutellum.</p></tp:treatment-sec><tp:treatment-sec sec-type="Link to distribution map"><title>Link to distribution map.</title><p>[<ext-link xmlns:xlink="http://www.w3.org/1999/xlink" ext-link-type="uri" xlink:href="http://hol.osu.edu/map-full.html?id=275528" xlink:type="simple">http://hol.osu.edu/map-full.html?id=275528</ext-link>]
                    </p></tp:treatment-sec><tp:treatment-sec sec-type="Material Examined"><title>Material Examined.</title><p>Holotype, female: <bold>INDONESIA</bold>: Kalimantan Barat Prov., Cabang Panti Research Station, RR6, 1° rainforest / sandstone closed canopy, IIS 910136, Gunung Palung National Park, <named-content xmlns:xlink="http://www.w3.org/1999/xlink" content-type="dwc:verbatimCoordinates" xlink:type="simple">01°15'S, 110°05'E</named-content>, 100m, 17.VI–29.VI.1991, canopy malaise trap, Darling, Rosichon &amp; Sutrisno, OSUC 257095 (deposited in MBBJ). <italic>Paratypes</italic>: (12 females, 4 males) <bold>INDONESIA</bold>: 6 females, 3 males, OSUC 361275, ROMEnt Spec. No. 112263, ROMEnt Spec. No. 112681 (MBBJ); OSUC 228710, 257081, 273319 (OSUC); OSUC 247856, 247970, 257098 (ROME). <bold>MALAYSIA</bold>: 6 females, 1 male, OSUC 376590, 376602, 376605, 376611 (BMNH); OSUC 453764, 453768, 453772 (OSUC).
                    </p><fig id="F76" position="float" orientation="portrait"><label>Figures 363–368.</label><caption><p><italic><tp:taxon-name>Oxyscelio peludo</tp:taxon-name></italic> sp. n., holotype female (OSUC 257095) <bold>363</bold> Head and mesosoma, lateral view <bold>364</bold> Head and mesosoma, dorsal view. Paratype female (OSUC 376605) <bold>365</bold> Head, anterior view. Paratype female (OSUC 257081) <bold>366</bold> Metasoma, dorsal view. Paratype male (OSUC 361275) <bold>367 </bold>Antenna. Paratype male (OSUC 247856) <bold>368</bold> Metasoma, dorsal view. Morphbank<sup>98</sup></p></caption><graphic xmlns:xlink="http://www.w3.org/1999/xlink" xlink:href="ZooKeys-292-001-g076.jpg" position="float" orientation="portrait" xlink:type="simple"/></fig></tp:treatment-sec><tp:treatment-sec><!--Section generated to contain objects referenced in tp:taxon-treatment.--><fn-group><fn id="FN98"><label>98</label><p><ext-link xmlns:xlink="http://www.w3.org/1999/xlink" ext-link-type="uri" xlink:href="http://www.morphbank.net/?id=807728" xlink:type="simple">http://www.morphbank.net/?id=807728</ext-link></p></fn></fn-group></tp:treatment-sec></tp:taxon-treatment>
