# Supplementary material for: Systematics of the parasitic wasp genus Oxyscelio Kieffer (Hymenoptera, Platygastridae s.l.), Part I: Indo-Malayan and Palearctic fauna
Source: Zookeys. 2013 Apr 18;(292):1–263. doi: 10.3897/zookeys.292.3867 (PMC3677352; doi:10.3897/zookeys.292.3867)
Supplement: XML Treatment for Oxyscelio perpensus [file zookeys.292.3867-treatment77.xml]

<!DOCTYPE tp:taxon-treatment
  PUBLIC "-//TaxonX//DTD Taxonomic Treatment Publishing DTD v0 20100105//EN" "tax-treatment-NSO.dtd">
<tp:taxon-treatment xmlns:tp="http://www.plazi.org/taxpub"><tp:treatment-meta><mixed-citation publication-type="journal"><person-group><name><surname>Burks</surname><given-names>Roger A.</given-names></name><name><surname>Masner</surname><given-names>Lubomír</given-names></name><name><surname>Johnson</surname><given-names>Norman F.</given-names></name><name><surname>Austin</surname><given-names>Andrew D.</given-names></name></person-group><article-title>Systematics of the parasitic wasp genus 
                    <bold><italic><tp:taxon-name>Oxyscelio</tp:taxon-name></italic></bold> Kieffer (Hymenoptera, Platygastridae s.l.), Part I: Indo-Malayan and Palearctic fauna
                </article-title><source>Zookeys</source><day>18</day><month>4</month><year>2013</year><volume>2013</volume><issue>292</issue><fpage>1</fpage><lpage>263</lpage><pub-id pub-id-type="doi">10.3897/zookeys.292.3867</pub-id></mixed-citation></tp:treatment-meta><tp:nomenclature><tp:taxon-name>
                        <tp:taxon-name-part taxon-name-part-type="genus">Oxyscelio</tp:taxon-name-part>
                        <tp:taxon-name-part taxon-name-part-type="species">perpensus</tp:taxon-name-part>
                    <object-id xmlns:xlink="http://www.w3.org/1999/xlink" xlink:type="simple">urn:lsid:zoobank.org:act:8323BFBD-BFC7-4DA7-9C8A-767CECA029EC</object-id>
								<object-id xmlns:xlink="http://www.w3.org/1999/xlink" xlink:type="simple">urn:lsid:biosci.ohio-state.edu:osuc_concepts:243849</object-id>
								
                    <object-id xmlns:xlink="http://www.w3.org/1999/xlink" xlink:type="simple">http://species-id.net/wiki/Oxyscelio_perpensus</object-id></tp:taxon-name><tp:taxon-authority>Kononova</tp:taxon-authority><xref ref-type="fig" rid="F77">Figures 369–372</xref><xref ref-type="fn" rid="FN99">Morphbank<sup>99</sup></xref><tp:nomenclature-citation-list><tp:nomenclature-citation><tp:taxon-name>Oxyscelio perpensum</tp:taxon-name><comment> Kononova: <xref ref-type="bibr" rid="B24">Kononova and Fursov 2007</xref>: 104 (description); <xref ref-type="bibr" rid="B24">Kononova and Fursov 2007</xref>: 63 (original description).
</comment></tp:nomenclature-citation><tp:nomenclature-citation><tp:taxon-name>Oxyscelio perpensus</tp:taxon-name><comment> Kononova: <xref ref-type="bibr" rid="B25">Kononova and Kozlov 2008</xref>: 190, 192 (description, keyed).
</comment></tp:nomenclature-citation></tp:nomenclature-citation-list></tp:nomenclature><tp:treatment-sec sec-type="Description"><title>Description.</title><p><italic>Female</italic>. Body length 5.15–5.4 mm (n=7).
                    </p><p>Radicle color: same color as scape. Scape color: Yellowish. A4: longer than broad. A5: longer than broad. Antennal club: formed, segments compact.</p><p>Interantennal process: not elongate. Median longitudinal elevation in frontal depression: absent. Frontal depression: concave. Frontal depression sculpture: with 3 or <!--PageBreak-->more broadly interrupted transverse carinae. Submedian carina: weak, shallow and rounded or formed by ledge. Submedian carina medially: without peak. Concavity across dorsal part of frontal depression: absent. Depression extending ventrally from median ocellus: absent. Upper frons: not hood-like. Malar area near antennal foramen: without carina or expansion. Malar area at mouth corner: with radiating striae. Smooth strip along posterior side of malar sulcus: absent or not consistently broad. Middle genal carina: present. Direction of middle genal carina dorsally: parallel to eye <!--PageBreak-->margin. Major sculpture of gena anteriorly: umbilicate-foveate. Major sculpture of gena posteriorly: umbilicate-foveate; rugose. Microsculpture of gena anteroventrally: absent. Microsculpture of gena posteroventrally: granulate. Median carina extending posteriorly from hyperoccipital carina: absent. Hyperoccipital carina: not indicated medially. Lateral connection between hyperoccipital and occipital carinae: present as a weak elevation. Area between vertex and occipital carina: umbilicate-foveate. Occipital carina medially: sinuate, concave medial to corners, but without a median peak. Lateral corners of occipital carina: sharp and protruding.</p><p>Lateral pronotal area: without bulge projecting towards anterior pit. Epomial corner: strong. Netrion surface anteriorly: not inflexed. Mesoscutum anteriorly: not steep. Mesoscutal median carina: absent or weak and incomplete in places. Longitudinal carina between median carina and notauli: absent. Major sculpture of medial mesoscutum anteriorly: umbilicate-foveate. Major sculpture of medial mesoscutum posteriorly: umbilicate-foveate. Microsculpture of medial mesoscutum anteriorly: granulate. Microsculpture of medial mesoscutum posteriorly: absent. Major sculpture of mesoscutellum: umbilicate-foveate; irregularly rugose. Microsculpture of mesoscutellum medially: absent. Microsculpture of mesoscutellum laterally: granulate. Mesoscutellar apex: convex or straight. Setae along anterior limit of femoral depression: arising from tiny pits. Number of carinae crossing speculum above femoral depression: 3. Number of carinae crossing femoral depression: more than 5. Mesepimeral sulcus pits: more than 5. Metascutellum dorsally: flat. Metascutellar sculpture dorsally: with scattered rugae. Median carina of metascutellum: absent or branched. Metascutellar setae: absent. Metascutellar apex: weakly emarginate. Metapleuron above ventral metapleural area: crossed by carinae. Metasomal depression setae: absent. Lateral propodeal carinae anteromedially: strongly diverging. Anterior areoles of metasomal depression: absent. Anterior longitudinal carinae in metasomal depression: absent. Lateral propodeal areas: separated medially. Postmarginal vein: absent. Fore wing apex: reaching middle of T4.</p><p>T1 midlobe: obscured by other raised sculpture. T1: with small rounded anterior bulge, not reaching metascutellum. T2: with straight longitudinal striae or rugae. T6: longer than broad. Apical flange of T6: not exposed apically. Metasomal apex: rounded. Major sculpture of T6: umbilicate-punctate; longitudinally striate or rugose. Microsculpture of T6: granulate.</p><p><italic>Male</italic>. Unknown.
                    </p></tp:treatment-sec><tp:treatment-sec sec-type="Diagnosis"><title>Diagnosis.</title><p>Female: A4 longer than broad. Upper frons without additional carinae dorsal to submedian carina. Hyperoccipital carina indicated by rugae. Mesoscutellum with granulate sculpture posterolaterally. Mesofemoral depression crossed by many carinae below speculum. Mesopleuron along anteroventral edge of femoral depression without rows of foveae, setae arising from tiny pits. Metascutellum broad and rounded, with many scattered rugae. T1 midlobe with strong, broad anterior bulge. T2 without sublateral depressions or curved striae. T6 longer than broad, tapering to a rounded apex. <italic><tp:taxon-name>Oxyscelio perpensus</tp:taxon-name></italic> differs from other Palearctic <italic><tp:taxon-name>Oxyscelio</tp:taxon-name></italic> in having a broader metascutellum.
                    </p></tp:treatment-sec><tp:treatment-sec sec-type="Link to distribution map"><title>Link to distribution map.</title><p>[<ext-link xmlns:xlink="http://www.w3.org/1999/xlink" ext-link-type="uri" xlink:href="http://hol.osu.edu/map-full.html?id=243849" xlink:type="simple">http://hol.osu.edu/map-full.html?id=243849</ext-link>]
                    </p><!--PageBreak--></tp:treatment-sec><tp:treatment-sec sec-type="Associations"><title>Associations.</title><p>emerged from egg of <tp:taxon-name>Orthoptera</tp:taxon-name>: [<tp:taxon-name>Orthoptera</tp:taxon-name>]
                    </p></tp:treatment-sec><tp:treatment-sec sec-type="Material examined"><title>Material examined.</title><p>Holotype, female, <italic><tp:taxon-name>Oxyscelio perpensum</tp:taxon-name></italic>: <bold>JAPAN</bold>: Aichi Pref., Kitashitara Co., Honshu Isl., Shitara Town, hill, Dando-Uradani Virgin Forest, 900m, 15.VIII.2004, V. Fursov, UASK 0109 (deposited in UASK).<italic>Paratypes</italic>: <bold>JAPAN</bold>: 2 females, 1 male, OSUC 173067-173069 (UASK). <italic>Other material</italic>: <bold>JAPAN</bold>: 7 females, OSUC 368976-368979, 369004-369006 (CNCI).
                    </p></tp:treatment-sec><tp:treatment-sec sec-type="Comments"><title>Comments.</title><p>The mesoscutal median carina is less visible in our figure (<xref ref-type="fig" rid="F78">Fig. 374</xref>) than in that of <xref ref-type="bibr" rid="B24">Kononova and Fursov (2007</xref>: fig. 9.1), but this is because the carina is relatively weak and rounded, becoming less visible under diffused lighting.
                    </p><fig id="F77" position="float" orientation="portrait"><label>Figures 369–372.</label><caption><p><italic><tp:taxon-name>Oxyscelio perpensus</tp:taxon-name></italic> Kononova, female (OSUC 368979) <bold>369</bold> Head and mesosoma, lateral view <bold>370</bold> Head and mesosoma, dorsal view <bold>371</bold> Head, anterior view <bold>372</bold> Metasoma, dorsal view. Morphbank<sup>99</sup></p></caption><graphic xmlns:xlink="http://www.w3.org/1999/xlink" xlink:href="ZooKeys-292-001-g077.jpg" position="float" orientation="portrait" xlink:type="simple"/></fig></tp:treatment-sec><tp:treatment-sec><!--Section generated to contain objects referenced in tp:taxon-treatment.--><fig id="F78" position="float" orientation="portrait"><label>Figures 373–376.</label><caption><p><italic><tp:taxon-name>Oxyscelio planocarinae</tp:taxon-name></italic> sp. n., holotype female (OSUC 257082) <bold>373</bold> Head and mesosoma, lateral view <bold>374</bold> Head and mesosoma, dorsal view <bold>375</bold> Head, posterodorsal view <bold>376 </bold>Metasoma, dorsal view. Morphbank<sup>100</sup></p></caption><graphic xmlns:xlink="http://www.w3.org/1999/xlink" xlink:href="ZooKeys-292-001-g078.jpg" position="float" orientation="portrait" xlink:type="simple"/></fig><fn-group><fn id="FN99"><label>99</label><p><ext-link xmlns:xlink="http://www.w3.org/1999/xlink" ext-link-type="uri" xlink:href="http://www.morphbank.net/?id=807729" xlink:type="simple">http://www.morphbank.net/?id=807729</ext-link></p></fn></fn-group></tp:treatment-sec><ref-list><ref id="B24"><mixed-citation xmlns:xlink="http://www.w3.org/1999/xlink" xlink:type="simple"><person-group><name name-style="western"><surname>Kononova</surname><given-names>SV</given-names></name><name name-style="western"><surname>Fursov</surname><given-names>VN</given-names></name></person-group> (<year>2007</year>)<source> A review of the genera <italic>Calotelea</italic>, <italic>Calliscelio</italic>, and <italic>Oxyscelio</italic> (Scelioninae, Scelionidae, Proctotrupoidea) from the Palaearctic fauna. Entomological Review 87: 92–105.<sup>136</sup></source>doi: <ext-link ext-link-type="uri" xlink:href="http://dx.doi.org/10.1134/S0013873807010101" xlink:type="simple">10.1134/S0013873807010101</ext-link></mixed-citation></ref><ref id="B25"><mixed-citation xmlns:xlink="http://www.w3.org/1999/xlink" xlink:type="simple"><person-group><name name-style="western"><surname>Kononova</surname><given-names>SV</given-names></name><name name-style="western"><surname>Kozlov</surname><given-names>VN</given-names></name></person-group> (<year>2008</year>)<source> [Scelionids of the Palearctic (Hymenoptera, Scelionidae). Subfamily Scelioninae]. Tovarishchestvo Nauchnykh Izdanii KMK, Saint Petersburg. 489 pp.<sup>137</sup></source></mixed-citation></ref></ref-list></tp:taxon-treatment>
