# Supplementary material for: Systematics of the parasitic wasp genus Oxyscelio Kieffer (Hymenoptera, Platygastridae s.l.), Part I: Indo-Malayan and Palearctic fauna
Source: Zookeys. 2013 Apr 18;(292):1–263. doi: 10.3897/zookeys.292.3867 (PMC3677352; doi:10.3897/zookeys.292.3867)
Supplement: XML Treatment for Oxyscelio planocarinae [file zookeys.292.3867-treatment78.xml]

<!DOCTYPE tp:taxon-treatment
  PUBLIC "-//TaxonX//DTD Taxonomic Treatment Publishing DTD v0 20100105//EN" "tax-treatment-NSO.dtd">
<tp:taxon-treatment xmlns:tp="http://www.plazi.org/taxpub"><tp:treatment-meta><mixed-citation publication-type="journal"><person-group><name><surname>Burks</surname><given-names>Roger A.</given-names></name><name><surname>Masner</surname><given-names>Lubomír</given-names></name><name><surname>Johnson</surname><given-names>Norman F.</given-names></name><name><surname>Austin</surname><given-names>Andrew D.</given-names></name></person-group><article-title>Systematics of the parasitic wasp genus 
                    <bold><italic><tp:taxon-name>Oxyscelio</tp:taxon-name></italic></bold> Kieffer (Hymenoptera, Platygastridae s.l.), Part I: Indo-Malayan and Palearctic fauna
                </article-title><source>Zookeys</source><day>18</day><month>4</month><year>2013</year><volume>2013</volume><issue>292</issue><fpage>1</fpage><lpage>263</lpage><pub-id pub-id-type="doi">10.3897/zookeys.292.3867</pub-id></mixed-citation></tp:treatment-meta><tp:nomenclature><tp:taxon-name>
                        <tp:taxon-name-part taxon-name-part-type="genus">Oxyscelio</tp:taxon-name-part>
                        <tp:taxon-name-part taxon-name-part-type="species">planocarinae</tp:taxon-name-part>
                    <object-id xmlns:xlink="http://www.w3.org/1999/xlink" xlink:type="simple">urn:lsid:zoobank.org:act:D919CE92-E6BA-4359-819D-8827A2C504E7</object-id>
								<object-id xmlns:xlink="http://www.w3.org/1999/xlink" xlink:type="simple">urn:lsid:biosci.ohio-state.edu:osuc_concepts:275542</object-id>
								
                    <object-id xmlns:xlink="http://www.w3.org/1999/xlink" xlink:type="simple">http://species-id.net/wiki/Oxyscelio_planocarinae</object-id></tp:taxon-name><tp:taxon-authority>Burks</tp:taxon-authority><tp:taxon-status xmlns:xlink="http://www.w3.org/1999/xlink" xlink:type="simple">sp. n.</tp:taxon-status><xref ref-type="fig" rid="F78">Figures 373–376</xref><xref ref-type="fn" rid="FN100">Morphbank<sup>100</sup></xref></tp:nomenclature><tp:treatment-sec sec-type="Description"><title>Description.</title><p><italic>Female</italic>. Body length 3.6–4.7 mm (n=3).
                    </p><p>Radicle color: darker than scape. Scape color: Yellowish. A4: broader than long. A5: broader than long. Antennal club: formed, segments compact.</p><p>Interantennal process: not elongate. Median longitudinal elevation in frontal depression: absent. Frontal depression: concave. Frontal depression sculpture: with 3 or more broadly interrupted transverse carinae. Submedian carina: strong, formed by a sharp raised carina. Submedian carina medially: without peak. Concavity across dorsal part of frontal depression: absent. Depression extending ventrally from median ocellus: present. Upper frons: hood-like, protruding over pedicel when antenna at rest. Malar area near antennal foramen: without carina or expansion. Malar area at mouth corner: without striae; with one carina. Smooth strip along posterior side of malar sulcus: present, broad throughout its length. Middle genal carina: present. Direction of middle genal carina dorsally: parallel to eye margin. Major sculpture of gena anteriorly: umbilicate-foveate. Major sculpture of gena posteriorly: umbilicate-foveate. Microsculpture of gena anteroventrally: absent. Microsculpture of gena posteroventrally: absent. Median carina extending posteriorly from hyperoccipital carina: absent. Hyperoccipital carina: indicated by rugae. Lateral connection between hyperoccipital and occipital carinae: present as a weak elevation. Area between vertex and occipital carina: umbilicate-foveate. Occipital carina medially: flat. Lateral corners of occipital carina: sharp and protruding.</p><p>Lateral pronotal area: without bulge projecting towards anterior pit. Epomial corner: strong. Netrion surface anteriorly: not inflexed. Mesoscutum anteriorly: not steep. Mesoscutal median carina: present and complete. Longitudinal carina between median carina and notauli: absent. Major sculpture of medial mesoscutum anteriorly: umbilicate-foveate. Major sculpture of medial mesoscutum posteriorly: umbilicate-foveate. Microsculpture of medial mesoscutum anteriorly: granulate. Microsculpture of medial <!--PageBreak-->mesoscutum posteriorly: absent. Major sculpture of mesoscutellum: umbilicate-foveate; longitudinally rugose. Microsculpture of mesoscutellum medially: absent. Microsculpture of mesoscutellum laterally: absent. Mesoscutellar apex: convex or straight. Setae along anterior limit of femoral depression: arising from rows of foveae. Number of carinae crossing speculum above femoral depression: 3. Number of carinae crossing femoral depression: more than 5. Mesepimeral sulcus pits: more than 5. Metascutellum dorsally: concave. Metascutellar sculpture dorsally: smooth or with transverse carinae. Median carina of metascutellum: absent or branched. Metascutellar setae: absent. Metascutellar apex: weakly emarginate. Metapleuron above ventral metapleural area: foveate or rugose. Metasomal depression setae: absent. Lateral propodeal carinae anteromedially: weakly diverging. Anterior areoles of metasomal depression: one or more areoles present. Anterior longitudinal carinae in metasomal depression: median carina present. Lateral propodeal areas: separated medially. Postmarginal vein: present. Fore wing apex: reaching apex of T5.</p><p>T1 midlobe: with 5 longitudinal carinae. T1: without anterior bulge. T2: with straight longitudinal striae or rugae. T6: broader than long. Apical flange of T6: exposed apically. Metasomal apex: rounded. Major sculpture of T6: umbilicate-punctate; longitudinally striate or rugose. Microsculpture of T6: granulate.</p><p><italic>Male</italic>. Unknown.
                    </p></tp:treatment-sec><tp:treatment-sec sec-type="Diagnosis"><title>Diagnosis.</title><p>Female: Occipital carina complete but flat medially. Metascutellum narrowing posteriorly, with a median channel. T1 midlobe with 5 longitudinal carinae.</p></tp:treatment-sec><tp:treatment-sec sec-type="Etymology"><title>Etymology.</title><p>Latin noun, genitive case, meaning “flat carina.” Refers to the medially flat occipital carina.</p></tp:treatment-sec><tp:treatment-sec sec-type="Link to distribution map"><title>Link to distribution map.</title><p>[<ext-link xmlns:xlink="http://www.w3.org/1999/xlink" ext-link-type="uri" xlink:href="http://hol.osu.edu/map-full.html?id=275542" xlink:type="simple">http://hol.osu.edu/map-full.html?id=275542</ext-link>]
                    </p></tp:treatment-sec><tp:treatment-sec sec-type="Material examined"><title>Material examined.</title><p>Holotype, female: <bold>INDONESIA</bold>: Kalimantan Barat Prov., Cabang Panti Research Station, 1° rainforest / peat swamp, IIS 910131, Gunung Palung National Park, <named-content xmlns:xlink="http://www.w3.org/1999/xlink" content-type="dwc:verbatimCoordinates" xlink:type="simple">01°15'S, 110°05'E</named-content>, 100-400m, 15.VI–15.VIII.1991, malaise trap, Darling, Rosichon &amp; Sutrisno, OSUC 257082 (deposited in MBBJ). <italic>Paratypes</italic>: (4 females) <bold>INDONESIA</bold>: 1 female, OSUC 368944 (CNCI). <bold>MALAYSIA</bold>: 3 females, OSUC 369043, 463997-463998 (CNCI).
                    </p></tp:treatment-sec><tp:treatment-sec sec-type="Comments"><title>Comments.</title><p><italic><tp:taxon-name>Oxyscelio planocarinae</tp:taxon-name></italic> is distinctive in several ways, including the medially flat occipital carina, hood-like frontal depression, and narrowing metascutellum with a median channel. Its coloration is distinctive, with dark coxae but very pale A3-A5. Its body has a stout look, with a relatively broad metasoma.
                    </p><fig id="F78" position="float" orientation="portrait"><label>Figures 373–376.</label><caption><p><italic><tp:taxon-name>Oxyscelio planocarinae</tp:taxon-name></italic> sp. n., holotype female (OSUC 257082) <bold>373</bold> Head and mesosoma, lateral view <bold>374</bold> Head and mesosoma, dorsal view <bold>375</bold> Head, posterodorsal view <bold>376 </bold>Metasoma, dorsal view. Morphbank<sup>100</sup></p></caption><graphic xmlns:xlink="http://www.w3.org/1999/xlink" xlink:href="ZooKeys-292-001-g078.jpg" position="float" orientation="portrait" xlink:type="simple"/></fig></tp:treatment-sec><tp:treatment-sec><!--Section generated to contain objects referenced in tp:taxon-treatment.--><fn-group><fn id="FN100"><label>100</label><p><ext-link xmlns:xlink="http://www.w3.org/1999/xlink" ext-link-type="uri" xlink:href="http://www.morphbank.net/?id=807730" xlink:type="simple">http://www.morphbank.net/?id=807730</ext-link></p></fn></fn-group></tp:treatment-sec></tp:taxon-treatment>
