# Supplementary material for: Systematics of the parasitic wasp genus Oxyscelio Kieffer (Hymenoptera, Platygastridae s.l.), Part I: Indo-Malayan and Palearctic fauna
Source: Zookeys. 2013 Apr 18;(292):1–263. doi: 10.3897/zookeys.292.3867 (PMC3677352; doi:10.3897/zookeys.292.3867)
Supplement: XML Treatment for Oxyscelio praecipitis [file zookeys.292.3867-treatment79.xml]

<!DOCTYPE tp:taxon-treatment
  PUBLIC "-//TaxonX//DTD Taxonomic Treatment Publishing DTD v0 20100105//EN" "tax-treatment-NSO.dtd">
<tp:taxon-treatment xmlns:tp="http://www.plazi.org/taxpub"><tp:treatment-meta><mixed-citation publication-type="journal"><person-group><name><surname>Burks</surname><given-names>Roger A.</given-names></name><name><surname>Masner</surname><given-names>Lubomír</given-names></name><name><surname>Johnson</surname><given-names>Norman F.</given-names></name><name><surname>Austin</surname><given-names>Andrew D.</given-names></name></person-group><article-title>Systematics of the parasitic wasp genus 
                    <bold><italic><tp:taxon-name>Oxyscelio</tp:taxon-name></italic></bold> Kieffer (Hymenoptera, Platygastridae s.l.), Part I: Indo-Malayan and Palearctic fauna
                </article-title><source>Zookeys</source><day>18</day><month>4</month><year>2013</year><volume>2013</volume><issue>292</issue><fpage>1</fpage><lpage>263</lpage><pub-id pub-id-type="doi">10.3897/zookeys.292.3867</pub-id></mixed-citation></tp:treatment-meta><tp:nomenclature><tp:taxon-name>
                        <tp:taxon-name-part taxon-name-part-type="genus">Oxyscelio</tp:taxon-name-part>
                        <tp:taxon-name-part taxon-name-part-type="species">praecipitis</tp:taxon-name-part>
                    <object-id xmlns:xlink="http://www.w3.org/1999/xlink" xlink:type="simple">urn:lsid:zoobank.org:act:23A50CE3-17CE-41C1-AD8B-C7195A590C68</object-id>
								<object-id xmlns:xlink="http://www.w3.org/1999/xlink" xlink:type="simple">urn:lsid:biosci.ohio-state.edu:osuc_concepts:275565</object-id>
								
                    <object-id xmlns:xlink="http://www.w3.org/1999/xlink" xlink:type="simple">http://species-id.net/wiki/Oxyscelio_praecipitis</object-id></tp:taxon-name><tp:taxon-authority>Burks</tp:taxon-authority><tp:taxon-status xmlns:xlink="http://www.w3.org/1999/xlink" xlink:type="simple">sp. n.</tp:taxon-status><xref ref-type="fig" rid="F79">Figures 377–380</xref><xref ref-type="fn" rid="FN101">Morphbank<sup>101</sup></xref></tp:nomenclature><tp:treatment-sec sec-type="Description"><title>Description.</title><p><italic>Female</italic>. Unknown.
                    </p><!--PageBreak--><p><italic>Male</italic>. Body length 3.8 mm (n=1).
                    </p><p>Radicle color: same color as scape. Scape color: Brown. A5 tyloid: carina-like, not expanded. A11: longer than broad.</p><p>Interantennal process: not elongate. Median longitudinal elevation in frontal depression: absent. Frontal depression: concave. Frontal depression sculpture: without transverse or oblique carinae below submedian carina. Submedian carina: strong, formed by a sharp raised carina. Submedian carina medially: without peak. Median <!--PageBreak-->tooth of frontal depression: absent. Concavity across dorsal part of frontal depression: absent. Depression extending ventrally from median ocellus: absent. Upper frons: not hood-like. Malar area near antennal foramen: without carina or expansion. Malar area at mouth corner: with radiating striae. Smooth strip along posterior side of malar sulcus: absent or not consistently broad. Middle genal carina: absent. Direction of middle genal carina dorsally: absent (replace with question mark). Major sculpture of gena anteriorly: umbilicate-foveate; rugose. Major sculpture of gena posteriorly: umbilicate-foveate; rugose. Microsculpture of gena anteroventrally: absent; granulate. Microsculpture of gena posteroventrally: absent. Median carina extending posteriorly from hyperoccipital carina: absent. Hyperoccipital carina: indicated by rugae. Lateral connection between hyperoccipital and occipital carinae: absent. Area between vertex and occipital carina: umbilicate-foveate; irregularly rugose. Occipital carina medially: absent. Lateral corners of occipital carina: not protruding.</p><p>Lateral pronotal area: without bulge projecting towards anterior pit. Epomial corner: strong. Netrion surface anteriorly: not inflexed. Mesoscutum anteriorly: steep. Mesoscutal median carina: present and complete. Longitudinal carina between median carina and notauli: absent. Major sculpture of medial mesoscutum anteriorly: umbilicate-foveate. Major sculpture of medial mesoscutum posteriorly: umbilicate-foveate. Microsculpture of medial mesoscutum anteriorly: absent; granulate. Microsculpture of medial mesoscutum posteriorly: absent; granulate. Major sculpture of mesoscutellum: umbilicate-foveate. Microsculpture of mesoscutellum medially: absent. Microsculpture of mesoscutellum laterally: granulate. Mesoscutellar apex: convex or straight. Setae along anterior limit of femoral depression: arising from rows of foveae. Number of carinae crossing speculum above femoral depression: 3. Number of carinae crossing femoral depression: more than 5. Mesepimeral sulcus pits: more than 5. Metascutellum dorsally: concave. Metascutellar sculpture dorsally: smooth or with transverse carinae. Median carina of metascutellum: absent or branched. Metascutellar setae: with many dorsal setae. Metascutellar apex: weakly emarginate. Metapleuron above ventral metapleural area: crossed by carinae. Metasomal depression setae: absent. Anterior areoles of metasomal depression: one or more areoles present. Anterior longitudinal carinae in metasomal depression: median carina present. Lateral propodeal areas: separated medially. Postmarginal vein: present.</p><p>Median lobe of T1: with 4 longitudinal carinae. Metasomal apex: with acuminate lateral corners.</p></tp:treatment-sec><tp:treatment-sec sec-type="Diagnosis"><title>Diagnosis.</title><p>Male: Frontal depression shallow, submedian carina only indicated dorsally. Hyperoccipital carina complete but indicated by a set of rugae. Mesosoma tall and steep anteriorly. Medial mesoscutum and mesoscutellum with granulate sculpture. Metascutellum setose dorsally. Petiolar depression with median carina anteriorly. T1 midlobe with 4 longitudinal carinae. T7 with sharp, protruding posterolateral corners. <italic><tp:taxon-name>Oxyscelio praecipitis</tp:taxon-name></italic> is unusual among Philippine species in having an anteriorly tall and steep mesosoma. The dorsally setose metascutellum is also very unusual, especially in species with a weakly defined hyperoccipital carina.
                    </p></tp:treatment-sec><tp:treatment-sec sec-type="Etymology"><title>Etymology.</title><p>Latin noun, genitive case, meaning “danger” or “steep place.”</p></tp:treatment-sec><tp:treatment-sec sec-type="Link to distribution map"><title>Link to distribution map.</title><p>[<ext-link xmlns:xlink="http://www.w3.org/1999/xlink" ext-link-type="uri" xlink:href="http://hol.osu.edu/map-full.html?id=275565" xlink:type="simple">http://hol.osu.edu/map-full.html?id=275565</ext-link>]
                    </p><!--PageBreak--></tp:treatment-sec><tp:treatment-sec sec-type="Material examined"><title>Material examined.</title><p>Holotype, male: <bold>PHILIPPINES</bold>: Laguna Prov., Mount Makiling (Maquiling), no date, Baker, OSUC 268220 (deposited in USNM).
                    </p><fig id="F79" position="float" orientation="portrait"><label>Figures 377–380.</label><caption><p><italic><tp:taxon-name>Oxyscelio praecipitis</tp:taxon-name></italic> sp. n., holotype male (OSUC 268220) <bold>377</bold> Head and mesosoma, lateral view <bold>378</bold> Head and mesosoma, dorsal view <bold>379</bold> Head, anterior view <bold>380</bold> Propodeum, posterior view. Morphbank<sup>101</sup></p></caption><graphic xmlns:xlink="http://www.w3.org/1999/xlink" xlink:href="ZooKeys-292-001-g079.jpg" position="float" orientation="portrait" xlink:type="simple"/></fig></tp:treatment-sec><tp:treatment-sec><!--Section generated to contain objects referenced in tp:taxon-treatment.--><fn-group><fn id="FN101"><label>101</label><p><ext-link xmlns:xlink="http://www.w3.org/1999/xlink" ext-link-type="uri" xlink:href="http://www.morphbank.net/?id=807731" xlink:type="simple">http://www.morphbank.net/?id=807731</ext-link></p></fn></fn-group></tp:treatment-sec></tp:taxon-treatment>
