# Supplementary material for: Systematics of the parasitic wasp genus Oxyscelio Kieffer (Hymenoptera, Platygastridae s.l.), Part I: Indo-Malayan and Palearctic fauna
Source: Zookeys. 2013 Apr 18;(292):1–263. doi: 10.3897/zookeys.292.3867 (PMC3677352; doi:10.3897/zookeys.292.3867)
Supplement: XML Treatment for Oxyscelio reflectens [file zookeys.292.3867-treatment80.xml]

<!DOCTYPE tp:taxon-treatment
  PUBLIC "-//TaxonX//DTD Taxonomic Treatment Publishing DTD v0 20100105//EN" "tax-treatment-NSO.dtd">
<tp:taxon-treatment xmlns:tp="http://www.plazi.org/taxpub"><tp:treatment-meta><mixed-citation publication-type="journal"><person-group><name><surname>Burks</surname><given-names>Roger A.</given-names></name><name><surname>Masner</surname><given-names>Lubomír</given-names></name><name><surname>Johnson</surname><given-names>Norman F.</given-names></name><name><surname>Austin</surname><given-names>Andrew D.</given-names></name></person-group><article-title>Systematics of the parasitic wasp genus 
                    <bold><italic><tp:taxon-name>Oxyscelio</tp:taxon-name></italic></bold> Kieffer (Hymenoptera, Platygastridae s.l.), Part I: Indo-Malayan and Palearctic fauna
                </article-title><source>Zookeys</source><day>18</day><month>4</month><year>2013</year><volume>2013</volume><issue>292</issue><fpage>1</fpage><lpage>263</lpage><pub-id pub-id-type="doi">10.3897/zookeys.292.3867</pub-id></mixed-citation></tp:treatment-meta><tp:nomenclature><tp:taxon-name>
                        <tp:taxon-name-part taxon-name-part-type="genus">Oxyscelio</tp:taxon-name-part>
                        <tp:taxon-name-part taxon-name-part-type="species">reflectens</tp:taxon-name-part>
                    <object-id xmlns:xlink="http://www.w3.org/1999/xlink" xlink:type="simple">urn:lsid:zoobank.org:act:B4593C80-677A-4F9C-B118-9C60399EE7C2</object-id>
								<object-id xmlns:xlink="http://www.w3.org/1999/xlink" xlink:type="simple">urn:lsid:biosci.ohio-state.edu:osuc_concepts:275459</object-id>
								
                    <object-id xmlns:xlink="http://www.w3.org/1999/xlink" xlink:type="simple">http://species-id.net/wiki/Oxyscelio_reflectens</object-id></tp:taxon-name><tp:taxon-authority>Burks</tp:taxon-authority><tp:taxon-status xmlns:xlink="http://www.w3.org/1999/xlink" xlink:type="simple">sp. n.</tp:taxon-status><xref ref-type="fig" rid="F80">Figures 381–386</xref><xref ref-type="fn" rid="FN102">Morphbank<sup>102</sup></xref></tp:nomenclature><tp:treatment-sec sec-type="Description"><title>Description.</title><p><italic>Female</italic>. Body length 3.05–5.65 mm (n=20).
                    </p><p>Radicle color: darker than scape. Scape color: Yellowish. A4: broader than long; as long as broad. A5: broader than long. Antennal club: formed, segments compact.</p><p>Interantennal process: not elongate. Median longitudinal elevation in frontal depression: absent. Frontal depression: concave. Frontal depression sculpture: with 3-5 complete transverse carinae. Submedian carina: strong, formed by a sharp raised carina. Submedian carina medially: without peak. Concavity across dorsal part of frontal depression: absent. Depression extending ventrally from median ocellus: absent. Upper frons: not hood-like. Malar area near antennal foramen: without carina or expansion. Malar area at mouth corner: with radiating striae. Smooth strip along posterior side of malar sulcus: absent or not consistently broad. Middle genal carina: present. Direction of middle genal carina dorsally: curving towards genal carina dorsally. Major sculpture of gena anteriorly: umbilicate-foveate. Major sculpture of gena posteriorly: umbilicate-foveate; rugose. Microsculpture of gena anteroventrally: absent. Microsculpture of gena posteroventrally: absent. Median carina extending posteriorly from hyperoccipital carina: absent. Hyperoccipital carina: not indicated medially. Lateral connection between hyperoccipital and occipital carinae: absent. Area between vertex and occipital carina: umbilicate-foveate. Occipital carina medially: uniformly rounded. Lateral corners of occipital carina: not protruding.</p><p>Lateral pronotal area: without bulge projecting towards anterior pit. Epomial corner: strong. Netrion surface anteriorly: not inflexed. Mesoscutum anteriorly: not steep. Mesoscutal median carina: present and complete. Longitudinal carina between median carina and notauli: absent. Major sculpture of medial mesoscutum anteriorly: umbilicate-foveate. Major sculpture of medial mesoscutum posteriorly: umbilicate-punctate. Microsculpture of medial mesoscutum anteriorly: granulate. Microsculpture of medial mesoscutum posteriorly: absent. Major sculpture of mesoscutellum: umbilicate-foveate; irregularly rugose. Microsculpture of mesoscutellum medially: absent. Microsculpture of mesoscutellum laterally: absent. Mesoscutellar apex: convex or straight. Setae along anterior limit of femoral depression: arising from rows of foveae; arising from tiny pits. Number of carinae crossing speculum above femoral depression: 2. Number of carinae crossing femoral depression: more than 5. Mesepimeral sulcus pits: more than 5. Metascutellum dorsally: concave. Metascutellar sculpture dorsally: smooth or with transverse carinae. Median carina of metascutellum: absent or branched. Metascutellar setae: absent. Metas<!--PageBreak-->cutellar apex: convex or straight. Metapleuron above ventral metapleural area: crossed by carinae. Metasomal depression setae: absent. Lateral propodeal carinae anteromedially: strongly diverging. Anterior areoles of metasomal depression: absent. Anterior longitudinal carinae in metasomal depression: absent. Lateral propodeal areas: separated medially. Postmarginal vein: present. Fore wing apex: reaching middle of T5; reaching apex of T5.</p><p>T1 midlobe: with 5 longitudinal carinae. T1: without anterior bulge. T2: with straight longitudinal striae or rugae. T6: broader than long. Apical flange of T6: ex<!--PageBreak-->posed apically. Metasomal apex: rounded. Major sculpture of T6: umbilicate-punctate; longitudinally striate or rugose. Microsculpture of T6: absent.</p><p><italic>Male</italic>. Body length 2.95–5.25 mm (n=20). A5 tyloid: expanded, teardrop-shaped or sinuate. A11: broader than long. Median tooth of frontal depression: absent. Median lobe of T1: with 5 longitudinal carinae. Metasomal apex: with no distinct corners.
                    </p></tp:treatment-sec><tp:treatment-sec sec-type="Diagnosis"><title>Diagnosis.</title><p>Both sexes: Middle genal carina short and angled towards genal carina dorsally. Hyperoccipital carina absent. Metascutellum concave dorsally, smooth aside from some transverse carinae. Female: A4, A5 broader than long. T1 midlobe with 5 longitudinal carinae. T6 broader than long. Male: A11 broader than long. A5 tyloid expanded, sinuate or teardrop-shaped. T7 with weakly rounded lobes posterolaterally. <italic><tp:taxon-name>Oxyscelio reflectens</tp:taxon-name></italic> is very similar <italic><tp:taxon-name>Oxyscelio crebritas</tp:taxon-name></italic>, but differs in the form of the genal ridge, the A5 tyloid in males, and the rounded apex of T7 in males. The lateral genal ridge maintains its shape and shortness even when it is weakly developed, and is usually visible as a strong ridge in dorsal view.
                    </p></tp:treatment-sec><tp:treatment-sec sec-type="Etymology"><title>Etymology.</title><p>Latin participle not changing spelling under different genders, meaning “reflexed.” Refers to the way that the middle genal carina bends towards the posterior genal carina.</p></tp:treatment-sec><tp:treatment-sec sec-type="Link to distribution map"><title>Link to distribution map.</title><p>[<ext-link xmlns:xlink="http://www.w3.org/1999/xlink" ext-link-type="uri" xlink:href="http://hol.osu.edu/map-full.html?id=275459" xlink:type="simple">http://hol.osu.edu/map-full.html?id=275459</ext-link>]
                    </p></tp:treatment-sec><tp:treatment-sec sec-type="Material Examined"><title>Material Examined.</title><p>Holotype, female: <bold>THAILAND</bold>: Khon Kaen Prov., office, T115, Nam Phong National Park, <named-content xmlns:xlink="http://www.w3.org/1999/xlink" content-type="dwc:verbatimCoordinates" xlink:type="simple">16°37.341'N, 102°34.467'E</named-content>, 5.VII-12.VII.2006, malaise trap, K. Jaidee, OSUC 372600 (deposited in QSBG). <italic>Paratypes</italic>: (182 females, 156 males) <bold>INDONESIA</bold>: 1 female, 6 males, OSUC 369075 (CNCI); ROMEnt Spec. No. 112255-112256, 112258 (MBBJ); ROMEnt Spec. No. 112244-112245, 112254 (ROME). <bold>LAOS</bold>: 1 female, 4 males, OSUC 368896, 368898-368899, 368901, 368905 (CNCI). <bold>THAILAND</bold>: 180 females, 145 males, OSUC 247900, 247902, 320378-320379, 335824-335825, 368521, 368541 (BMNH); OSUC 368593, 368595-368596, 368598-368605, 368607-368608, 368610, 368618, 368620, 368622, 368624, 368626, 368630-368631, 368634-368637, 368639-368640, 368673, 368691, 368718, 368720, 464018, 464020-464023, 464027-464030, 464044, 464047-464049, 464051-464052, 464054-464055, 464057-464058, 464062-464064 (CNCI); OSUC 224349, 224372, 224385, 237459, 247595-247596, 247599, 247601, 247604, 247606-247607, 247616, 247636-247638, 247640-247642, 247648, 247867-247868, 247870, 247874-247876, 247888-247890, 247920, 247922, 247925, 257380, 280496, 280498, 317858-317859, 317865, 317881-317882, 320385, 320398-320399, 320411, 320413, 322064, 322067, 322077, 322087, 322090-322091, 335089, 335094, 335223-335228, 335894, 335912, 335917, 335920-335921, 335924-335925, 335928, 336017-336022, 336024-336026, 336028-336029, 336031, 336034, 336037-336041, 336706, 336710, 336737-336739, 336760, 336763, 336765-336767, 352489-352494, 361346, 361354-361355, 361918, 361929, 361940, 361949, 368506 (OSUC); OSUC 209425, 224374-224375, 237462, 247608, 247617, 247639, 247650, 247656, 247659, 247873, 247878-247879, 247886-247887, 247901, 247903-247906, 247912-247914, 247926, 252041, 257381-257382, 257394-257395, 257398, 280500-280506, 280513, 285205, 285215-285217, 285229, 317855, 317874-317875, 317880, <!--PageBreak-->317883-317885, 320377, 320388-320389, 320391, 320419, 322061-322063, 322065-322066, 322068-322071, 322073-322076, 322079-322081, 322092-322095, 322099, 322116, 322123-322124, 322126-322127, 335513-335515, 335517-335522, 335826-335827, 335831-335832, 335835, 335895, 335918, 335923, 336015, 336163, 336713-336714, 336716-336717, 336762, 336764, 352488, 352509, 361218, 361287-361292, 361296, 361345, 361369, 361373, 361906, 361921-361925, 361930, 361935, 361938, 361947, 361957, 361961, 368496, 368500-368503, 368505, 368507-368510, 368516, 368518-368519, 368537, 58673 (QSBG); OSUC 320380-320381 (ROME); OSUC 247894, 285201, 322117, 335093, 335120-335121, 361950, 368539 (WINC). <bold>VIETNAM</bold>: 1 male, OSUC 369111 (CNCI).
                    </p></tp:treatment-sec><tp:treatment-sec sec-type="Comments"><title>Comments.</title><p>Two distinct size ranges occur among specimen series, which is also the case in <italic><tp:taxon-name>Oxyscelio capilli</tp:taxon-name></italic>. As in the latter species, these are assumed to be the result of different-sized hosts.
                    </p><fig id="F80" position="float" orientation="portrait"><label>Figures 381–386.</label><caption><p><italic><tp:taxon-name>Oxyscelio reflectens</tp:taxon-name></italic> sp. n., paratype female (OSUC 322063) <bold>381</bold> Head and mesosoma, lateral view. Paratype female (OSUC 280506) <bold>382</bold> Head and mesosoma, dorsal view <bold>383</bold> Metasoma, dorsal view. Paratype female (OSUC 317875) <bold>384</bold> Head, anterior view. Paratype male (OSUC 317855) <bold>385</bold> A5 tyloid. Paratype male (OSUC 247903) <bold>386</bold> Metasoma, dorsal view. Morphbank<sup>102</sup></p></caption><graphic xmlns:xlink="http://www.w3.org/1999/xlink" xlink:href="ZooKeys-292-001-g080.jpg" position="float" orientation="portrait" xlink:type="simple"/></fig></tp:treatment-sec><tp:treatment-sec><!--Section generated to contain objects referenced in tp:taxon-treatment.--><fn-group><fn id="FN102"><label>102</label><p><ext-link xmlns:xlink="http://www.w3.org/1999/xlink" ext-link-type="uri" xlink:href="http://www.morphbank.net/?id=807732" xlink:type="simple">http://www.morphbank.net/?id=807732</ext-link></p></fn></fn-group></tp:treatment-sec></tp:taxon-treatment>
