# Supplementary material for: Systematics of the parasitic wasp genus Oxyscelio Kieffer (Hymenoptera, Platygastridae s.l.), Part I: Indo-Malayan and Palearctic fauna
Source: Zookeys. 2013 Apr 18;(292):1–263. doi: 10.3897/zookeys.292.3867 (PMC3677352; doi:10.3897/zookeys.292.3867)
Supplement: XML Treatment for Oxyscelio rugosus [file zookeys.292.3867-treatment82.xml]

<!DOCTYPE tp:taxon-treatment
  PUBLIC "-//TaxonX//DTD Taxonomic Treatment Publishing DTD v0 20100105//EN" "tax-treatment-NSO.dtd">
<tp:taxon-treatment xmlns:tp="http://www.plazi.org/taxpub"><tp:treatment-meta><mixed-citation publication-type="journal"><person-group><name><surname>Burks</surname><given-names>Roger A.</given-names></name><name><surname>Masner</surname><given-names>Lubomír</given-names></name><name><surname>Johnson</surname><given-names>Norman F.</given-names></name><name><surname>Austin</surname><given-names>Andrew D.</given-names></name></person-group><article-title>Systematics of the parasitic wasp genus 
                    <bold><italic><tp:taxon-name>Oxyscelio</tp:taxon-name></italic></bold> Kieffer (Hymenoptera, Platygastridae s.l.), Part I: Indo-Malayan and Palearctic fauna
                </article-title><source>Zookeys</source><day>18</day><month>4</month><year>2013</year><volume>2013</volume><issue>292</issue><fpage>1</fpage><lpage>263</lpage><pub-id pub-id-type="doi">10.3897/zookeys.292.3867</pub-id></mixed-citation></tp:treatment-meta><tp:nomenclature><tp:taxon-name>
                        <tp:taxon-name-part taxon-name-part-type="genus">Oxyscelio</tp:taxon-name-part>
                        <tp:taxon-name-part taxon-name-part-type="species">rugosus</tp:taxon-name-part>
                    <object-id xmlns:xlink="http://www.w3.org/1999/xlink" xlink:type="simple">urn:lsid:zoobank.org:act:B7C72C9B-958C-4D5B-8CCB-C08E1419AF86</object-id>
								<object-id xmlns:xlink="http://www.w3.org/1999/xlink" xlink:type="simple">urn:lsid:biosci.ohio-state.edu:osuc_concepts:5032</object-id>
								
                    <object-id xmlns:xlink="http://www.w3.org/1999/xlink" xlink:type="simple">http://species-id.net/wiki/Oxyscelio_rugosus</object-id></tp:taxon-name><tp:taxon-authority>(Kieffer)</tp:taxon-authority><xref ref-type="fig" rid="F82">Figures 391–394</xref><xref ref-type="fn" rid="FN104">Morphbank<sup>104</sup></xref><tp:nomenclature-citation-list><tp:nomenclature-citation><tp:taxon-name>Dicroteleia rugosa</tp:taxon-name><comment> Kieffer, 1908: 92 (original description); <xref ref-type="bibr" rid="B23">Kieffer 1926</xref>: 387, 388 (description, keyed).
</comment></tp:nomenclature-citation><tp:nomenclature-citation><tp:taxon-name>Chromoteleia (Oxyscelio) rugosa</tp:taxon-name><comment> (Kieffer): <xref ref-type="bibr" rid="B17">Kieffer 1910a</xref>: 313 (generic transfer, subgeneric assignment, keyed).
</comment></tp:nomenclature-citation><tp:nomenclature-citation><tp:taxon-name>Oxyscelio (Dicroteleia) rugosa</tp:taxon-name><comment> (Kieffer): <xref ref-type="bibr" rid="B18">Kieffer 1910b</xref>: 68 (generic transfer, subgeneric assignment).
</comment></tp:nomenclature-citation><tp:nomenclature-citation><tp:taxon-name>Oxyscelio rugosus</tp:taxon-name><comment> (Kieffer): <xref ref-type="bibr" rid="B8">Dodd 1931</xref>: 76 (generic transfer); <xref ref-type="bibr" rid="B29">Masner 1976</xref>: 24 (description).
</comment></tp:nomenclature-citation></tp:nomenclature-citation-list></tp:nomenclature><tp:treatment-sec sec-type="Description"><title>Description.</title><p><italic>Female</italic>. Unknown.
                    </p><p><italic>Male</italic>. Body length 4.05 mm (n=1).
                    </p><p>Radicle color: same color as scape. Scape color: Yellowish. A5 tyloid: carina-like, not expanded. A11: longer than broad.</p><p>Interantennal process: not elongate. Median longitudinal elevation in frontal depression: absent. Frontal depression: concave. Frontal depression sculpture: with 3 or more broadly interrupted transverse carinae. Submedian carina: strong, formed by a <!--PageBreak-->sharp raised carina. Submedian carina medially: without peak. Median tooth of frontal depression: absent. Concavity across dorsal part of frontal depression: absent. Depression extending ventrally from median ocellus: absent. Upper frons: not hood-like. Malar area near antennal foramen: with oblique tooth-like flange (facial nubbin). Malar area at mouth corner: with radiating striae. Smooth strip along posterior side of malar sulcus: present, broad throughout its length. Middle genal carina: absent. Direction of middle genal carina dorsally: absent (replace with question mark). Major sculpture of gena anteriorly: umbilicate-foveate. Major sculpture of gena posteriorly: umbili<!--PageBreak-->cate-foveate. Microsculpture of gena anteroventrally: absent. Microsculpture of gena posteroventrally: absent. Median carina extending posteriorly from hyperoccipital carina: absent. Hyperoccipital carina: indicated by rugae. Lateral connection between hyperoccipital and occipital carinae: absent. Area between vertex and occipital carina: umbilicate-foveate; irregularly rugose. Occipital carina medially: slightly convex, flatter medially than laterally. Lateral corners of occipital carina: sharp and protruding.</p><p>Lateral pronotal area: without bulge projecting towards anterior pit. Epomial corner: strong. Netrion surface anteriorly: not inflexed. Mesoscutum anteriorly: steep. Mesoscutal median carina: present and complete. Longitudinal carina between median carina and notauli: absent. Major sculpture of medial mesoscutum anteriorly: umbilicate-foveate. Major sculpture of medial mesoscutum posteriorly: umbilicate-foveate. Microsculpture of medial mesoscutum anteriorly: granulate. Microsculpture of medial mesoscutum posteriorly: absent. Major sculpture of mesoscutellum: umbilicate-foveate; longitudinally rugose. Microsculpture of mesoscutellum medially: absent. Microsculpture of mesoscutellum laterally: punctate. Mesoscutellar apex: convex or straight. Setae along anterior limit of femoral depression: arising from rows of foveae. Number of carinae crossing speculum above femoral depression: 2. Number of carinae crossing femoral depression: 3-5. Mesepimeral sulcus pits: 3-5. Metascutellum dorsally: concave. Metascutellar sculpture dorsally: smooth or with transverse carinae. Median carina of metascutellum: absent or branched. Metascutellar setae: absent. Metascutellar apex: convex or straight. Metapleuron above ventral metapleural area: crossed by carinae. Metasomal depression setae: absent. Anterior areoles of metasomal depression: absent. Anterior longitudinal carinae in metasomal depression: absent. Lateral propodeal areas: separated medially. Postmarginal vein: present.</p><p>Median lobe of T1: with 5 longitudinal carinae. Metasomal apex: with acuminate lateral corners.</p></tp:treatment-sec><tp:treatment-sec sec-type="Diagnosis"><title>Diagnosis.</title><p>Male: A11 longer than broad. Face with broad oblique expanded flange between antennal foramen and eye. Metascutellum not longer than broad, nearly square, with broad concave area medially. T2 with sublateral depressions bordered medially by a very strong carina.</p></tp:treatment-sec><tp:treatment-sec sec-type="Link to distribution map"><title>Link to distribution map.</title><p>[<ext-link xmlns:xlink="http://www.w3.org/1999/xlink" ext-link-type="uri" xlink:href="http://hol.osu.edu/map-full.html?id=5032" xlink:type="simple">http://hol.osu.edu/map-full.html?id=5032</ext-link>]
                    </p></tp:treatment-sec><tp:treatment-sec sec-type="Material examined"><title>Material examined.</title><p>Holotype, male, <italic><tp:taxon-name>Dicroteleia rugosa</tp:taxon-name></italic>: <bold>INDONESIA</bold>: Jakarta Raya Special Dist., Jakarta (Batavia), XI-1907, E. Jacobson, RMNH 0002 (deposited in RMNH).
                    </p></tp:treatment-sec><tp:treatment-sec sec-type="Comments"><title>Comments.</title><p><italic><tp:taxon-name>Oxyscelio rugosus</tp:taxon-name></italic> possesses the characters of a few different distinctive species groups, and therefore is difficult to place based on the strength of the single existing specimen. Because of the T2 sublateral depression medially bordered by a strong carina, <italic><tp:taxon-name>Oxyscelio rugosus</tp:taxon-name></italic> is provisionally placed in the <italic>fossarum</italic>-group.
                    </p><fig id="F82" position="float" orientation="portrait"><label>Figures 391–394.</label><caption><p><italic><tp:taxon-name>Oxyscelio rugosus</tp:taxon-name></italic> (Kieffer), holotype male (OSUC 365209) <bold>391</bold> Head and mesosoma, lateral view <bold>392</bold> Head and mesosoma, dorsal view <bold>393</bold> Head, anterior view <bold>394</bold> Metasomal apex, dorsal view. Morphbank<sup>104</sup></p></caption><graphic xmlns:xlink="http://www.w3.org/1999/xlink" xlink:href="ZooKeys-292-001-g082.jpg" position="float" orientation="portrait" xlink:type="simple"/></fig></tp:treatment-sec><tp:treatment-sec><!--Section generated to contain objects referenced in tp:taxon-treatment.--><fn-group><fn id="FN104"><label>104</label><p><ext-link xmlns:xlink="http://www.w3.org/1999/xlink" ext-link-type="uri" xlink:href="http://www.morphbank.net/?id=807734" xlink:type="simple">http://www.morphbank.net/?id=807734</ext-link></p></fn></fn-group></tp:treatment-sec><ref-list><ref id="B23"><mixed-citation xmlns:xlink="http://www.w3.org/1999/xlink" xlink:type="simple"><person-group><name name-style="western"><surname>Kieffer</surname><given-names>JJ</given-names></name></person-group> (<year>1926</year>)<source><italic>Scelionidae</italic>. Das Tierreich. Vol. 48. Walter de Gruyter &amp; Co., Berlin, 885 pp.<sup>135</sup></source></mixed-citation></ref><ref id="B17"><mixed-citation xmlns:xlink="http://www.w3.org/1999/xlink" xlink:type="simple"><person-group><name name-style="western"><surname>Kieffer</surname><given-names>JJ</given-names></name></person-group> (<year>1910a</year>)<source> Description de nouveaux microhyménoptères du Brésil. Annales de la Société Entomologique de France 78: 287–348.<sup>129</sup></source></mixed-citation></ref><ref id="B18"><mixed-citation xmlns:xlink="http://www.w3.org/1999/xlink" xlink:type="simple"><person-group><name name-style="western"><surname>Kieffer</surname><given-names>JJ</given-names></name></person-group> (<year>1910b</year>)<source> Hymenoptera. Fam. Scelionidae. Addenda et corrigenda. Genera Insectorum 80: 61–112.<sup>130</sup></source></mixed-citation></ref><ref id="B8"><mixed-citation xmlns:xlink="http://www.w3.org/1999/xlink" xlink:type="simple"><person-group><name name-style="western"><surname>Dodd</surname><given-names>AP</given-names></name></person-group> (<year>1931</year>) <source>The genus <italic>Oxyscelio</italic> Kieffer, its synonymy and species, with a description of one new genus (Hymenoptera: Proctotrypoidea). Proceedings of the Royal Society of Queensland 42: 71–81.<sup>121</sup></source></mixed-citation></ref><ref id="B29"><mixed-citation xmlns:xlink="http://www.w3.org/1999/xlink" xlink:type="simple"><person-group><name name-style="western"><surname>Masner</surname><given-names>L</given-names></name></person-group> (<year>1976</year>)<source> Revisionary notes and keys to world genera of Scelionidae (Hymenoptera: Proctotrupoidea). Memoirs of the Entomological Society of Canada97: 1–87.<sup>141</sup></source>doi: <ext-link ext-link-type="uri" xlink:href="http://dx.doi.org/10.4039/entm10897fv" xlink:type="simple">10.4039/entm10897fv</ext-link></mixed-citation></ref></ref-list></tp:taxon-treatment>
