# Supplementary material for: Systematics of the parasitic wasp genus Oxyscelio Kieffer (Hymenoptera, Platygastridae s.l.), Part I: Indo-Malayan and Palearctic fauna
Source: Zookeys. 2013 Apr 18;(292):1–263. doi: 10.3897/zookeys.292.3867 (PMC3677352; doi:10.3897/zookeys.292.3867)
Supplement: XML Treatment for Oxyscelio spinosiceps [file zookeys.292.3867-treatment85.xml]

<!DOCTYPE tp:taxon-treatment
  PUBLIC "-//TaxonX//DTD Taxonomic Treatment Publishing DTD v0 20100105//EN" "tax-treatment-NSO.dtd">
<tp:taxon-treatment xmlns:tp="http://www.plazi.org/taxpub"><tp:treatment-meta><mixed-citation publication-type="journal"><person-group><name><surname>Burks</surname><given-names>Roger A.</given-names></name><name><surname>Masner</surname><given-names>Lubomír</given-names></name><name><surname>Johnson</surname><given-names>Norman F.</given-names></name><name><surname>Austin</surname><given-names>Andrew D.</given-names></name></person-group><article-title>Systematics of the parasitic wasp genus 
                    <bold><italic><tp:taxon-name>Oxyscelio</tp:taxon-name></italic></bold> Kieffer (Hymenoptera, Platygastridae s.l.), Part I: Indo-Malayan and Palearctic fauna
                </article-title><source>Zookeys</source><day>18</day><month>4</month><year>2013</year><volume>2013</volume><issue>292</issue><fpage>1</fpage><lpage>263</lpage><pub-id pub-id-type="doi">10.3897/zookeys.292.3867</pub-id></mixed-citation></tp:treatment-meta><tp:nomenclature><tp:taxon-name>
                        <tp:taxon-name-part taxon-name-part-type="genus">Oxyscelio</tp:taxon-name-part>
                        <tp:taxon-name-part taxon-name-part-type="species">spinosiceps</tp:taxon-name-part>
                    <object-id xmlns:xlink="http://www.w3.org/1999/xlink" xlink:type="simple">urn:lsid:zoobank.org:act:B4A47889-6AA0-4306-9F49-3BBAEE6382DE</object-id>
                    <object-id xmlns:xlink="http://www.w3.org/1999/xlink" xlink:type="simple">urn:lsid:biosci.ohio-state.edu:osuc_concepts:5036</object-id>
                    <object-id xmlns:xlink="http://www.w3.org/1999/xlink" xlink:type="simple">http://species-id.net/wiki/Oxyscelio_spinosiceps</object-id>
                    </tp:taxon-name><!--PageBreak--><tp:taxon-authority>(Kieffer)</tp:taxon-authority><xref ref-type="fig" rid="F85">Figures 404–409</xref><xref ref-type="fn" rid="FN107">Morphbank<sup>107</sup></xref><tp:nomenclature-citation-list><tp:nomenclature-citation><tp:taxon-name>Psilanteris spinosiceps</tp:taxon-name><comment> Kieffer, 1916: 177, 178 (original description, keyed).
</comment></tp:nomenclature-citation><tp:nomenclature-citation><tp:taxon-name>Camptoteleia spinosiceps</tp:taxon-name><comment> (Kieffer): <xref ref-type="bibr" rid="B23">Kieffer 1926</xref>: 379, 386 (generic transfer, description, keyed).
</comment></tp:nomenclature-citation><tp:nomenclature-citation><tp:taxon-name>Oxyscelio spinosiceps</tp:taxon-name><comment> (Kieffer): <xref ref-type="bibr" rid="B8">Dodd 1931</xref>: 76 (generic transfer); <xref ref-type="bibr" rid="B29">Masner 1976</xref>: 24 (type information).
</comment></tp:nomenclature-citation></tp:nomenclature-citation-list></tp:nomenclature><tp:treatment-sec sec-type="Description"><title>Description.</title><p><italic>Female</italic>. Body length 3.3–3.75 mm (n=4).
                    </p><p>Radicle color: darker than scape. Scape color: Yellowish; Brown. A4: broader than long. A5: broader than long. Antennal club: formed, segments compact.</p><p>Interantennal process: not elongate. Median longitudinal elevation in frontal depression: absent. Frontal depression: concave; flat. Frontal depression sculpture: without transverse or oblique carinae below submedian carina. Submedian carina: weak, shallow and rounded or formed by ledge. Submedian carina medially: without peak. Concavity across dorsal part of frontal depression: absent. Depression extending ventrally from median ocellus: absent. Upper frons: not hood-like. Malar area near antennal foramen: with oblique tooth-like flange (facial nubbin). Malar area at mouth corner: with radiating striae. Smooth strip along posterior side of malar sulcus: absent or not consistently broad. Middle genal carina: absent. Direction of middle genal carina dorsally: absent (replace with question mark). Major sculpture of gena anteriorly: umbilicate-foveate. Major sculpture of gena posteriorly: umbilicate-foveate. Microsculpture of gena anteroventrally: absent. Microsculpture of gena posteroventrally: absent. Median carina extending posteriorly from hyperoccipital carina: absent. Hyperoccipital carina: indicated by rugae. Lateral connection between hyperoccipital and occipital carinae: absent. Area between vertex and occipital carina: umbilicate-foveate; irregularly rugose. Occipital carina medially: uniformly rounded. Lateral corners of occipital carina: not protruding.</p><p>Lateral pronotal area: without bulge projecting towards anterior pit. Epomial corner: strong. Netrion surface anteriorly: not inflexed. Mesoscutum anteriorly: not steep. Mesoscutal median carina: present and complete. Longitudinal carina between median carina and notauli: absent. Major sculpture of medial mesoscutum anteriorly: umbilicate-punctate. Major sculpture of medial mesoscutum posteriorly: umbilicate-foveate. Microsculpture of medial mesoscutum anteriorly: granulate. Microsculpture of medial mesoscutum posteriorly: absent. Major sculpture of mesoscutellum: umbilicate-foveate. Microsculpture of mesoscutellum medially: absent. Microsculpture of mesoscutellum laterally: absent. Mesoscutellar apex: convex or straight. Setae along anterior limit of femoral depression: arising from rows of foveae. Number of carinae crossing speculum above femoral depression: 3. Number of carinae crossing femoral depression: more than 5. Mesepimeral sulcus pits: more than 5. Metascutellum dorsally: concave. Metascutellar sculpture dorsally: smooth or with transverse carinae. Median <!--PageBreak-->carina of metascutellum: absent or branched. Metascutellar setae: with many dorsal setae. Metascutellar apex: deeply emarginate. Metapleuron above ventral metapleural area: crossed by carinae. Metasomal depression setae: absent. Lateral propodeal carinae anteromedially: strongly diverging. Anterior areoles of metasomal depression: one or more areoles present. Anterior longitudinal carinae in metasomal depression: absent; median carina present. Lateral propodeal areas: separated medially. Postmarginal vein: present. Fore wing apex: reaching beyond T6.</p><p><!--PageBreak-->T1 midlobe: with 5 longitudinal carinae. T1: without anterior bulge. T2: with straight longitudinal striae or rugae. T6: broader than long. Apical flange of T6: exposed apically. Metasomal apex: rounded. Major sculpture of T6: umbilicate-punctate. Microsculpture of T6: absent.</p><p><italic>Male</italic>. Body length 3.2–3.35 mm (n=16). A5 tyloid: carina-like, not expanded. A11: as long as broad. Median tooth of frontal depression: absent. Median lobe of T1: with 5 longitudinal carinae. Metasomal apex: with acuminate lateral corners.
                    </p></tp:treatment-sec><tp:treatment-sec sec-type="Diagnosis"><title>Diagnosis.</title><p>Both sexes: Face with flange between antennal foramen and eye; frontal depression flat or shallowly concave. Hyperoccipital carina defined by ruga, but continuous with anterior genal carina. Metascutellum with dorsal setae. Metasomal depression long and extensively sculptured; lateral propodeal carinae broadly separated anteriorly. Female: A4, A5 broader than long. T1 midlobe with 5 longitudinal carinae. Male: T1 midlobe with 5 longitudinal carinae. T7 with tiny, sharp and weakly protruding posterolateral corners. <italic><tp:taxon-name>Oxyscelio spinosiceps</tp:taxon-name></italic> is similar to <italic><tp:taxon-name>Oxyscelio nubbin</tp:taxon-name></italic> in having a flange between the antennal foramen and eye, but differs in many characters. The frontal depression is flat and not laterally carinate. A similar flange occurs in <italic><tp:taxon-name>Oxyscelio marginalis</tp:taxon-name></italic>, but these species do not otherwise resemble one other.
                    </p></tp:treatment-sec><tp:treatment-sec sec-type="Link to distribution map"><title>Link to distribution map.</title><p>[<ext-link xmlns:xlink="http://www.w3.org/1999/xlink" ext-link-type="uri" xlink:href="http://hol.osu.edu/map-full.html?id=5036" xlink:type="simple">http://hol.osu.edu/map-full.html?id=5036</ext-link>]
                    </p></tp:treatment-sec><tp:treatment-sec sec-type="Material examined"><title>Material examined.</title><p>Holotype, female, <italic><tp:taxon-name>Psilanteris spinosiceps</tp:taxon-name></italic>: <bold>PHILIPPINES</bold>: Laguna Prov., Luzon Isl., Mount Makiling, no date, Baker, USNM Type No. 70482 (deposited in USNM). <italic>Other material</italic>: <bold>PHILIPPINES</bold>: 4 females, 16 males, OSUC 369052-369053 (CNCI); OSUC 247965, 352919, ROMEnt Spec. No. 112205, ROMEnt Spec. No. 112208, ROMEnt Spec. No. 112209, ROMEnt Spec. No. 112219, ROMEnt Spec. No. 112227, ROMEnt Spec. No. 112228, ROMEnt Spec. No. 112229, ROMEnt Spec. No. 112230, ROMEnt Spec. No. 112233, ROMEnt Spec. No. 112683, ROMEnt Spec. No. 112686, ROMEnt Spec. No. 112687, ROMEnt Spec. No. 112688, ROMEnt Spec. No. 112690, ROMEnt Spec. No. 112692 (ROME); OSUC 268218 (USNM).
                    </p><fig id="F85" position="float" orientation="portrait"><label>Figures 404–409.</label><caption><p><italic><tp:taxon-name>Oxyscelio spinosiceps</tp:taxon-name></italic> (Kieffer), female (OSUC 369052) <bold>404</bold> Head and mesosoma, lateral view <bold>405</bold> Head, anterior view.Female (OSUC 369053) <bold>406</bold> Head and mesosoma, dorsal view. <bold>407</bold> Metasoma, dorsal view. Paratype male (ROMEnt Spec. No. 112228) <bold>408</bold> Antenna <bold>409</bold> Metasoma, dorsal view. Morphbank<sup>107</sup></p></caption><graphic xmlns:xlink="http://www.w3.org/1999/xlink" xlink:href="ZooKeys-292-001-g085.jpg" position="float" orientation="portrait" xlink:type="simple"/></fig></tp:treatment-sec><tp:treatment-sec><!--Section generated to contain objects referenced in tp:taxon-treatment.--><fn-group><fn id="FN107"><label>107</label><p><ext-link xmlns:xlink="http://www.w3.org/1999/xlink" ext-link-type="uri" xlink:href="http://www.morphbank.net/?id=807737" xlink:type="simple">http://www.morphbank.net/?id=807737</ext-link></p></fn></fn-group></tp:treatment-sec><ref-list><ref id="B23"><mixed-citation xmlns:xlink="http://www.w3.org/1999/xlink" xlink:type="simple"><person-group><name name-style="western"><surname>Kieffer</surname><given-names>JJ</given-names></name></person-group> (<year>1926</year>)<source><italic>Scelionidae</italic>. Das Tierreich. Vol. 48. Walter de Gruyter &amp; Co., Berlin, 885 pp.<sup>135</sup></source></mixed-citation></ref><ref id="B8"><mixed-citation xmlns:xlink="http://www.w3.org/1999/xlink" xlink:type="simple"><person-group><name name-style="western"><surname>Dodd</surname><given-names>AP</given-names></name></person-group> (<year>1931</year>) <source>The genus <italic>Oxyscelio</italic> Kieffer, its synonymy and species, with a description of one new genus (Hymenoptera: Proctotrypoidea). Proceedings of the Royal Society of Queensland 42: 71–81.<sup>121</sup></source></mixed-citation></ref><ref id="B29"><mixed-citation xmlns:xlink="http://www.w3.org/1999/xlink" xlink:type="simple"><person-group><name name-style="western"><surname>Masner</surname><given-names>L</given-names></name></person-group> (<year>1976</year>)<source> Revisionary notes and keys to world genera of Scelionidae (Hymenoptera: Proctotrupoidea). Memoirs of the Entomological Society of Canada97: 1–87.<sup>141</sup></source>doi: <ext-link ext-link-type="uri" xlink:href="http://dx.doi.org/10.4039/entm10897fv" xlink:type="simple">10.4039/entm10897fv</ext-link></mixed-citation></ref></ref-list></tp:taxon-treatment>
