# Supplementary material for: Systematics of the parasitic wasp genus Oxyscelio Kieffer (Hymenoptera, Platygastridae s.l.), Part I: Indo-Malayan and Palearctic fauna
Source: Zookeys. 2013 Apr 18;(292):1–263. doi: 10.3897/zookeys.292.3867 (PMC3677352; doi:10.3897/zookeys.292.3867)
Supplement: XML Treatment for Oxyscelio tecti [file zookeys.292.3867-treatment87.xml]

<!DOCTYPE tp:taxon-treatment
  PUBLIC "-//TaxonX//DTD Taxonomic Treatment Publishing DTD v0 20100105//EN" "tax-treatment-NSO.dtd">
<tp:taxon-treatment xmlns:tp="http://www.plazi.org/taxpub"><tp:treatment-meta><mixed-citation publication-type="journal"><person-group><name><surname>Burks</surname><given-names>Roger A.</given-names></name><name><surname>Masner</surname><given-names>Lubomír</given-names></name><name><surname>Johnson</surname><given-names>Norman F.</given-names></name><name><surname>Austin</surname><given-names>Andrew D.</given-names></name></person-group><article-title>Systematics of the parasitic wasp genus 
                    <bold><italic><tp:taxon-name>Oxyscelio</tp:taxon-name></italic></bold> Kieffer (Hymenoptera, Platygastridae s.l.), Part I: Indo-Malayan and Palearctic fauna
                </article-title><source>Zookeys</source><day>18</day><month>4</month><year>2013</year><volume>2013</volume><issue>292</issue><fpage>1</fpage><lpage>263</lpage><pub-id pub-id-type="doi">10.3897/zookeys.292.3867</pub-id></mixed-citation></tp:treatment-meta><tp:nomenclature><tp:taxon-name>
                        <tp:taxon-name-part taxon-name-part-type="genus">Oxyscelio</tp:taxon-name-part>
                        <tp:taxon-name-part taxon-name-part-type="species">tecti</tp:taxon-name-part>
                    <object-id xmlns:xlink="http://www.w3.org/1999/xlink" xlink:type="simple">urn:lsid:zoobank.org:act:70655016-CE83-44DE-8FDA-176C28387B6B</object-id>
                    <object-id xmlns:xlink="http://www.w3.org/1999/xlink" xlink:type="simple">urn:lsid:biosci.ohio-state.edu:osuc_concepts:275550</object-id>
                    <object-id xmlns:xlink="http://www.w3.org/1999/xlink" xlink:type="simple">http://species-id.net/wiki/Oxyscelio_tecti</object-id>
                    </tp:taxon-name><!--PageBreak--><tp:taxon-authority>Burks</tp:taxon-authority><tp:taxon-status xmlns:xlink="http://www.w3.org/1999/xlink" xlink:type="simple">sp. n.</tp:taxon-status><xref ref-type="fig" rid="F87">Figures 414–419</xref><xref ref-type="fn" rid="FN109">Morphbank<sup>109</sup></xref></tp:nomenclature><tp:treatment-sec sec-type="Description"><title>Description.</title><p><italic>Female</italic>. Body length 4.45 mm (n=1).
                    </p><p>Radicle color: same color as scape. Scape color: Brown. A4: longer than broad. A5: longer than broad. Antennal club: formed, segments compact.</p><p>Interantennal process: not elongate. Median longitudinal elevation in frontal depression: absent. Frontal depression: concave. Frontal depression sculpture: without transverse or oblique carinae below submedian carina. Submedian carina: weak, shallow and rounded or formed by ledge. Submedian carina medially: without peak. Concavity across dorsal part of frontal depression: absent. Depression extending ventrally from median ocellus: absent. Upper frons: not hood-like. Malar area near antennal foramen: without carina or expansion. Malar area at mouth corner: without striae. Smooth strip along posterior side of malar sulcus: absent or not consistently broad. Middle genal carina: absent. Direction of middle genal carina dorsally: parallel to eye margin. Major sculpture of gena anteriorly: umbilicate-foveate. Major sculpture of <!--PageBreak-->gena posteriorly: umbilicate-foveate. Microsculpture of gena anteroventrally: absent. Microsculpture of gena posteroventrally: absent. Median carina extending posteriorly from hyperoccipital carina: absent. Hyperoccipital carina: indicated by rugae. Lateral connection between hyperoccipital and occipital carinae: present as a distinct carina. Area between vertex and occipital carina: umbilicate-foveate. Occipital carina medially: absent. Lateral corners of occipital carina: sharp and protruding.</p><p>Lateral pronotal area: without bulge projecting towards anterior pit. Epomial corner: strong. Netrion surface anteriorly: not inflexed. Mesoscutum anteriorly: not steep. Mesoscutal median carina: present and complete. Longitudinal carina between median carina and notauli: absent. Major sculpture of medial mesoscutum anteriorly: umbilicate-punctate. Major sculpture of medial mesoscutum posteriorly: umbilicate-punctate. Microsculpture of medial mesoscutum anteriorly: absent; granulate. Microsculpture of medial mesoscutum posteriorly: absent. Major sculpture of mesoscutellum: umbilicate-punctate. Microsculpture of mesoscutellum medially: absent. Microsculpture of mesoscutellum laterally: punctate. Mesoscutellar apex: convex or straight. Setae along anterior limit of femoral depression: arising from rows of foveae. Number of carinae crossing speculum above femoral depression: 2. Number of carinae crossing femoral depression: 3-5. Mesepimeral sulcus pits: 3-5. Metascutellum dorsally: flat. Metascutellar sculpture dorsally: with scattered rugae. Median carina of metascutellum: absent or branched; straight, unbranched carina present. Metascutellar setae: absent. Metascutellar apex: convex or straight. Metapleuron above ventral metapleural area: crossed by carinae. Metasomal depression setae: absent. Lateral propodeal carinae anteromedially: strongly diverging. Anterior areoles of metasomal depression: absent. Anterior longitudinal carinae in metasomal depression: absent. Lateral propodeal areas: separated medially. Postmarginal vein: present. Fore wing apex: reaching middle of T5.</p><p>T1 midlobe: obscured by other raised sculpture. T1: without anterior bulge. T2: with straight longitudinal striae or rugae. T6: longer than broad. Apical flange of T6: not exposed apically. Metasomal apex: rounded. Major sculpture of T6: umbilicate-punctate. Microsculpture of T6: granulate.</p><p><italic>Male</italic>. Body length 4.15–4.2 mm (n=2). A5 tyloid: carina-like, not expanded. A11: longer than broad. Median tooth of frontal depression: absent. Median lobe of T1: with 5 longitudinal carinae. Metasomal apex: with acuminate lateral corners.
                    </p></tp:treatment-sec><tp:treatment-sec sec-type="Diagnosis"><title>Diagnosis.</title><p>Both sexes: Hyperoccipital carina indicated by rugae. Medial mesoscutum (posteriorly) and mesoscutellum very weakly sculptured but without granulate areas, setae arising from tiny pits. Metascutellum slightly broadening posteriorly, with a weak median carina, nearly smooth lateral to carina. Female: A4 longer than broad. T1 midlobe with 6 or more longitudinal carinae. T6 longer than broad. Male: T7 with sharp, protruding posterolateral corners.</p></tp:treatment-sec><tp:treatment-sec sec-type="Etymology"><title>Etymology.</title><p>Latin noun, genitive case, meaning “roof.” Refers to the nearly smooth medial mesoscutum.</p></tp:treatment-sec><tp:treatment-sec sec-type="Link to distribution map"><title>Link to distribution map.</title><p>[<ext-link xmlns:xlink="http://www.w3.org/1999/xlink" ext-link-type="uri" xlink:href="http://hol.osu.edu/map-full.html?id=275550" xlink:type="simple">http://hol.osu.edu/map-full.html?id=275550</ext-link>]
                    </p></tp:treatment-sec><tp:treatment-sec sec-type="Material examined"><title>Material examined.</title><p>Holotype, female: <bold>INDONESIA</bold>: Maluku Prov., Ceram (Seram) Isl., forest, Solea, VIII-1987, malaise trap, M. C. Day, OSUC 368938 (depos<!--PageBreak-->ited in BMNH). <italic>Paratypes</italic>: <bold>INDONESIA</bold>: 2 males, OSUC 368940 (CNCI); OSUC 228709 (ROME).
                    </p></tp:treatment-sec><tp:treatment-sec sec-type="Comments"><title>Comments.</title><p><italic><tp:taxon-name>Oxyscelio tecti</tp:taxon-name></italic>, as in other species from Seram, has very weak surface sculpture. This species is somewhat similar to the <italic>crateris</italic>-group, but may not be closely related to any Asian species.
                    </p><fig id="F87" position="float" orientation="portrait"><label>Figures 414–419.</label><caption><p><italic><tp:taxon-name>Oxyscelio tecti</tp:taxon-name></italic> sp. n., holotype female (OSUC 368938) <bold>414</bold> Head and mesosoma, lateral view <bold>415</bold> Head and mesosoma, dorsal view <bold>416</bold> Head, anterior view <bold>417</bold> Metasoma, dorsal view. Paratype male (OSUC 368940) <bold>418</bold> Antenna. Paratype male (OSUC 228709) <bold>419</bold> Metasoma, dorsal view. Morphbank<sup>109</sup></p></caption><graphic xmlns:xlink="http://www.w3.org/1999/xlink" xlink:href="ZooKeys-292-001-g087.jpg" position="float" orientation="portrait" xlink:type="simple"/></fig></tp:treatment-sec><tp:treatment-sec><!--Section generated to contain objects referenced in tp:taxon-treatment.--><fn-group><fn id="FN109"><label>109</label><p><ext-link xmlns:xlink="http://www.w3.org/1999/xlink" ext-link-type="uri" xlink:href="http://www.morphbank.net/?id=807739" xlink:type="simple">http://www.morphbank.net/?id=807739</ext-link></p></fn></fn-group></tp:treatment-sec></tp:taxon-treatment>
