# Supplementary material for: Systematics of the parasitic wasp genus Oxyscelio Kieffer (Hymenoptera, Platygastridae s.l.), Part I: Indo-Malayan and Palearctic fauna
Source: Zookeys. 2013 Apr 18;(292):1–263. doi: 10.3897/zookeys.292.3867 (PMC3677352; doi:10.3897/zookeys.292.3867)
Supplement: XML Treatment for Oxyscelio unguis [file zookeys.292.3867-treatment88.xml]

<!DOCTYPE tp:taxon-treatment
  PUBLIC "-//TaxonX//DTD Taxonomic Treatment Publishing DTD v0 20100105//EN" "tax-treatment-NSO.dtd">
<tp:taxon-treatment xmlns:tp="http://www.plazi.org/taxpub"><tp:treatment-meta><mixed-citation publication-type="journal"><person-group><name><surname>Burks</surname><given-names>Roger A.</given-names></name><name><surname>Masner</surname><given-names>Lubomír</given-names></name><name><surname>Johnson</surname><given-names>Norman F.</given-names></name><name><surname>Austin</surname><given-names>Andrew D.</given-names></name></person-group><article-title>Systematics of the parasitic wasp genus 
                    <bold><italic><tp:taxon-name>Oxyscelio</tp:taxon-name></italic></bold> Kieffer (Hymenoptera, Platygastridae s.l.), Part I: Indo-Malayan and Palearctic fauna
                </article-title><source>Zookeys</source><day>18</day><month>4</month><year>2013</year><volume>2013</volume><issue>292</issue><fpage>1</fpage><lpage>263</lpage><pub-id pub-id-type="doi">10.3897/zookeys.292.3867</pub-id></mixed-citation></tp:treatment-meta><tp:nomenclature><tp:taxon-name>
                        <tp:taxon-name-part taxon-name-part-type="genus">Oxyscelio</tp:taxon-name-part>
                        <tp:taxon-name-part taxon-name-part-type="species">unguis</tp:taxon-name-part>
                    <object-id xmlns:xlink="http://www.w3.org/1999/xlink" xlink:type="simple">urn:lsid:zoobank.org:act:FE35292E-8F3C-4B65-A058-72E9C57CBC64</object-id>
								<object-id xmlns:xlink="http://www.w3.org/1999/xlink" xlink:type="simple">urn:lsid:biosci.ohio-state.edu:osuc_concepts:275561</object-id>
								
                    <object-id xmlns:xlink="http://www.w3.org/1999/xlink" xlink:type="simple">http://species-id.net/wiki/Oxyscelio_unguis</object-id></tp:taxon-name><tp:taxon-authority>Burks</tp:taxon-authority><tp:taxon-status xmlns:xlink="http://www.w3.org/1999/xlink" xlink:type="simple">sp. n.</tp:taxon-status><xref ref-type="fig" rid="F88">Figures 420–425</xref><xref ref-type="fn" rid="FN110">Morphbank<sup>110</sup></xref></tp:nomenclature><tp:treatment-sec sec-type="Description"><title>Description.</title><p><italic>Female</italic>. Body length 3.2–4.45 mm (n=12).
                    </p><p>Radicle color: darker than scape. Scape color: Yellowish. A4: broader than long; as long as broad. A5: broader than long. Antennal club: formed, segments compact.</p><p>Interantennal process: not elongate. Median longitudinal elevation in frontal depression: absent. Frontal depression: concave. Frontal depression sculpture: with 2 <!--PageBreak-->oblique interrupted carinae. Submedian carina: strong, formed by a sharp raised carina. Submedian carina medially: without peak. Concavity across dorsal part of frontal depression: absent. Depression extending ventrally from median ocellus: absent. Upper frons: hood-like, protruding over pedicel when antenna at rest. Malar area near antennal foramen: without carina or expansion. Malar area at mouth corner: with radiating striae. Smooth strip along posterior side of malar sulcus: present, broad throughout its length. Middle genal carina: absent. Direction of middle genal carina dorsally: absent (replace with question mark). Major sculpture of gena anteriorly: rugose; umbilicate-punctate. Major sculpture of gena posteriorly: rugose; umbilicate-punctate. Microsculpture of gena anteroventrally: absent. Microsculpture of gena posteroventrally: absent. Median carina extending posteriorly from hyperoccipital carina: absent. Hyperoccipital carina: complete, continuous with anterior genal carina. Lateral connection between hyperoccipital and occipital carinae: absent. Area between vertex and occipital carina: irregularly rugose. Occipital carina medially: uniformly rounded. Lateral corners of occipital carina: sharp and protruding.</p><p>Lateral pronotal area: with slight bulge projecting anteriorly towards anterior pit. Epomial corner: weak. Netrion surface anteriorly: not inflexed. Mesoscutum anteriorly: not steep. Mesoscutal median carina: present and complete. Longitudinal carina between median carina and notauli: absent. Major sculpture of medial mesoscutum anteriorly: umbilicate-foveate. Major sculpture of medial mesoscutum posteriorly: umbilicate-punctate. Microsculpture of medial mesoscutum anteriorly: granulate. Microsculpture of medial mesoscutum posteriorly: absent. Major sculpture of mesoscutellum: umbilicate-foveate; longitudinally rugose. Microsculpture of mesoscutellum medially: absent. Microsculpture of mesoscutellum laterally: absent. Mesoscutellar apex: convex or straight. Setae along anterior limit of femoral depression: arising from rows of foveae. Number of carinae crossing speculum above femoral depression: 3. Number of carinae crossing femoral depression: more than 5. Mesepimeral sulcus pits: more than 5. Metascutellum dorsally: concave. Metascutellar sculpture dorsally: with scattered rugae. Median carina of metascutellum: absent or branched. Metascutellar setae: with many dorsal setae. Metascutellar apex: weakly emarginate. Metapleuron above ventral metapleural area: crossed by carinae. Metasomal depression setae: absent. Lateral propodeal carinae anteromedially: weakly diverging. Anterior areoles of metasomal depression: one or more areoles present. Anterior longitudinal carinae in metasomal depression: absent. Lateral propodeal areas: separated medially. Postmarginal vein: present. Fore wing apex: reaching apex of T6; reaching beyond T6.</p><p>T1 midlobe: with 4 longitudinal carinae. T1: without anterior bulge. T2: with straight longitudinal striae or rugae. T6: broader than long. Apical flange of T6: exposed apically. Metasomal apex: rounded. Major sculpture of T6: umbilicate-punctate. Microsculpture of T6: absent.</p><p><italic>Male</italic>. Body length 4.1–4.25 mm (n=4). A5 tyloid: expanded, teardrop-shaped or sinuate. A11: longer than broad. Median tooth of frontal depression: absent. Median lobe of T1: with 5 longitudinal carinae. Metasomal apex: with acuminate lateral corners.
                    </p><!--PageBreak--></tp:treatment-sec><tp:treatment-sec sec-type="Diagnosis"><title>Diagnosis.</title><p>Both sexes: Frons without elevation between antennal foramen and eye. Hyperoccipital carina present, continuous with anterior genal carina. Medial mesoscutum weakly sculptured, without longitudinal rugae. Metascutellum with dorsal setae. Metasomal depression short; lateral propodeal carinae narrowly separated anteriorly. Postmarginal vein very long: more than 1/3 stigmal vein length, marginal vein narrow. Female: A4 as broad or broader than long, A5 broader than long. T1 with 4 longitudinal carinae, in two sets that are broadly separated medially. Male: A5 tyloid expanded. Frontal depression without tooth-like median protrusion dorsally. T1 midlobe with 5 longitudinal carinae. T7 with tiny, sharp and weakly protruding posterolateral corners.</p></tp:treatment-sec><tp:treatment-sec sec-type="Etymology"><title>Etymology.</title><p>Latin noun, genitive case, meaning “fingernail.” Refers to the usually elongate apical flange of T6 in females.</p></tp:treatment-sec><tp:treatment-sec sec-type="Link to distribution map"><title>Link to distribution map.</title><p>[<ext-link xmlns:xlink="http://www.w3.org/1999/xlink" ext-link-type="uri" xlink:href="http://hol.osu.edu/map-full.html?id=275561" xlink:type="simple">http://hol.osu.edu/map-full.html?id=275561</ext-link>]
                    </p></tp:treatment-sec><tp:treatment-sec sec-type="Material examined"><title>Material examined.</title><p>Holotype, female: <bold>INDONESIA</bold>: Kalimantan Barat Prov., Cabang Panti Research Station, 1° rainforest / sandstone, IIS 910129, Gunung Palung National Park, <named-content xmlns:xlink="http://www.w3.org/1999/xlink" content-type="dwc:verbatimCoordinates" xlink:type="simple">01°15'S, 110°05'E</named-content>, 100–400m, 15.VI–15.VIII.1991, malaise trap/pan trap, Darling, Rosichon &amp; Sutrisno, OSUC 257040 (deposited in MBBJ). <italic>Paratypes</italic>: (12 females, 4 males) <bold>INDONESIA</bold>: 7 females, 3 males, OSUC 464007 (CNCI); <!--PageBreak-->OSUC 240922, 240924, 257051 (MBBJ); OSUC 228708, 240921, 241814 (OSUC); OSUC 240919, 251427, 257090 (ROME). <bold>MALAYSIA</bold>: 4 females, 1 male, OSUC 376586, 376588 (BMNH); OSUC 369064-369065 (CNCI); OSUC 364961 (MZLU). <bold>THAILAND</bold>: 1 female, OSUC 335145 (QSBG).
                    </p></tp:treatment-sec><tp:treatment-sec sec-type="Comments"><title>Comments.</title><p>In females of <italic><tp:taxon-name>Oxyscelio unguis</tp:taxon-name></italic>, the longitudinal carinae of the T1 midlobe are separated into two sets by a broad median smooth area. A median 5th carina is present in males, which are also distinctive in having an expanded A5 tyloid. Several other species of <italic><tp:taxon-name>Oxyscelio</tp:taxon-name></italic> have a similarly expanded tyloid, including the very similar species <italic><tp:taxon-name>Oxyscelio ceylonensis</tp:taxon-name></italic>.
                    </p><fig id="F88" position="float" orientation="portrait"><label>Figures 420–425.</label><caption><p><italic><tp:taxon-name>Oxyscelio unguis</tp:taxon-name></italic> sp. n., paratype female (OSUC 240919) <bold>420</bold> Head and mesosoma, lateral view. Holotype female (OSUC 257040) <bold>421</bold> Head and mesosoma, dorsal view. <bold>422</bold> Metasoma, dorsal view. Paratype female (OSUC 241814) <bold>423</bold> Head, anterior view. Paratype male (OSUC 251427) <bold>424</bold> Antenna <bold>425</bold> Metasoma, dorsal view. Morphbank<sup>110</sup></p></caption><graphic xmlns:xlink="http://www.w3.org/1999/xlink" xlink:href="ZooKeys-292-001-g088.jpg" position="float" orientation="portrait" xlink:type="simple"/></fig></tp:treatment-sec><tp:treatment-sec><!--Section generated to contain objects referenced in tp:taxon-treatment.--><fn-group><fn id="FN110"><label>110</label><p><ext-link xmlns:xlink="http://www.w3.org/1999/xlink" ext-link-type="uri" xlink:href="http://www.morphbank.net/?id=807740" xlink:type="simple">http://www.morphbank.net/?id=807740</ext-link></p></fn></fn-group></tp:treatment-sec></tp:taxon-treatment>
