# Supplementary material for: Systematics of the parasitic wasp genus Oxyscelio Kieffer (Hymenoptera, Platygastridae s.l.), Part I: Indo-Malayan and Palearctic fauna
Source: Zookeys. 2013 Apr 18;(292):1–263. doi: 10.3897/zookeys.292.3867 (PMC3677352; doi:10.3897/zookeys.292.3867)
Supplement: Supplementary file 92 — Taxonomic records for all records used in the present paper. (doi: 10.3897/zookeys.292.3867.app1). File format: DarwinCore Archive (zip). [file ZooKeys-292-001-s001.zip]

Archive with 3 entries (3 files):
- mat_ex/Oxyscelio_1345218783635/meta.xml
- mat_ex/Oxyscelio_1345218783635/data.txt
- mat_ex/Oxyscelio_1345218783635/eml.xml
