# Supplementary material for: Systematics of the parasitic wasp genus Oxyscelio Kieffer (Hymenoptera, Platygastridae s.l.), Part I: Indo-Malayan and Palearctic fauna
Source: Zookeys. 2013 Apr 18;(292):1–263. doi: 10.3897/zookeys.292.3867 (PMC3677352; doi:10.3897/zookeys.292.3867)
Supplement: Supplementary file 92 — Taxonomic records for all records used in the present paper. (doi: 10.3897/zookeys.292.3867.app1). File format: DarwinCore Archive (zip). [file ZooKeys-292-001-s001.zip › mat_ex/Oxyscelio_1345218783635/data.txt]

taxon_concept_lsid	taxon_name_lsid	taxon	author	rank	taxonomic_status	nomenclatural_status	parent_taxon_concept_lsid	parent_taxon	kingdom	phylum	class	order	family	genus	original_description_citation_lsid	original_description_citation	record_link
urn:lsid:biosci.ohio-state.edu:osuc_concepts:529	urn:lsid:biosci.ohio-state.edu:osuc_names:529	Oxyscelio	Kieffer	genus	valid	original name/combination	urn:lsid:biosci.ohio-state.edu:osuc_concepts:434	Scelioninae	Animalia	Arthropoda	Hexapoda	Hymenoptera	Platygastridae	Oxyscelio	urn:lsid:biosci.ohio-state.edu:osuc_pubs:986	Kieffer. 1907. Beschreibung neuer Prototrypiden aus Java. (Hym.) Zeitschrift für Systematische Hymenopterologie und Dipterologie, <span class="boldedText">7: 310-313.	http://hol.osu.edu/index.html?id=529
urn:lsid:biosci.ohio-state.edu:osuc_concepts:9444	urn:lsid:biosci.ohio-state.edu:osuc_names:9444	Camptoteleia	Kieffer	genus	synonym	original name/combination	urn:lsid:biosci.ohio-state.edu:osuc_concepts:529	Oxyscelio	Animalia	Arthropoda	Hexapoda	Hymenoptera	Platygastridae	Oxyscelio	urn:lsid:biosci.ohio-state.edu:osuc_pubs:402	Kieffer. 1913. Serphides des Îles Philippines. Insecta, <span class="boldedText">3: 253-462.	http://hol.osu.edu/index.html?id=9444
urn:lsid:biosci.ohio-state.edu:osuc_concepts:9442	urn:lsid:biosci.ohio-state.edu:osuc_names:9442	Chromoteleia (Oxyscelio)	Kieffer	genus	synonym	subsequent name/combination	urn:lsid:biosci.ohio-state.edu:osuc_concepts:529	Oxyscelio	Animalia	Arthropoda	Hexapoda	Hymenoptera	Platygastridae	Oxyscelio	urn:lsid:biosci.ohio-state.edu:osuc_pubs:986	Kieffer. 1907. Beschreibung neuer Prototrypiden aus Java. (Hym.) Zeitschrift für Systematische Hymenopterologie und Dipterologie, <span class="boldedText">7: 310-313.	http://hol.osu.edu/index.html?id=9442
urn:lsid:biosci.ohio-state.edu:osuc_concepts:9441	urn:lsid:biosci.ohio-state.edu:osuc_names:9441	Dicroteleia	Kieffer	genus	synonym	original name/combination	urn:lsid:biosci.ohio-state.edu:osuc_concepts:529	Oxyscelio	Animalia	Arthropoda	Hexapoda	Hymenoptera	Platygastridae	Oxyscelio	urn:lsid:biosci.ohio-state.edu:osuc_pubs:987	Kieffer. 1908. Zwei neue Serphiden aus Java (Hymenoptera). Notes from the Leyden Museum, <span class="boldedText">30: 92-94.	http://hol.osu.edu/index.html?id=9441
urn:lsid:biosci.ohio-state.edu:osuc_concepts:9443	urn:lsid:biosci.ohio-state.edu:osuc_names:9443	Oxyscelio (Dicroteleia)	Kieffer	genus	synonym	subsequent name/combination	urn:lsid:biosci.ohio-state.edu:osuc_concepts:529	Oxyscelio	Animalia	Arthropoda	Hexapoda	Hymenoptera	Platygastridae	Oxyscelio	urn:lsid:biosci.ohio-state.edu:osuc_pubs:987	Kieffer. 1908. Zwei neue Serphiden aus Java (Hymenoptera). Notes from the Leyden Museum, <span class="boldedText">30: 92-94.	http://hol.osu.edu/index.html?id=9443
urn:lsid:biosci.ohio-state.edu:osuc_concepts:13442	urn:lsid:biosci.ohio-state.edu:osuc_names:13442	Oxyscelio (Oxyscelio)	Kieffer	genus	synonym	subsequent name/combination	urn:lsid:biosci.ohio-state.edu:osuc_concepts:529	Oxyscelio	Animalia	Arthropoda	Hexapoda	Hymenoptera	Platygastridae	Oxyscelio	urn:lsid:biosci.ohio-state.edu:osuc_pubs:986	Kieffer. 1907. Beschreibung neuer Prototrypiden aus Java. (Hym.) Zeitschrift für Systematische Hymenopterologie und Dipterologie, <span class="boldedText">7: 310-313.	http://hol.osu.edu/index.html?id=13442
urn:lsid:biosci.ohio-state.edu:osuc_concepts:303798	urn:lsid:biosci.ohio-state.edu:osuc_names:303798	Sceliomorpha (Dicroteleia)	Kieffer	genus	synonym	subsequent name/combination	urn:lsid:biosci.ohio-state.edu:osuc_concepts:529	Oxyscelio	Animalia	Arthropoda	Hexapoda	Hymenoptera	Platygastridae	Oxyscelio	urn:lsid:biosci.ohio-state.edu:osuc_pubs:987	Kieffer. 1908. Zwei neue Serphiden aus Java (Hymenoptera). Notes from the Leyden Museum, <span class="boldedText">30: 92-94.	http://hol.osu.edu/index.html?id=303798
urn:lsid:biosci.ohio-state.edu:osuc_concepts:9445	urn:lsid:biosci.ohio-state.edu:osuc_names:9445	Xenoteleia	Kieffer	genus	synonym	original name/combination	urn:lsid:biosci.ohio-state.edu:osuc_concepts:529	Oxyscelio	Animalia	Arthropoda	Hexapoda	Hymenoptera	Platygastridae	Oxyscelio	urn:lsid:biosci.ohio-state.edu:osuc_pubs:402	Kieffer. 1913. Serphides des Îles Philippines. Insecta, <span class="boldedText">3: 253-462.	http://hol.osu.edu/index.html?id=9445
urn:lsid:biosci.ohio-state.edu:osuc_concepts:5005	urn:lsid:biosci.ohio-state.edu:osuc_names:5005	Oxyscelio acutiventris	(Kieffer)	species	valid	subsequent name/combination	urn:lsid:biosci.ohio-state.edu:osuc_concepts:529	Oxyscelio	Animalia	Arthropoda	Hexapoda	Hymenoptera	Platygastridae	Oxyscelio	urn:lsid:biosci.ohio-state.edu:osuc_pubs:492	Kieffer. 1916. Neue Scelioniden aus den Philippinen-Inseln. Brotéria, <span class="boldedText">14: 58-187.	http://hol.osu.edu/index.html?id=5005
urn:lsid:biosci.ohio-state.edu:osuc_concepts:9447	urn:lsid:biosci.ohio-state.edu:osuc_names:9447	Dicroteleia acutiventris	(Kieffer)	species	synonym	subsequent name/combination	urn:lsid:biosci.ohio-state.edu:osuc_concepts:5005	Oxyscelio acutiventris	Animalia	Arthropoda	Hexapoda	Hymenoptera	Platygastridae	Oxyscelio	urn:lsid:biosci.ohio-state.edu:osuc_pubs:492	Kieffer. 1916. Neue Scelioniden aus den Philippinen-Inseln. Brotéria, <span class="boldedText">14: 58-187.	http://hol.osu.edu/index.html?id=9447
urn:lsid:biosci.ohio-state.edu:osuc_concepts:9446	urn:lsid:biosci.ohio-state.edu:osuc_names:9446	Trichanteris acutiventris	Kieffer	species	synonym	original name/combination	urn:lsid:biosci.ohio-state.edu:osuc_concepts:5005	Oxyscelio acutiventris	Animalia	Arthropoda	Hexapoda	Hymenoptera	Platygastridae	Oxyscelio	urn:lsid:biosci.ohio-state.edu:osuc_pubs:492	Kieffer. 1916. Neue Scelioniden aus den Philippinen-Inseln. Brotéria, <span class="boldedText">14: 58-187.	http://hol.osu.edu/index.html?id=9446
urn:lsid:biosci.ohio-state.edu:osuc_concepts:5006	urn:lsid:biosci.ohio-state.edu:osuc_names:5006	Oxyscelio atricoxa	(Dodd)	species	valid	subsequent name/combination	urn:lsid:biosci.ohio-state.edu:osuc_concepts:529	Oxyscelio	Animalia	Arthropoda	Hexapoda	Hymenoptera	Platygastridae	Oxyscelio	urn:lsid:biosci.ohio-state.edu:osuc_pubs:410	Dodd. 1914. Further new genera and species of Australian Proctotrypoidea. Proceedings of the Royal Society of Queensland, <span class="boldedText">26: 91-140.	http://hol.osu.edu/index.html?id=5006
urn:lsid:biosci.ohio-state.edu:osuc_concepts:9448	urn:lsid:biosci.ohio-state.edu:osuc_names:9448	Sceliomorpha atricoxa	Dodd	species	synonym	original name/combination	urn:lsid:biosci.ohio-state.edu:osuc_concepts:5006	Oxyscelio atricoxa	Animalia	Arthropoda	Hexapoda	Hymenoptera	Platygastridae	Oxyscelio	urn:lsid:biosci.ohio-state.edu:osuc_pubs:410	Dodd. 1914. Further new genera and species of Australian Proctotrypoidea. Proceedings of the Royal Society of Queensland, <span class="boldedText">26: 91-140.	http://hol.osu.edu/index.html?id=9448
urn:lsid:biosci.ohio-state.edu:osuc_concepts:5008	urn:lsid:biosci.ohio-state.edu:osuc_names:5008	Oxyscelio brevinervis	(Kieffer)	species	valid	subsequent name/combination	urn:lsid:biosci.ohio-state.edu:osuc_concepts:529	Oxyscelio	Animalia	Arthropoda	Hexapoda	Hymenoptera	Platygastridae	Oxyscelio	urn:lsid:biosci.ohio-state.edu:osuc_pubs:492	Kieffer. 1916. Neue Scelioniden aus den Philippinen-Inseln. Brotéria, <span class="boldedText">14: 58-187.	http://hol.osu.edu/index.html?id=5008
urn:lsid:biosci.ohio-state.edu:osuc_concepts:9450	urn:lsid:biosci.ohio-state.edu:osuc_names:9450	Camptoteleia brevinervis	Kieffer	species	synonym	original name/combination	urn:lsid:biosci.ohio-state.edu:osuc_concepts:5008	Oxyscelio brevinervis	Animalia	Arthropoda	Hexapoda	Hymenoptera	Platygastridae	Oxyscelio	urn:lsid:biosci.ohio-state.edu:osuc_pubs:492	Kieffer. 1916. Neue Scelioniden aus den Philippinen-Inseln. Brotéria, <span class="boldedText">14: 58-187.	http://hol.osu.edu/index.html?id=9450
urn:lsid:biosci.ohio-state.edu:osuc_concepts:5009	urn:lsid:biosci.ohio-state.edu:osuc_names:5009	Oxyscelio carinatus	(Kieffer)	species	valid	subsequent name/combination	urn:lsid:biosci.ohio-state.edu:osuc_concepts:529	Oxyscelio	Animalia	Arthropoda	Hexapoda	Hymenoptera	Platygastridae	Oxyscelio	urn:lsid:biosci.ohio-state.edu:osuc_pubs:402	Kieffer. 1913. Serphides des Îles Philippines. Insecta, <span class="boldedText">3: 253-462.	http://hol.osu.edu/index.html?id=5009
urn:lsid:biosci.ohio-state.edu:osuc_concepts:9452	urn:lsid:biosci.ohio-state.edu:osuc_names:9452	Camptoteleia Kiefferi	Benoit	species	synonym	unnecessary replacement name	urn:lsid:biosci.ohio-state.edu:osuc_concepts:5009	Oxyscelio carinatus	Animalia	Arthropoda	Hexapoda	Hymenoptera	Platygastridae	Oxyscelio	urn:lsid:biosci.ohio-state.edu:osuc_pubs:402	Kieffer. 1913. Serphides des Îles Philippines. Insecta, <span class="boldedText">3: 253-462.	http://hol.osu.edu/index.html?id=9452
urn:lsid:biosci.ohio-state.edu:osuc_concepts:9451	urn:lsid:biosci.ohio-state.edu:osuc_names:9451	Camptoteleia carinata	Kieffer	species	synonym	original name/combination	urn:lsid:biosci.ohio-state.edu:osuc_concepts:5009	Oxyscelio carinatus	Animalia	Arthropoda	Hexapoda	Hymenoptera	Platygastridae	Oxyscelio	urn:lsid:biosci.ohio-state.edu:osuc_pubs:402	Kieffer. 1913. Serphides des Îles Philippines. Insecta, <span class="boldedText">3: 253-462.	http://hol.osu.edu/index.html?id=9451
urn:lsid:biosci.ohio-state.edu:osuc_concepts:5010	urn:lsid:biosci.ohio-state.edu:osuc_names:5010	Oxyscelio ceylonensis	(Dodd)	species	valid	subsequent name/combination	urn:lsid:biosci.ohio-state.edu:osuc_concepts:529	Oxyscelio	Animalia	Arthropoda	Hexapoda	Hymenoptera	Platygastridae	Oxyscelio	urn:lsid:biosci.ohio-state.edu:osuc_pubs:409	Dodd. 1920. Notes on the exotic Proctotrupoidea in the British and Oxford University Museums, with descriptions of new genera and species. Transactions of the Entomological Society of London, <span class="boldedText">1919: 321-382.	http://hol.osu.edu/index.html?id=5010
urn:lsid:biosci.ohio-state.edu:osuc_concepts:9453	urn:lsid:biosci.ohio-state.edu:osuc_names:9453	Sceliomorpha ceylonensis	Dodd	species	synonym	original name/combination	urn:lsid:biosci.ohio-state.edu:osuc_concepts:5010	Oxyscelio ceylonensis	Animalia	Arthropoda	Hexapoda	Hymenoptera	Platygastridae	Oxyscelio	urn:lsid:biosci.ohio-state.edu:osuc_pubs:409	Dodd. 1920. Notes on the exotic Proctotrupoidea in the British and Oxford University Museums, with descriptions of new genera and species. Transactions of the Entomological Society of London, <span class="boldedText">1919: 321-382.	http://hol.osu.edu/index.html?id=9453
urn:lsid:biosci.ohio-state.edu:osuc_concepts:5011	urn:lsid:biosci.ohio-state.edu:osuc_names:5011	Oxyscelio concoloripes	(Dodd)	species	valid	subsequent name/combination	urn:lsid:biosci.ohio-state.edu:osuc_concepts:529	Oxyscelio	Animalia	Arthropoda	Hexapoda	Hymenoptera	Platygastridae	Oxyscelio	urn:lsid:biosci.ohio-state.edu:osuc_pubs:410	Dodd. 1914. Further new genera and species of Australian Proctotrypoidea. Proceedings of the Royal Society of Queensland, <span class="boldedText">26: 91-140.	http://hol.osu.edu/index.html?id=5011
urn:lsid:biosci.ohio-state.edu:osuc_concepts:9454	urn:lsid:biosci.ohio-state.edu:osuc_names:9454	Sceliomorpha concoloripes	Dodd	species	synonym	original name/combination	urn:lsid:biosci.ohio-state.edu:osuc_concepts:5011	Oxyscelio concoloripes	Animalia	Arthropoda	Hexapoda	Hymenoptera	Platygastridae	Oxyscelio	urn:lsid:biosci.ohio-state.edu:osuc_pubs:410	Dodd. 1914. Further new genera and species of Australian Proctotrypoidea. Proceedings of the Royal Society of Queensland, <span class="boldedText">26: 91-140.	http://hol.osu.edu/index.html?id=9454
urn:lsid:biosci.ohio-state.edu:osuc_concepts:5012	urn:lsid:biosci.ohio-state.edu:osuc_names:5012	Oxyscelio consobrinus	(Kieffer)	species	valid	subsequent name/combination	urn:lsid:biosci.ohio-state.edu:osuc_concepts:529	Oxyscelio	Animalia	Arthropoda	Hexapoda	Hymenoptera	Platygastridae	Oxyscelio	urn:lsid:biosci.ohio-state.edu:osuc_pubs:492	Kieffer. 1916. Neue Scelioniden aus den Philippinen-Inseln. Brotéria, <span class="boldedText">14: 58-187.	http://hol.osu.edu/index.html?id=5012
urn:lsid:biosci.ohio-state.edu:osuc_concepts:9449	urn:lsid:biosci.ohio-state.edu:osuc_names:9449	Camptoteleia bifurcata	Kieffer	species	synonym	original name/combination	urn:lsid:biosci.ohio-state.edu:osuc_concepts:5012	Oxyscelio consobrinus	Animalia	Arthropoda	Hexapoda	Hymenoptera	Platygastridae	Oxyscelio	urn:lsid:biosci.ohio-state.edu:osuc_pubs:492	Kieffer. 1916. Neue Scelioniden aus den Philippinen-Inseln. Brotéria, <span class="boldedText">14: 58-187.	http://hol.osu.edu/index.html?id=9449
urn:lsid:biosci.ohio-state.edu:osuc_concepts:9455	urn:lsid:biosci.ohio-state.edu:osuc_names:9455	Camptoteleia consobrina	Kieffer	species	synonym	original name/combination	urn:lsid:biosci.ohio-state.edu:osuc_concepts:5012	Oxyscelio consobrinus	Animalia	Arthropoda	Hexapoda	Hymenoptera	Platygastridae	Oxyscelio	urn:lsid:biosci.ohio-state.edu:osuc_pubs:492	Kieffer. 1916. Neue Scelioniden aus den Philippinen-Inseln. Brotéria, <span class="boldedText">14: 58-187.	http://hol.osu.edu/index.html?id=9455
urn:lsid:biosci.ohio-state.edu:osuc_concepts:9464	urn:lsid:biosci.ohio-state.edu:osuc_names:9464	Camptoteleia frontalis	Kieffer	species	synonym	original name/combination	urn:lsid:biosci.ohio-state.edu:osuc_concepts:5012	Oxyscelio consobrinus	Animalia	Arthropoda	Hexapoda	Hymenoptera	Platygastridae	Oxyscelio	urn:lsid:biosci.ohio-state.edu:osuc_pubs:492	Kieffer. 1916. Neue Scelioniden aus den Philippinen-Inseln. Brotéria, <span class="boldedText">14: 58-187.	http://hol.osu.edu/index.html?id=9464
urn:lsid:biosci.ohio-state.edu:osuc_concepts:5007	urn:lsid:biosci.ohio-state.edu:osuc_names:5007	Oxyscelio bifurcatus	(Kieffer)	species	synonym	subsequent name/combination	urn:lsid:biosci.ohio-state.edu:osuc_concepts:5012	Oxyscelio consobrinus	Animalia	Arthropoda	Hexapoda	Hymenoptera	Platygastridae	Oxyscelio	urn:lsid:biosci.ohio-state.edu:osuc_pubs:492	Kieffer. 1916. Neue Scelioniden aus den Philippinen-Inseln. Brotéria, <span class="boldedText">14: 58-187.	http://hol.osu.edu/index.html?id=5007
urn:lsid:biosci.ohio-state.edu:osuc_concepts:5020	urn:lsid:biosci.ohio-state.edu:osuc_names:5020	Oxyscelio frontalis	(Kieffer)	species	synonym	subsequent name/combination	urn:lsid:biosci.ohio-state.edu:osuc_concepts:5012	Oxyscelio consobrinus	Animalia	Arthropoda	Hexapoda	Hymenoptera	Platygastridae	Oxyscelio	urn:lsid:biosci.ohio-state.edu:osuc_pubs:492	Kieffer. 1916. Neue Scelioniden aus den Philippinen-Inseln. Brotéria, <span class="boldedText">14: 58-187.	http://hol.osu.edu/index.html?id=5020
urn:lsid:biosci.ohio-state.edu:osuc_concepts:5013	urn:lsid:biosci.ohio-state.edu:osuc_names:5013	Oxyscelio crassicornis	(Kieffer)	species	valid	subsequent name/combination	urn:lsid:biosci.ohio-state.edu:osuc_concepts:529	Oxyscelio	Animalia	Arthropoda	Hexapoda	Hymenoptera	Platygastridae	Oxyscelio	urn:lsid:biosci.ohio-state.edu:osuc_pubs:492	Kieffer. 1916. Neue Scelioniden aus den Philippinen-Inseln. Brotéria, <span class="boldedText">14: 58-187.	http://hol.osu.edu/index.html?id=5013
urn:lsid:biosci.ohio-state.edu:osuc_concepts:9456	urn:lsid:biosci.ohio-state.edu:osuc_names:9456	Camptoteleia crassicornis	Kieffer	species	synonym	original name/combination	urn:lsid:biosci.ohio-state.edu:osuc_concepts:5013	Oxyscelio crassicornis	Animalia	Arthropoda	Hexapoda	Hymenoptera	Platygastridae	Oxyscelio	urn:lsid:biosci.ohio-state.edu:osuc_pubs:492	Kieffer. 1916. Neue Scelioniden aus den Philippinen-Inseln. Brotéria, <span class="boldedText">14: 58-187.	http://hol.osu.edu/index.html?id=9456
urn:lsid:biosci.ohio-state.edu:osuc_concepts:5014	urn:lsid:biosci.ohio-state.edu:osuc_names:5014	Oxyscelio cupularis	(Kieffer)	species	valid	subsequent name/combination	urn:lsid:biosci.ohio-state.edu:osuc_concepts:529	Oxyscelio	Animalia	Arthropoda	Hexapoda	Hymenoptera	Platygastridae	Oxyscelio	urn:lsid:biosci.ohio-state.edu:osuc_pubs:361	Kieffer. 1914. Enumeration des Serphides (Proctotrupides) des Iles Philippines avec description de genres nouveaux et d'especes nouvelles. Philippine Journal of Science, (D)<span class="boldedText">9: 285-311.	http://hol.osu.edu/index.html?id=5014
urn:lsid:biosci.ohio-state.edu:osuc_concepts:9457	urn:lsid:biosci.ohio-state.edu:osuc_names:9457	Camptoteleia cupularis	Kieffer	species	synonym	original name/combination	urn:lsid:biosci.ohio-state.edu:osuc_concepts:5014	Oxyscelio cupularis	Animalia	Arthropoda	Hexapoda	Hymenoptera	Platygastridae	Oxyscelio	urn:lsid:biosci.ohio-state.edu:osuc_pubs:361	Kieffer. 1914. Enumeration des Serphides (Proctotrupides) des Iles Philippines avec description de genres nouveaux et d'especes nouvelles. Philippine Journal of Science, (D)<span class="boldedText">9: 285-311.	http://hol.osu.edu/index.html?id=9457
urn:lsid:biosci.ohio-state.edu:osuc_concepts:5015	urn:lsid:biosci.ohio-state.edu:osuc_names:5015	Oxyscelio dorsalis	(Kieffer)	species	valid	subsequent name/combination	urn:lsid:biosci.ohio-state.edu:osuc_concepts:529	Oxyscelio	Animalia	Arthropoda	Hexapoda	Hymenoptera	Platygastridae	Oxyscelio	urn:lsid:biosci.ohio-state.edu:osuc_pubs:492	Kieffer. 1916. Neue Scelioniden aus den Philippinen-Inseln. Brotéria, <span class="boldedText">14: 58-187.	http://hol.osu.edu/index.html?id=5015
urn:lsid:biosci.ohio-state.edu:osuc_concepts:9458	urn:lsid:biosci.ohio-state.edu:osuc_names:9458	Camptoteleia dorsalis	Kieffer	species	synonym	original name/combination	urn:lsid:biosci.ohio-state.edu:osuc_concepts:5015	Oxyscelio dorsalis	Animalia	Arthropoda	Hexapoda	Hymenoptera	Platygastridae	Oxyscelio	urn:lsid:biosci.ohio-state.edu:osuc_pubs:492	Kieffer. 1916. Neue Scelioniden aus den Philippinen-Inseln. Brotéria, <span class="boldedText">14: 58-187.	http://hol.osu.edu/index.html?id=9458
urn:lsid:biosci.ohio-state.edu:osuc_concepts:5016	urn:lsid:biosci.ohio-state.edu:osuc_names:5016	Oxyscelio excavatus	(Kieffer)	species	valid	subsequent name/combination	urn:lsid:biosci.ohio-state.edu:osuc_concepts:529	Oxyscelio	Animalia	Arthropoda	Hexapoda	Hymenoptera	Platygastridae	Oxyscelio	urn:lsid:biosci.ohio-state.edu:osuc_pubs:402	Kieffer. 1913. Serphides des Îles Philippines. Insecta, <span class="boldedText">3: 253-462.	http://hol.osu.edu/index.html?id=5016
urn:lsid:biosci.ohio-state.edu:osuc_concepts:9459	urn:lsid:biosci.ohio-state.edu:osuc_names:9459	Camptoteleia excavata	Kieffer	species	synonym	original name/combination	urn:lsid:biosci.ohio-state.edu:osuc_concepts:5016	Oxyscelio excavatus	Animalia	Arthropoda	Hexapoda	Hymenoptera	Platygastridae	Oxyscelio	urn:lsid:biosci.ohio-state.edu:osuc_pubs:402	Kieffer. 1913. Serphides des Îles Philippines. Insecta, <span class="boldedText">3: 253-462.	http://hol.osu.edu/index.html?id=9459
urn:lsid:biosci.ohio-state.edu:osuc_concepts:5017	urn:lsid:biosci.ohio-state.edu:osuc_names:5017	Oxyscelio flavipennis	(Kieffer)	species	valid	subsequent name/combination	urn:lsid:biosci.ohio-state.edu:osuc_concepts:529	Oxyscelio	Animalia	Arthropoda	Hexapoda	Hymenoptera	Platygastridae	Oxyscelio	urn:lsid:biosci.ohio-state.edu:osuc_pubs:402	Kieffer. 1913. Serphides des Îles Philippines. Insecta, <span class="boldedText">3: 253-462.	http://hol.osu.edu/index.html?id=5017
urn:lsid:biosci.ohio-state.edu:osuc_concepts:9460	urn:lsid:biosci.ohio-state.edu:osuc_names:9460	Xenoteleia flavipennis	Kieffer	species	synonym	original name/combination	urn:lsid:biosci.ohio-state.edu:osuc_concepts:5017	Oxyscelio flavipennis	Animalia	Arthropoda	Hexapoda	Hymenoptera	Platygastridae	Oxyscelio	urn:lsid:biosci.ohio-state.edu:osuc_pubs:402	Kieffer. 1913. Serphides des Îles Philippines. Insecta, <span class="boldedText">3: 253-462.	http://hol.osu.edu/index.html?id=9460
urn:lsid:biosci.ohio-state.edu:osuc_concepts:5018	urn:lsid:biosci.ohio-state.edu:osuc_names:5018	Oxyscelio flavipes	(Kieffer)	species	valid	subsequent name/combination	urn:lsid:biosci.ohio-state.edu:osuc_concepts:529	Oxyscelio	Animalia	Arthropoda	Hexapoda	Hymenoptera	Platygastridae	Oxyscelio	urn:lsid:biosci.ohio-state.edu:osuc_pubs:455	Kieffer. 1907. Beschreibung neuer im British Museum zu London aufbewahrter Proctotrypiden. Berliner Entomologische Zeitschrift, <span class="boldedText">51: 279-302.	http://hol.osu.edu/index.html?id=5018
urn:lsid:biosci.ohio-state.edu:osuc_concepts:9462	urn:lsid:biosci.ohio-state.edu:osuc_names:9462	Psilanteris flavipes	(Kieffer)	species	synonym	subsequent name/combination	urn:lsid:biosci.ohio-state.edu:osuc_concepts:5018	Oxyscelio flavipes	Animalia	Arthropoda	Hexapoda	Hymenoptera	Platygastridae	Oxyscelio	urn:lsid:biosci.ohio-state.edu:osuc_pubs:455	Kieffer. 1907. Beschreibung neuer im British Museum zu London aufbewahrter Proctotrypiden. Berliner Entomologische Zeitschrift, <span class="boldedText">51: 279-302.	http://hol.osu.edu/index.html?id=9462
urn:lsid:biosci.ohio-state.edu:osuc_concepts:9461	urn:lsid:biosci.ohio-state.edu:osuc_names:9461	Sceliomorpha flavipes	Kieffer	species	synonym	original name/combination	urn:lsid:biosci.ohio-state.edu:osuc_concepts:5018	Oxyscelio flavipes	Animalia	Arthropoda	Hexapoda	Hymenoptera	Platygastridae	Oxyscelio	urn:lsid:biosci.ohio-state.edu:osuc_pubs:455	Kieffer. 1907. Beschreibung neuer im British Museum zu London aufbewahrter Proctotrypiden. Berliner Entomologische Zeitschrift, <span class="boldedText">51: 279-302.	http://hol.osu.edu/index.html?id=9461
urn:lsid:biosci.ohio-state.edu:osuc_concepts:243848	urn:lsid:biosci.ohio-state.edu:osuc_names:243848	Oxyscelio florus	Kononova	species	valid	subsequent name/combination	urn:lsid:biosci.ohio-state.edu:osuc_concepts:529	Oxyscelio	Animalia	Arthropoda	Hexapoda	Hymenoptera	Platygastridae	Oxyscelio	urn:lsid:biosci.ohio-state.edu:osuc_pubs:21219	Kononova & Fursov. 2007. [A review of the genera Calotelea, Calliscelio, and Oxyscelio (Scelioninae, Scelionidae, Proctotrupoidea) from the Palaearctic fauna.] Zoologicheskii Zhurnal, <span class="boldedText">86: 52-65.	http://hol.osu.edu/index.html?id=243848
urn:lsid:biosci.ohio-state.edu:osuc_concepts:223201	urn:lsid:biosci.ohio-state.edu:osuc_names:223201	Oxyscelio florum	Kononova	species	synonym	original name/combination	urn:lsid:biosci.ohio-state.edu:osuc_concepts:243848	Oxyscelio florus	Animalia	Arthropoda	Hexapoda	Hymenoptera	Platygastridae	Oxyscelio	urn:lsid:biosci.ohio-state.edu:osuc_pubs:21219	Kononova & Fursov. 2007. [A review of the genera Calotelea, Calliscelio, and Oxyscelio (Scelioninae, Scelionidae, Proctotrupoidea) from the Palaearctic fauna.] Zoologicheskii Zhurnal, <span class="boldedText">86: 52-65.	http://hol.osu.edu/index.html?id=223201
urn:lsid:biosci.ohio-state.edu:osuc_concepts:5019	urn:lsid:biosci.ohio-state.edu:osuc_names:5019	Oxyscelio foveatus	Kieffer	species	valid	original name/combination	urn:lsid:biosci.ohio-state.edu:osuc_concepts:529	Oxyscelio	Animalia	Arthropoda	Hexapoda	Hymenoptera	Platygastridae	Oxyscelio	urn:lsid:biosci.ohio-state.edu:osuc_pubs:986	Kieffer. 1907. Beschreibung neuer Prototrypiden aus Java. (Hym.) Zeitschrift für Systematische Hymenopterologie und Dipterologie, <span class="boldedText">7: 310-313.	http://hol.osu.edu/index.html?id=5019
urn:lsid:biosci.ohio-state.edu:osuc_concepts:9463	urn:lsid:biosci.ohio-state.edu:osuc_names:9463	Chromoteleia (Oxyscelio) foveata	(Kieffer)	species	synonym	subsequent name/combination	urn:lsid:biosci.ohio-state.edu:osuc_concepts:5019	Oxyscelio foveatus	Animalia	Arthropoda	Hexapoda	Hymenoptera	Platygastridae	Oxyscelio	urn:lsid:biosci.ohio-state.edu:osuc_pubs:986	Kieffer. 1907. Beschreibung neuer Prototrypiden aus Java. (Hym.) Zeitschrift für Systematische Hymenopterologie und Dipterologie, <span class="boldedText">7: 310-313.	http://hol.osu.edu/index.html?id=9463
urn:lsid:biosci.ohio-state.edu:osuc_concepts:13414	urn:lsid:biosci.ohio-state.edu:osuc_names:13414	Oxyscelio (Oxyscelio) foveata	Kieffer	species	synonym	subsequent name/combination	urn:lsid:biosci.ohio-state.edu:osuc_concepts:5019	Oxyscelio foveatus	Animalia	Arthropoda	Hexapoda	Hymenoptera	Platygastridae	Oxyscelio	urn:lsid:biosci.ohio-state.edu:osuc_pubs:986	Kieffer. 1907. Beschreibung neuer Prototrypiden aus Java. (Hym.) Zeitschrift für Systematische Hymenopterologie und Dipterologie, <span class="boldedText">7: 310-313.	http://hol.osu.edu/index.html?id=13414
urn:lsid:biosci.ohio-state.edu:osuc_concepts:5022	urn:lsid:biosci.ohio-state.edu:osuc_names:5022	Oxyscelio grandis	(Dodd)	species	valid	subsequent name/combination	urn:lsid:biosci.ohio-state.edu:osuc_concepts:529	Oxyscelio	Animalia	Arthropoda	Hexapoda	Hymenoptera	Platygastridae	Oxyscelio	urn:lsid:biosci.ohio-state.edu:osuc_pubs:343	Dodd. 1913. Australian Hymenoptera Proctotrypoidea. No. 1. Transactions of the Royal Society of South Australia, <span class="boldedText">37: 130-181.	http://hol.osu.edu/index.html?id=5022
urn:lsid:biosci.ohio-state.edu:osuc_concepts:9466	urn:lsid:biosci.ohio-state.edu:osuc_names:9466	Hoploteleia grandis	Dodd	species	synonym	original name/combination	urn:lsid:biosci.ohio-state.edu:osuc_concepts:5022	Oxyscelio grandis	Animalia	Arthropoda	Hexapoda	Hymenoptera	Platygastridae	Oxyscelio	urn:lsid:biosci.ohio-state.edu:osuc_pubs:343	Dodd. 1913. Australian Hymenoptera Proctotrypoidea. No. 1. Transactions of the Royal Society of South Australia, <span class="boldedText">37: 130-181.	http://hol.osu.edu/index.html?id=9466
urn:lsid:biosci.ohio-state.edu:osuc_concepts:5023	urn:lsid:biosci.ohio-state.edu:osuc_names:5023	Oxyscelio hyalinipennis	(Dodd)	species	valid	subsequent name/combination	urn:lsid:biosci.ohio-state.edu:osuc_concepts:529	Oxyscelio	Animalia	Arthropoda	Hexapoda	Hymenoptera	Platygastridae	Oxyscelio	urn:lsid:biosci.ohio-state.edu:osuc_pubs:427	Dodd. 1913. Some new parasitic Hymenoptera from Australia. Archiv für Naturgeschichte, <span class="boldedText">79(6): 164-182.	http://hol.osu.edu/index.html?id=5023
urn:lsid:biosci.ohio-state.edu:osuc_concepts:9468	urn:lsid:biosci.ohio-state.edu:osuc_names:9468	Dicroteleia hyalinipennis	(Dodd)	species	synonym	subsequent name/combination	urn:lsid:biosci.ohio-state.edu:osuc_concepts:5023	Oxyscelio hyalinipennis	Animalia	Arthropoda	Hexapoda	Hymenoptera	Platygastridae	Oxyscelio	urn:lsid:biosci.ohio-state.edu:osuc_pubs:427	Dodd. 1913. Some new parasitic Hymenoptera from Australia. Archiv für Naturgeschichte, <span class="boldedText">79(6): 164-182.	http://hol.osu.edu/index.html?id=9468
urn:lsid:biosci.ohio-state.edu:osuc_concepts:9467	urn:lsid:biosci.ohio-state.edu:osuc_names:9467	Sceliomorpha hyalinipennis	Dodd	species	synonym	original name/combination	urn:lsid:biosci.ohio-state.edu:osuc_concepts:5023	Oxyscelio hyalinipennis	Animalia	Arthropoda	Hexapoda	Hymenoptera	Platygastridae	Oxyscelio	urn:lsid:biosci.ohio-state.edu:osuc_pubs:427	Dodd. 1913. Some new parasitic Hymenoptera from Australia. Archiv für Naturgeschichte, <span class="boldedText">79(6): 164-182.	http://hol.osu.edu/index.html?id=9467
urn:lsid:biosci.ohio-state.edu:osuc_concepts:5024	urn:lsid:biosci.ohio-state.edu:osuc_names:5024	Oxyscelio kiefferi	Dodd	species	valid	replacement name	urn:lsid:biosci.ohio-state.edu:osuc_concepts:529	Oxyscelio	Animalia	Arthropoda	Hexapoda	Hymenoptera	Platygastridae	Oxyscelio	urn:lsid:biosci.ohio-state.edu:osuc_pubs:361	Kieffer. 1914. Enumeration des Serphides (Proctotrupides) des Iles Philippines avec description de genres nouveaux et d'especes nouvelles. Philippine Journal of Science, (D)<span class="boldedText">9: 285-311.	http://hol.osu.edu/index.html?id=5024
urn:lsid:biosci.ohio-state.edu:osuc_concepts:9469	urn:lsid:biosci.ohio-state.edu:osuc_names:9469	Camptoteleia flavipennis	Kieffer	species	synonym	junior homonym	urn:lsid:biosci.ohio-state.edu:osuc_concepts:5024	Oxyscelio kiefferi	Animalia	Arthropoda	Hexapoda	Hymenoptera	Platygastridae	Oxyscelio	urn:lsid:biosci.ohio-state.edu:osuc_pubs:361	Kieffer. 1914. Enumeration des Serphides (Proctotrupides) des Iles Philippines avec description de genres nouveaux et d'especes nouvelles. Philippine Journal of Science, (D)<span class="boldedText">9: 285-311.	http://hol.osu.edu/index.html?id=9469
urn:lsid:biosci.ohio-state.edu:osuc_concepts:302870	urn:lsid:biosci.ohio-state.edu:osuc_names:302870	Oxyscelio magniclava	(Dodd)	species	valid	subsequent name/combination	urn:lsid:biosci.ohio-state.edu:osuc_concepts:529	Oxyscelio	Animalia	Arthropoda	Hexapoda	Hymenoptera	Platygastridae	Oxyscelio	urn:lsid:biosci.ohio-state.edu:osuc_pubs:410	Dodd. 1914. Further new genera and species of Australian Proctotrypoidea. Proceedings of the Royal Society of Queensland, <span class="boldedText">26: 91-140.	http://hol.osu.edu/index.html?id=302870
urn:lsid:biosci.ohio-state.edu:osuc_concepts:5025	urn:lsid:biosci.ohio-state.edu:osuc_names:5025	Oxyscelio magniclavus	(Dodd)	species	synonym	subsequent name/combination	urn:lsid:biosci.ohio-state.edu:osuc_concepts:302870	Oxyscelio magniclava	Animalia	Arthropoda	Hexapoda	Hymenoptera	Platygastridae	Oxyscelio	urn:lsid:biosci.ohio-state.edu:osuc_pubs:410	Dodd. 1914. Further new genera and species of Australian Proctotrypoidea. Proceedings of the Royal Society of Queensland, <span class="boldedText">26: 91-140.	http://hol.osu.edu/index.html?id=5025
urn:lsid:biosci.ohio-state.edu:osuc_concepts:9470	urn:lsid:biosci.ohio-state.edu:osuc_names:9470	Sceliomorpha magniclava	Dodd	species	synonym	original name/combination	urn:lsid:biosci.ohio-state.edu:osuc_concepts:302870	Oxyscelio magniclava	Animalia	Arthropoda	Hexapoda	Hymenoptera	Platygastridae	Oxyscelio	urn:lsid:biosci.ohio-state.edu:osuc_pubs:410	Dodd. 1914. Further new genera and species of Australian Proctotrypoidea. Proceedings of the Royal Society of Queensland, <span class="boldedText">26: 91-140.	http://hol.osu.edu/index.html?id=9470
urn:lsid:biosci.ohio-state.edu:osuc_concepts:5026	urn:lsid:biosci.ohio-state.edu:osuc_names:5026	Oxyscelio magnus	(Kieffer)	species	valid	subsequent name/combination	urn:lsid:biosci.ohio-state.edu:osuc_concepts:529	Oxyscelio	Animalia	Arthropoda	Hexapoda	Hymenoptera	Platygastridae	Oxyscelio	urn:lsid:biosci.ohio-state.edu:osuc_pubs:361	Kieffer. 1914. Enumeration des Serphides (Proctotrupides) des Iles Philippines avec description de genres nouveaux et d'especes nouvelles. Philippine Journal of Science, (D)<span class="boldedText">9: 285-311.	http://hol.osu.edu/index.html?id=5026
urn:lsid:biosci.ohio-state.edu:osuc_concepts:9471	urn:lsid:biosci.ohio-state.edu:osuc_names:9471	Camptoteleia magna	Kieffer	species	synonym	original name/combination	urn:lsid:biosci.ohio-state.edu:osuc_concepts:5026	Oxyscelio magnus	Animalia	Arthropoda	Hexapoda	Hymenoptera	Platygastridae	Oxyscelio	urn:lsid:biosci.ohio-state.edu:osuc_pubs:361	Kieffer. 1914. Enumeration des Serphides (Proctotrupides) des Iles Philippines avec description de genres nouveaux et d'especes nouvelles. Philippine Journal of Science, (D)<span class="boldedText">9: 285-311.	http://hol.osu.edu/index.html?id=9471
urn:lsid:biosci.ohio-state.edu:osuc_concepts:5027	urn:lsid:biosci.ohio-state.edu:osuc_names:5027	Oxyscelio marginalis	(Kieffer)	species	valid	subsequent name/combination	urn:lsid:biosci.ohio-state.edu:osuc_concepts:529	Oxyscelio	Animalia	Arthropoda	Hexapoda	Hymenoptera	Platygastridae	Oxyscelio	urn:lsid:biosci.ohio-state.edu:osuc_pubs:492	Kieffer. 1916. Neue Scelioniden aus den Philippinen-Inseln. Brotéria, <span class="boldedText">14: 58-187.	http://hol.osu.edu/index.html?id=5027
urn:lsid:biosci.ohio-state.edu:osuc_concepts:9472	urn:lsid:biosci.ohio-state.edu:osuc_names:9472	Camptoteleia marginalis	Kieffer	species	synonym	original name/combination	urn:lsid:biosci.ohio-state.edu:osuc_concepts:5027	Oxyscelio marginalis	Animalia	Arthropoda	Hexapoda	Hymenoptera	Platygastridae	Oxyscelio	urn:lsid:biosci.ohio-state.edu:osuc_pubs:492	Kieffer. 1916. Neue Scelioniden aus den Philippinen-Inseln. Brotéria, <span class="boldedText">14: 58-187.	http://hol.osu.edu/index.html?id=9472
urn:lsid:biosci.ohio-state.edu:osuc_concepts:5028	urn:lsid:biosci.ohio-state.edu:osuc_names:5028	Oxyscelio mirellus	(Dodd)	species	valid	subsequent name/combination	urn:lsid:biosci.ohio-state.edu:osuc_concepts:529	Oxyscelio	Animalia	Arthropoda	Hexapoda	Hymenoptera	Platygastridae	Oxyscelio	urn:lsid:biosci.ohio-state.edu:osuc_pubs:409	Dodd. 1920. Notes on the exotic Proctotrupoidea in the British and Oxford University Museums, with descriptions of new genera and species. Transactions of the Entomological Society of London, <span class="boldedText">1919: 321-382.	http://hol.osu.edu/index.html?id=5028
urn:lsid:biosci.ohio-state.edu:osuc_concepts:9473	urn:lsid:biosci.ohio-state.edu:osuc_names:9473	Sceliomorpha mirella	Dodd	species	synonym	original name/combination	urn:lsid:biosci.ohio-state.edu:osuc_concepts:5028	Oxyscelio mirellus	Animalia	Arthropoda	Hexapoda	Hymenoptera	Platygastridae	Oxyscelio	urn:lsid:biosci.ohio-state.edu:osuc_pubs:409	Dodd. 1920. Notes on the exotic Proctotrupoidea in the British and Oxford University Museums, with descriptions of new genera and species. Transactions of the Entomological Society of London, <span class="boldedText">1919: 321-382.	http://hol.osu.edu/index.html?id=9473
urn:lsid:biosci.ohio-state.edu:osuc_concepts:5029	urn:lsid:biosci.ohio-state.edu:osuc_names:5029	Oxyscelio montanus	(Dodd)	species	valid	subsequent name/combination	urn:lsid:biosci.ohio-state.edu:osuc_concepts:529	Oxyscelio	Animalia	Arthropoda	Hexapoda	Hymenoptera	Platygastridae	Oxyscelio	urn:lsid:biosci.ohio-state.edu:osuc_pubs:427	Dodd. 1913. Some new parasitic Hymenoptera from Australia. Archiv für Naturgeschichte, <span class="boldedText">79(6): 164-182.	http://hol.osu.edu/index.html?id=5029
urn:lsid:biosci.ohio-state.edu:osuc_concepts:9475	urn:lsid:biosci.ohio-state.edu:osuc_names:9475	Dicroteleia montana	(Dodd)	species	synonym	subsequent name/combination	urn:lsid:biosci.ohio-state.edu:osuc_concepts:5029	Oxyscelio montanus	Animalia	Arthropoda	Hexapoda	Hymenoptera	Platygastridae	Oxyscelio	urn:lsid:biosci.ohio-state.edu:osuc_pubs:427	Dodd. 1913. Some new parasitic Hymenoptera from Australia. Archiv für Naturgeschichte, <span class="boldedText">79(6): 164-182.	http://hol.osu.edu/index.html?id=9475
urn:lsid:biosci.ohio-state.edu:osuc_concepts:9474	urn:lsid:biosci.ohio-state.edu:osuc_names:9474	Sceliomorpha montana	Dodd	species	synonym	original name/combination	urn:lsid:biosci.ohio-state.edu:osuc_concepts:5029	Oxyscelio montanus	Animalia	Arthropoda	Hexapoda	Hymenoptera	Platygastridae	Oxyscelio	urn:lsid:biosci.ohio-state.edu:osuc_pubs:427	Dodd. 1913. Some new parasitic Hymenoptera from Australia. Archiv für Naturgeschichte, <span class="boldedText">79(6): 164-182.	http://hol.osu.edu/index.html?id=9474
urn:lsid:biosci.ohio-state.edu:osuc_concepts:179750	urn:lsid:biosci.ohio-state.edu:osuc_names:179750	Oxyscelio naraws	Kozlov & Lê	species	valid	original name/combination	urn:lsid:biosci.ohio-state.edu:osuc_concepts:529	Oxyscelio	Animalia	Arthropoda	Hexapoda	Hymenoptera	Platygastridae	Oxyscelio	urn:lsid:biosci.ohio-state.edu:osuc_pubs:9718	Lê. 2000. Egg-parasites of family Scelionidae (Hymenoptera). Fauna of Vietnam, vol. 3. Science and Technics Publishing House, Hanoi. 386 pp.	http://hol.osu.edu/index.html?id=179750
urn:lsid:biosci.ohio-state.edu:osuc_concepts:302871	urn:lsid:biosci.ohio-state.edu:osuc_names:302871	Oxyscelio nigriclava	(Dodd)	species	valid	subsequent name/combination	urn:lsid:biosci.ohio-state.edu:osuc_concepts:529	Oxyscelio	Animalia	Arthropoda	Hexapoda	Hymenoptera	Platygastridae	Oxyscelio	urn:lsid:biosci.ohio-state.edu:osuc_pubs:410	Dodd. 1914. Further new genera and species of Australian Proctotrypoidea. Proceedings of the Royal Society of Queensland, <span class="boldedText">26: 91-140.	http://hol.osu.edu/index.html?id=302871
urn:lsid:biosci.ohio-state.edu:osuc_concepts:5030	urn:lsid:biosci.ohio-state.edu:osuc_names:5030	Oxyscelio nigriclavus	(Dodd)	species	synonym	subsequent name/combination	urn:lsid:biosci.ohio-state.edu:osuc_concepts:302871	Oxyscelio nigriclava	Animalia	Arthropoda	Hexapoda	Hymenoptera	Platygastridae	Oxyscelio	urn:lsid:biosci.ohio-state.edu:osuc_pubs:410	Dodd. 1914. Further new genera and species of Australian Proctotrypoidea. Proceedings of the Royal Society of Queensland, <span class="boldedText">26: 91-140.	http://hol.osu.edu/index.html?id=5030
urn:lsid:biosci.ohio-state.edu:osuc_concepts:9476	urn:lsid:biosci.ohio-state.edu:osuc_names:9476	Sceliomorpha nigriclava	Dodd	species	synonym	original name/combination	urn:lsid:biosci.ohio-state.edu:osuc_concepts:302871	Oxyscelio nigriclava	Animalia	Arthropoda	Hexapoda	Hymenoptera	Platygastridae	Oxyscelio	urn:lsid:biosci.ohio-state.edu:osuc_pubs:410	Dodd. 1914. Further new genera and species of Australian Proctotrypoidea. Proceedings of the Royal Society of Queensland, <span class="boldedText">26: 91-140.	http://hol.osu.edu/index.html?id=9476
urn:lsid:biosci.ohio-state.edu:osuc_concepts:5031	urn:lsid:biosci.ohio-state.edu:osuc_names:5031	Oxyscelio nigricoxa	(Dodd)	species	valid	subsequent name/combination	urn:lsid:biosci.ohio-state.edu:osuc_concepts:529	Oxyscelio	Animalia	Arthropoda	Hexapoda	Hymenoptera	Platygastridae	Oxyscelio	urn:lsid:biosci.ohio-state.edu:osuc_pubs:427	Dodd. 1913. Some new parasitic Hymenoptera from Australia. Archiv für Naturgeschichte, <span class="boldedText">79(6): 164-182.	http://hol.osu.edu/index.html?id=5031
urn:lsid:biosci.ohio-state.edu:osuc_concepts:13415	urn:lsid:biosci.ohio-state.edu:osuc_names:13415	Dicroteleia nigricoxa	(Dodd)	species	synonym	subsequent name/combination	urn:lsid:biosci.ohio-state.edu:osuc_concepts:5031	Oxyscelio nigricoxa	Animalia	Arthropoda	Hexapoda	Hymenoptera	Platygastridae	Oxyscelio	urn:lsid:biosci.ohio-state.edu:osuc_pubs:427	Dodd. 1913. Some new parasitic Hymenoptera from Australia. Archiv für Naturgeschichte, <span class="boldedText">79(6): 164-182.	http://hol.osu.edu/index.html?id=13415
urn:lsid:biosci.ohio-state.edu:osuc_concepts:9477	urn:lsid:biosci.ohio-state.edu:osuc_names:9477	Sceliomorpha nigricoxa	Dodd	species	synonym	original name/combination	urn:lsid:biosci.ohio-state.edu:osuc_concepts:5031	Oxyscelio nigricoxa	Animalia	Arthropoda	Hexapoda	Hymenoptera	Platygastridae	Oxyscelio	urn:lsid:biosci.ohio-state.edu:osuc_pubs:427	Dodd. 1913. Some new parasitic Hymenoptera from Australia. Archiv für Naturgeschichte, <span class="boldedText">79(6): 164-182.	http://hol.osu.edu/index.html?id=9477
urn:lsid:biosci.ohio-state.edu:osuc_concepts:243849	urn:lsid:biosci.ohio-state.edu:osuc_names:243849	Oxyscelio perpensus	Kononova	species	valid	subsequent name/combination	urn:lsid:biosci.ohio-state.edu:osuc_concepts:529	Oxyscelio	Animalia	Arthropoda	Hexapoda	Hymenoptera	Platygastridae	Oxyscelio	urn:lsid:biosci.ohio-state.edu:osuc_pubs:21219	Kononova & Fursov. 2007. [A review of the genera Calotelea, Calliscelio, and Oxyscelio (Scelioninae, Scelionidae, Proctotrupoidea) from the Palaearctic fauna.] Zoologicheskii Zhurnal, <span class="boldedText">86: 52-65.	http://hol.osu.edu/index.html?id=243849
urn:lsid:biosci.ohio-state.edu:osuc_concepts:223202	urn:lsid:biosci.ohio-state.edu:osuc_names:223202	Oxyscelio perpensum	Kononova	species	synonym	original name/combination	urn:lsid:biosci.ohio-state.edu:osuc_concepts:243849	Oxyscelio perpensus	Animalia	Arthropoda	Hexapoda	Hymenoptera	Platygastridae	Oxyscelio	urn:lsid:biosci.ohio-state.edu:osuc_pubs:21219	Kononova & Fursov. 2007. [A review of the genera Calotelea, Calliscelio, and Oxyscelio (Scelioninae, Scelionidae, Proctotrupoidea) from the Palaearctic fauna.] Zoologicheskii Zhurnal, <span class="boldedText">86: 52-65.	http://hol.osu.edu/index.html?id=223202
urn:lsid:biosci.ohio-state.edu:osuc_concepts:5032	urn:lsid:biosci.ohio-state.edu:osuc_names:5032	Oxyscelio rugosus	(Kieffer)	species	valid	subsequent name/combination	urn:lsid:biosci.ohio-state.edu:osuc_concepts:529	Oxyscelio	Animalia	Arthropoda	Hexapoda	Hymenoptera	Platygastridae	Oxyscelio	urn:lsid:biosci.ohio-state.edu:osuc_pubs:987	Kieffer. 1908. Zwei neue Serphiden aus Java (Hymenoptera). Notes from the Leyden Museum, <span class="boldedText">30: 92-94.	http://hol.osu.edu/index.html?id=5032
urn:lsid:biosci.ohio-state.edu:osuc_concepts:9479	urn:lsid:biosci.ohio-state.edu:osuc_names:9479	Chromoteleia (Oxyscelio) rugosa	(Kieffer)	species	synonym	subsequent name/combination	urn:lsid:biosci.ohio-state.edu:osuc_concepts:5032	Oxyscelio rugosus	Animalia	Arthropoda	Hexapoda	Hymenoptera	Platygastridae	Oxyscelio	urn:lsid:biosci.ohio-state.edu:osuc_pubs:987	Kieffer. 1908. Zwei neue Serphiden aus Java (Hymenoptera). Notes from the Leyden Museum, <span class="boldedText">30: 92-94.	http://hol.osu.edu/index.html?id=9479
urn:lsid:biosci.ohio-state.edu:osuc_concepts:9478	urn:lsid:biosci.ohio-state.edu:osuc_names:9478	Dicroteleia rugosa	Kieffer	species	synonym	original name/combination	urn:lsid:biosci.ohio-state.edu:osuc_concepts:5032	Oxyscelio rugosus	Animalia	Arthropoda	Hexapoda	Hymenoptera	Platygastridae	Oxyscelio	urn:lsid:biosci.ohio-state.edu:osuc_pubs:987	Kieffer. 1908. Zwei neue Serphiden aus Java (Hymenoptera). Notes from the Leyden Museum, <span class="boldedText">30: 92-94.	http://hol.osu.edu/index.html?id=9478
urn:lsid:biosci.ohio-state.edu:osuc_concepts:9480	urn:lsid:biosci.ohio-state.edu:osuc_names:9480	Oxyscelio (Dicroteleia) rugosa	(Kieffer)	species	synonym	subsequent name/combination	urn:lsid:biosci.ohio-state.edu:osuc_concepts:5032	Oxyscelio rugosus	Animalia	Arthropoda	Hexapoda	Hymenoptera	Platygastridae	Oxyscelio	urn:lsid:biosci.ohio-state.edu:osuc_pubs:987	Kieffer. 1908. Zwei neue Serphiden aus Java (Hymenoptera). Notes from the Leyden Museum, <span class="boldedText">30: 92-94.	http://hol.osu.edu/index.html?id=9480
urn:lsid:biosci.ohio-state.edu:osuc_concepts:5033	urn:lsid:biosci.ohio-state.edu:osuc_names:5033	Oxyscelio rugulosus	(Dodd)	species	valid	subsequent name/combination	urn:lsid:biosci.ohio-state.edu:osuc_concepts:529	Oxyscelio	Animalia	Arthropoda	Hexapoda	Hymenoptera	Platygastridae	Oxyscelio	urn:lsid:biosci.ohio-state.edu:osuc_pubs:343	Dodd. 1913. Australian Hymenoptera Proctotrypoidea. No. 1. Transactions of the Royal Society of South Australia, <span class="boldedText">37: 130-181.	http://hol.osu.edu/index.html?id=5033
urn:lsid:biosci.ohio-state.edu:osuc_concepts:9465	urn:lsid:biosci.ohio-state.edu:osuc_names:9465	Dicroteleia glabriscutellum	Dodd	species	synonym	original name/combination	urn:lsid:biosci.ohio-state.edu:osuc_concepts:5033	Oxyscelio rugulosus	Animalia	Arthropoda	Hexapoda	Hymenoptera	Platygastridae	Oxyscelio	urn:lsid:biosci.ohio-state.edu:osuc_pubs:410	Dodd. 1914. Further new genera and species of Australian Proctotrypoidea. Proceedings of the Royal Society of Queensland, <span class="boldedText">26: 91-140.	http://hol.osu.edu/index.html?id=9465
urn:lsid:biosci.ohio-state.edu:osuc_concepts:9482	urn:lsid:biosci.ohio-state.edu:osuc_names:9482	Dicroteleia rugulosa	(Dodd)	species	synonym	subsequent name/combination	urn:lsid:biosci.ohio-state.edu:osuc_concepts:5033	Oxyscelio rugulosus	Animalia	Arthropoda	Hexapoda	Hymenoptera	Platygastridae	Oxyscelio	urn:lsid:biosci.ohio-state.edu:osuc_pubs:343	Dodd. 1913. Australian Hymenoptera Proctotrypoidea. No. 1. Transactions of the Royal Society of South Australia, <span class="boldedText">37: 130-181.	http://hol.osu.edu/index.html?id=9482
urn:lsid:biosci.ohio-state.edu:osuc_concepts:5021	urn:lsid:biosci.ohio-state.edu:osuc_names:5021	Oxyscelio glabriscutellum	(Dodd)	species	synonym	subsequent name/combination	urn:lsid:biosci.ohio-state.edu:osuc_concepts:5033	Oxyscelio rugulosus	Animalia	Arthropoda	Hexapoda	Hymenoptera	Platygastridae	Oxyscelio	urn:lsid:biosci.ohio-state.edu:osuc_pubs:410	Dodd. 1914. Further new genera and species of Australian Proctotrypoidea. Proceedings of the Royal Society of Queensland, <span class="boldedText">26: 91-140.	http://hol.osu.edu/index.html?id=5021
urn:lsid:biosci.ohio-state.edu:osuc_concepts:9481	urn:lsid:biosci.ohio-state.edu:osuc_names:9481	Sceliomorpha rugulosa	Dodd	species	synonym	original name/combination	urn:lsid:biosci.ohio-state.edu:osuc_concepts:5033	Oxyscelio rugulosus	Animalia	Arthropoda	Hexapoda	Hymenoptera	Platygastridae	Oxyscelio	urn:lsid:biosci.ohio-state.edu:osuc_pubs:343	Dodd. 1913. Australian Hymenoptera Proctotrypoidea. No. 1. Transactions of the Royal Society of South Australia, <span class="boldedText">37: 130-181.	http://hol.osu.edu/index.html?id=9481
urn:lsid:biosci.ohio-state.edu:osuc_concepts:5034	urn:lsid:biosci.ohio-state.edu:osuc_names:5034	Oxyscelio shakespearei	(Girault)	species	valid	subsequent name/combination	urn:lsid:biosci.ohio-state.edu:osuc_concepts:529	Oxyscelio	Animalia	Arthropoda	Hexapoda	Hymenoptera	Platygastridae	Oxyscelio	urn:lsid:biosci.ohio-state.edu:osuc_pubs:660	Girault. 1926. Characteristics of new Australian insects. Privately published, Brisbane. 2 pp.	http://hol.osu.edu/index.html?id=5034
urn:lsid:biosci.ohio-state.edu:osuc_concepts:9483	urn:lsid:biosci.ohio-state.edu:osuc_names:9483	Scelio Shakespearei	Girault	species	synonym	original name/combination	urn:lsid:biosci.ohio-state.edu:osuc_concepts:5034	Oxyscelio shakespearei	Animalia	Arthropoda	Hexapoda	Hymenoptera	Platygastridae	Oxyscelio	urn:lsid:biosci.ohio-state.edu:osuc_pubs:660	Girault. 1926. Characteristics of new Australian insects. Privately published, Brisbane. 2 pp.	http://hol.osu.edu/index.html?id=9483
urn:lsid:biosci.ohio-state.edu:osuc_concepts:9484	urn:lsid:biosci.ohio-state.edu:osuc_names:9484	Sceliomorpha shakespearei	(Girault)	species	synonym	subsequent name/combination	urn:lsid:biosci.ohio-state.edu:osuc_concepts:5034	Oxyscelio shakespearei	Animalia	Arthropoda	Hexapoda	Hymenoptera	Platygastridae	Oxyscelio	urn:lsid:biosci.ohio-state.edu:osuc_pubs:660	Girault. 1926. Characteristics of new Australian insects. Privately published, Brisbane. 2 pp.	http://hol.osu.edu/index.html?id=9484
urn:lsid:biosci.ohio-state.edu:osuc_concepts:5035	urn:lsid:biosci.ohio-state.edu:osuc_names:5035	Oxyscelio solitarius	(Dodd)	species	valid	subsequent name/combination	urn:lsid:biosci.ohio-state.edu:osuc_concepts:529	Oxyscelio	Animalia	Arthropoda	Hexapoda	Hymenoptera	Platygastridae	Oxyscelio	urn:lsid:biosci.ohio-state.edu:osuc_pubs:410	Dodd. 1914. Further new genera and species of Australian Proctotrypoidea. Proceedings of the Royal Society of Queensland, <span class="boldedText">26: 91-140.	http://hol.osu.edu/index.html?id=5035
urn:lsid:biosci.ohio-state.edu:osuc_concepts:9485	urn:lsid:biosci.ohio-state.edu:osuc_names:9485	Dicroteleia solitaria	Dodd	species	synonym	original name/combination	urn:lsid:biosci.ohio-state.edu:osuc_concepts:5035	Oxyscelio solitarius	Animalia	Arthropoda	Hexapoda	Hymenoptera	Platygastridae	Oxyscelio	urn:lsid:biosci.ohio-state.edu:osuc_pubs:410	Dodd. 1914. Further new genera and species of Australian Proctotrypoidea. Proceedings of the Royal Society of Queensland, <span class="boldedText">26: 91-140.	http://hol.osu.edu/index.html?id=9485
urn:lsid:biosci.ohio-state.edu:osuc_concepts:303799	urn:lsid:biosci.ohio-state.edu:osuc_names:303799	Sceliomorpha (Dicroteleia) solitaria	(Kieffer)	species	synonym	subsequent name/combination	urn:lsid:biosci.ohio-state.edu:osuc_concepts:5035	Oxyscelio solitarius	Animalia	Arthropoda	Hexapoda	Hymenoptera	Platygastridae	Oxyscelio	urn:lsid:biosci.ohio-state.edu:osuc_pubs:410	Dodd. 1914. Further new genera and species of Australian Proctotrypoidea. Proceedings of the Royal Society of Queensland, <span class="boldedText">26: 91-140.	http://hol.osu.edu/index.html?id=303799
urn:lsid:biosci.ohio-state.edu:osuc_concepts:5036	urn:lsid:biosci.ohio-state.edu:osuc_names:5036	Oxyscelio spinosiceps	(Kieffer)	species	valid	subsequent name/combination	urn:lsid:biosci.ohio-state.edu:osuc_concepts:529	Oxyscelio	Animalia	Arthropoda	Hexapoda	Hymenoptera	Platygastridae	Oxyscelio	urn:lsid:biosci.ohio-state.edu:osuc_pubs:492	Kieffer. 1916. Neue Scelioniden aus den Philippinen-Inseln. Brotéria, <span class="boldedText">14: 58-187.	http://hol.osu.edu/index.html?id=5036
urn:lsid:biosci.ohio-state.edu:osuc_concepts:9487	urn:lsid:biosci.ohio-state.edu:osuc_names:9487	Camptoteleia spinosiceps	(Kieffer)	species	synonym	subsequent name/combination	urn:lsid:biosci.ohio-state.edu:osuc_concepts:5036	Oxyscelio spinosiceps	Animalia	Arthropoda	Hexapoda	Hymenoptera	Platygastridae	Oxyscelio	urn:lsid:biosci.ohio-state.edu:osuc_pubs:492	Kieffer. 1916. Neue Scelioniden aus den Philippinen-Inseln. Brotéria, <span class="boldedText">14: 58-187.	http://hol.osu.edu/index.html?id=9487
urn:lsid:biosci.ohio-state.edu:osuc_concepts:9486	urn:lsid:biosci.ohio-state.edu:osuc_names:9486	Psilanteris spinosiceps	Kieffer	species	synonym	original name/combination	urn:lsid:biosci.ohio-state.edu:osuc_concepts:5036	Oxyscelio spinosiceps	Animalia	Arthropoda	Hexapoda	Hymenoptera	Platygastridae	Oxyscelio	urn:lsid:biosci.ohio-state.edu:osuc_pubs:492	Kieffer. 1916. Neue Scelioniden aus den Philippinen-Inseln. Brotéria, <span class="boldedText">14: 58-187.	http://hol.osu.edu/index.html?id=9486
urn:lsid:biosci.ohio-state.edu:osuc_concepts:22920	urn:lsid:biosci.ohio-state.edu:osuc_names:22920	Oxyscelio trisulcatus	(Kieffer)	species	valid	subsequent name/combination	urn:lsid:biosci.ohio-state.edu:osuc_concepts:529	Oxyscelio	Animalia	Arthropoda	Hexapoda	Hymenoptera	Platygastridae	Oxyscelio	urn:lsid:biosci.ohio-state.edu:osuc_pubs:449	Kieffer. 1907. Beschreibung neuer im Naturhistorischen Museum zu Hamburg aufbewahrter Prototrypiden und Evaniidae. Berliner Entomologische Zeitschrift, <span class="boldedText">51: 258-278.	http://hol.osu.edu/index.html?id=22920
urn:lsid:biosci.ohio-state.edu:osuc_concepts:22919	urn:lsid:biosci.ohio-state.edu:osuc_names:22919	Chromoteleia (Oxyscelio) trisulcata	Kieffer	species	synonym	subsequent name/combination	urn:lsid:biosci.ohio-state.edu:osuc_concepts:22920	Oxyscelio trisulcatus	Animalia	Arthropoda	Hexapoda	Hymenoptera	Platygastridae	Oxyscelio	urn:lsid:biosci.ohio-state.edu:osuc_pubs:449	Kieffer. 1907. Beschreibung neuer im Naturhistorischen Museum zu Hamburg aufbewahrter Prototrypiden und Evaniidae. Berliner Entomologische Zeitschrift, <span class="boldedText">51: 258-278.	http://hol.osu.edu/index.html?id=22919
urn:lsid:biosci.ohio-state.edu:osuc_concepts:22904	urn:lsid:biosci.ohio-state.edu:osuc_names:22904	Chromoteleia trisulcata	Kieffer	species	synonym	original name/combination	urn:lsid:biosci.ohio-state.edu:osuc_concepts:22920	Oxyscelio trisulcatus	Animalia	Arthropoda	Hexapoda	Hymenoptera	Platygastridae	Oxyscelio	urn:lsid:biosci.ohio-state.edu:osuc_pubs:449	Kieffer. 1907. Beschreibung neuer im Naturhistorischen Museum zu Hamburg aufbewahrter Prototrypiden und Evaniidae. Berliner Entomologische Zeitschrift, <span class="boldedText">51: 258-278.	http://hol.osu.edu/index.html?id=22904
urn:lsid:biosci.ohio-state.edu:osuc_concepts:22918	urn:lsid:biosci.ohio-state.edu:osuc_names:22918	Oxyscelio (Oxyscelio) trisulcata	(Kieffer)	species	synonym	subsequent name/combination	urn:lsid:biosci.ohio-state.edu:osuc_concepts:22920	Oxyscelio trisulcatus	Animalia	Arthropoda	Hexapoda	Hymenoptera	Platygastridae	Oxyscelio	urn:lsid:biosci.ohio-state.edu:osuc_pubs:449	Kieffer. 1907. Beschreibung neuer im Naturhistorischen Museum zu Hamburg aufbewahrter Prototrypiden und Evaniidae. Berliner Entomologische Zeitschrift, <span class="boldedText">51: 258-278.	http://hol.osu.edu/index.html?id=22918
