# Supplementary material for: Systematics of the parasitic wasp genus Oxyscelio Kieffer (Hymenoptera, Platygastridae s.l.), Part I: Indo-Malayan and Palearctic fauna
Source: Zookeys. 2013 Apr 18;(292):1–263. doi: 10.3897/zookeys.292.3867 (PMC3677352; doi:10.3897/zookeys.292.3867)
Supplement: Supplementary file 93 — Locality records for all records used in the present paper. (doi: 10.3897/zookeys.292.3867.app2). File format: DarwinCore Archive (zip). [file ZooKeys-292-001-s002.zip]

Archive with 3 entries (3 files):
- mat_ex/Oxyscelio_1345218888700/meta.xml
- mat_ex/Oxyscelio_1345218888700/data.txt
- mat_ex/Oxyscelio_1345218888700/eml.xml
