# Supplementary material for: Systematics of the parasitic wasp genus Oxyscelio Kieffer (Hymenoptera, Platygastridae s.l.), Part I: Indo-Malayan and Palearctic fauna
Source: Zookeys. 2013 Apr 18;(292):1–263. doi: 10.3897/zookeys.292.3867 (PMC3677352; doi:10.3897/zookeys.292.3867)
Supplement: Supplementary file 93 — Locality records for all records used in the present paper. (doi: 10.3897/zookeys.292.3867.app2). File format: DarwinCore Archive (zip). [file ZooKeys-292-001-s002.zip › mat_ex/Oxyscelio_1345218888700/meta.xml]

<?xml version="1.0" encoding="ISO-8859-1"?>
<archive xmlns="http://rs.tdwg.org/dwc/text/" metadata="eml.xml">
	<core encoding="ISO-8859-1" linesTerminatedBy="\n" fieldsTerminatedBy="\t" fieldsEnclosedBy="" ignoreHeaderLines="1" rowType="http://rs.tdwg.org/dwc/terms/Occurrence">
		<files>
			<location>data.txt</location>
		</files>
		<id  index="0" term="http://rs.tdwg.org/dwc/terms/individualID"/>
		<field  index="1" term="http://purl.org/dc/terms/language"/>
		<field  index="2" term="http://rs.tdwg.org/dwc/terms/basisOfRecord"/>
		<field  index="3" term="http://rs.tdwg.org/dwc/terms/catalogNumber"/>
		<field  index="4" term="http://rs.tdwg.org/dwc/terms/scientificNameID"/>
		<field  index="5" term="http://rs.tdwg.org/dwc/terms/scientificName"/>
		<field  index="6" term="http://rs.tdwg.org/dwc/terms/sex"/>
		<field  index="7" term="http://rs.tdwg.org/dwc/terms/lifeStage"/>
		<field  index="8" term="http://rs.tdwg.org/dwc/terms/individualCount"/>
		<field  index="9" term="http://rs.tdwg.org/dwc/terms/institutionCode"/>
		<field  index="10" term="http://rs.tdwg.org/dwc/terms/collectionCode"/>
		<field  index="11" term="http://rs.tdwg.org/dwc/terms/fieldNotes"/>
		<field  index="12" term="http://rs.tdwg.org/dwc/terms/locality"/>
		<field  index="13" term="http://rs.tdwg.org/dwc/terms/decimalLatitude"/>
		<field  index="14" term="http://rs.tdwg.org/dwc/terms/decimalLongitude"/>
		<field  index="15" term="http://rs.tdwg.org/dwc/terms/georeferenceSources"/>
		<field  index="16" term="http://rs.tdwg.org/dwc/terms/country"/>
		<field  index="17" term="http://rs.tdwg.org/dwc/terms/stateProvince"/>
		<field  index="18" term="http://rs.tdwg.org/dwc/terms/county"/>
		<field  index="19" term="http://rs.tdwg.org/dwc/terms/municipality"/>
		<field  index="20" term="http://rs.tdwg.org/dwc/terms/georeferenceRemarks"/>
		<field  index="21" term="http://rs.tdwg.org/dwc/terms/verbatimEventDate"/>
		<field  index="22" term="http://rs.tdwg.org/dwc/terms/recordedBy"/>
		<field  index="23" term="http://rs.tdwg.org/dwc/terms/samplingProtocol"/>
		<field  index="24" term="http://rs.tdwg.org/dwc/terms/fieldNumber"/>
		<field  index="25" term="http://rs.tdwg.org/dwc/terms/identifiedBy"/>
		<field  index="26" term="http://rs.tdwg.org/dwc/terms/dateIdentified"/>
		<field  index="27" term="http://rs.tdwg.org/dwc/terms/typeStatus"/>
		<field  index="28" term="http://rs.tdwg.org/dwc/terms/habitat"/>
		<field  index="29" term="http://rs.tdwg.org/dwc/terms/associatedTaxa"/>
		<field  index="30" term="http://purl.org/dc/terms/source"/>
	</core>
</archive>
