# Supplementary material for: Systematics of the parasitic wasp genus Oxyscelio Kieffer (Hymenoptera, Platygastridae s.l.), Part I: Indo-Malayan and Palearctic fauna
Source: Zookeys. 2013 Apr 18;(292):1–263. doi: 10.3897/zookeys.292.3867 (PMC3677352; doi:10.3897/zookeys.292.3867)
Supplement: Supplementary file 93 — Locality records for all records used in the present paper. (doi: 10.3897/zookeys.292.3867.app2). File format: DarwinCore Archive (zip). [file ZooKeys-292-001-s002.zip › mat_ex/Oxyscelio_1345218888700/data.txt]

occurence_lsid	language	basis_of_record	barcode_id	taxon_lsid	taxon	sex	life_stage	individual_count	institution_code	collection_code	record_notes	locality_name	latitude	longitude	georeference_source	country	state	county	town	locality_notes	collecting_date	collector	collecting_method	field_code	determiner	determination_date	type_status	habitat	associated_taxa	record_link
urn:lsid:biosci.ohio-state.edu:osuc_occurrences:OSUC__277703	en	PreservedSpecimen	OSUC 277703	urn:lsid:biosci.ohio-state.edu:osuc_names:275562	g1_mts_pva (MS)	female	adult	1	RMNH	Insects	[S. VIETNAM: Lam Dong Bidoup Nuiba N.P., nr Da Lat Mal. trap 1-12, 1650-1700 m 11-19.x.2005, C. v. Achterberg & R. de Vries, RMNH'05] [Oxyscelio det.L.Musetti2008]	Bi Dup-Nui Ba Nature Reserve, 1650-1700m, MT 1-12, nr. Da Lat, Lam Dong Prov., Vietnam	12.1583	108.5417	literature	Vietnam	Lam Dong			Bi Doup-Nui Ba is an alternate spelling of Bi Dup-Nui Ba N.R.; coords. from www.biology.hcmuns.edu.vn/store/elib/pub/IBA/Cddata/source_book/sb_pdf/Bi_Dup_Nui_Ba.pdf	11 October 2005 - 19 October 2005	Achterberg, C. v. (C. van) & de Vries, R.	malaise trap		Burks, R. A. (Roger A.)	2010				http://hol.osu.edu/spmInfo.html?id=OSUC%20277703
urn:lsid:biosci.ohio-state.edu:osuc_occurrences:OSUC__268197	en	PreservedSpecimen	OSUC 268197	urn:lsid:biosci.ohio-state.edu:osuc_names:307103	Oxyscelio rupturae (MS)	female	adult	1	USNM	Insects	[AUSTRALIA:Queensland Townesville 10-17-XII-1987. T.Goertemiller Malaise trap]	Townsville, QLD, Australia	-19.25	146.8	GNIS-USGS	Australia	Queensland		Townsville		10 December 1987 - 17 December 1987	Goertemiller, T.	malaise trap		Burks, R. A. (Roger A.)	2012	Holotype			http://hol.osu.edu/spmInfo.html?id=OSUC%20268197
urn:lsid:biosci.ohio-state.edu:osuc_occurrences:OSUC__268198	en	PreservedSpecimen	OSUC 268198	urn:lsid:biosci.ohio-state.edu:osuc_names:307103	Oxyscelio rupturae (MS)	female	adult	1	USNM	Insects	[AUSTRALIA:Queensland Townesville 10-17-XII-1987. T.Goertemiller Malaise trap]	Townsville, QLD, Australia	-19.25	146.8	GNIS-USGS	Australia	Queensland		Townsville		10 December 1987 - 17 December 1987	Goertemiller, T.	malaise trap		Burks, R. A. (Roger A.)	2012	Paratype			http://hol.osu.edu/spmInfo.html?id=OSUC%20268198
urn:lsid:biosci.ohio-state.edu:osuc_occurrences:OSUC__268196	en	PreservedSpecimen	OSUC 268196	urn:lsid:biosci.ohio-state.edu:osuc_names:307103	Oxyscelio rupturae (MS)	female	adult	1	USNM	Insects	[AUSTRALIA:Queensland Townesville 10-17-XII-1987. T.Goertemiller Malaise trap]	Townsville, QLD, Australia	-19.25	146.8	GNIS-USGS	Australia	Queensland		Townsville		10 December 1987 - 17 December 1987	Goertemiller, T.	malaise trap		Burks, R. A. (Roger A.)	2012	Paratype			http://hol.osu.edu/spmInfo.html?id=OSUC%20268196
urn:lsid:biosci.ohio-state.edu:osuc_occurrences:OSUC__268206	en	PreservedSpecimen	OSUC 268206	urn:lsid:biosci.ohio-state.edu:osuc_names:307103	Oxyscelio rupturae (MS)	female	adult	1	USNM	Insects	[AUSTRALIA:Queensland Townesville,20-I-3-II-1988. T.Goertemiller Malaise trap]	Townsville, QLD, Australia	-19.25	146.8	GNIS-USGS	Australia	Queensland		Townsville		20 January 1988 - 3 February 1988	Goertemiller, T.	malaise trap		Burks, R. A. (Roger A.)	2012	Paratype			http://hol.osu.edu/spmInfo.html?id=OSUC%20268206
urn:lsid:biosci.ohio-state.edu:osuc_occurrences:OSUC__268205	en	PreservedSpecimen	OSUC 268205	urn:lsid:biosci.ohio-state.edu:osuc_names:307103	Oxyscelio rupturae (MS)	female	adult	1	USNM	Insects	[AUSTRALIA:Queensland Townesville,20-I-3-II-1988. T.Goertemiller Malaise trap]	Townsville, QLD, Australia	-19.25	146.8	GNIS-USGS	Australia	Queensland		Townsville		20 January 1988 - 3 February 1988	Goertemiller, T.	malaise trap		Burks, R. A. (Roger A.)	2012	Paratype			http://hol.osu.edu/spmInfo.html?id=OSUC%20268205
urn:lsid:biosci.ohio-state.edu:osuc_occurrences:OSUC__268199	en	PreservedSpecimen	OSUC 268199	urn:lsid:biosci.ohio-state.edu:osuc_names:307103	Oxyscelio rupturae (MS)	female	adult	1	USNM	Insects	[AUSTRALIA:Queensland Townesville 10-17-XII-1987. T.Goertemiller Malaise trap]	Townsville, QLD, Australia	-19.25	146.8	GNIS-USGS	Australia	Queensland		Townsville		10 December 1987 - 17 December 1987	Goertemiller, T.	malaise trap		Burks, R. A. (Roger A.)	2012	Paratype			http://hol.osu.edu/spmInfo.html?id=OSUC%20268199
urn:lsid:biosci.ohio-state.edu:osuc_occurrences:OSUC__268190	en	PreservedSpecimen	OSUC 268190	urn:lsid:biosci.ohio-state.edu:osuc_names:307103	Oxyscelio rupturae (MS)	female	adult	1	USNM	Insects	[AUSTRALIA:Queensland: Townesville, 3-7-XII-1987. T.Goertemiller Malaise trap]	Townsville, QLD, Australia	-19.25	146.8	GNIS-USGS	Australia	Queensland		Townsville		3 December 1987 - 7 December 1987	Goertemiller, T.	malaise trap		Burks, R. A. (Roger A.)	2012	Paratype			http://hol.osu.edu/spmInfo.html?id=OSUC%20268190
urn:lsid:biosci.ohio-state.edu:osuc_occurrences:OSUC__268216	en	PreservedSpecimen	OSUC 268216	urn:lsid:biosci.ohio-state.edu:osuc_names:307103	Oxyscelio rupturae (MS)	female	adult	1	USNM	Insects	[AUSTRALIA:Queensland: Townesville, I-15-X-1987. T.Goertemiller Malaise trap]	Townsville, QLD, Australia	-19.25	146.8	GNIS-USGS	Australia	Queensland		Townsville		1 October 1987 - 15 October 1987	Goertemiller, T.	malaise trap		Burks, R. A. (Roger A.)	2012	Paratype (Camptoteleia carinata)			http://hol.osu.edu/spmInfo.html?id=OSUC%20268216
urn:lsid:biosci.ohio-state.edu:osuc_occurrences:OSUC__268204	en	PreservedSpecimen	OSUC 268204	urn:lsid:biosci.ohio-state.edu:osuc_names:307103	Oxyscelio rupturae (MS)	male	adult	1	USNM	Insects	[AUSTRALIA:Queensland Townesville,20-I-3-II-1988. T.Goertemiller Malaise trap]	Townsville, QLD, Australia	-19.25	146.8	GNIS-USGS	Australia	Queensland		Townsville		20 January 1988 - 3 February 1988	Goertemiller, T.	malaise trap		Burks, R. A. (Roger A.)	2012	Paratype			http://hol.osu.edu/spmInfo.html?id=OSUC%20268204
urn:lsid:biosci.ohio-state.edu:osuc_occurrences:OSUC__268202	en	PreservedSpecimen	OSUC 268202	urn:lsid:biosci.ohio-state.edu:osuc_names:307103	Oxyscelio rupturae (MS)	male	adult	1	USNM	Insects	[AUSTRALIA:Queensland Townesville 16-22-XII-1987. T.Goertemiller Malaise trap]	Townsville, QLD, Australia	-19.25	146.8	GNIS-USGS	Australia	Queensland		Townsville		16 December 1987 - 22 December 1987	Goertemiller, T.	malaise trap		Burks, R. A. (Roger A.)	2012	Paratype			http://hol.osu.edu/spmInfo.html?id=OSUC%20268202
urn:lsid:biosci.ohio-state.edu:osuc_occurrences:OSUC__436034	en	PreservedSpecimen	OSUC 436034	urn:lsid:biosci.ohio-state.edu:osuc_names:307117	Oxyscelio velamenti (MS)	female	adult	1	SAMA	Insects	[S.AUST:15 km SSW of Streaky Bay, coastal dunes, A.D. AUSTIN, 10-15.xi.87, P.T.]	15km SSW Streaky Bay, coastal dunes, SA, Australia	-32.9206	134.1683	Google Earth	Australia	South Australia			derived from AGPN	10 November 1987 - 15 November 1987	Austin, A. D. (Andrew D.)	pan trap		Burks, R. A. (Roger A.)	2012	Holotype	coastal dunes		http://hol.osu.edu/spmInfo.html?id=OSUC%20436034
urn:lsid:biosci.ohio-state.edu:osuc_occurrences:OSUC__436031	en	PreservedSpecimen	OSUC 436031	urn:lsid:biosci.ohio-state.edu:osuc_names:307117	Oxyscelio velamenti (MS)	female	adult	1	WINC	Insects	[S.AUST:15 km SSW of Streaky Bay, coastal dunes, A.D. AUSTIN, 10-15.xi.87, P.T.]	15km SSW Streaky Bay, coastal dunes, SA, Australia	-32.9206	134.1683	Google Earth	Australia	South Australia			derived from AGPN	10 November 1987 - 15 November 1987	Austin, A. D. (Andrew D.)	pan trap		Burks, R. A. (Roger A.)	2012	Paratype	coastal dunes		http://hol.osu.edu/spmInfo.html?id=OSUC%20436031
urn:lsid:biosci.ohio-state.edu:osuc_occurrences:OSUC__436033	en	PreservedSpecimen	OSUC 436033	urn:lsid:biosci.ohio-state.edu:osuc_names:307117	Oxyscelio velamenti (MS)	female	adult	1	WINC	Insects	[S.AUST:15 km SSW of Streaky Bay, coastal dunes, A.D. AUSTIN, 10-15.xi.87, P.T.]	15km SSW Streaky Bay, coastal dunes, SA, Australia	-32.9206	134.1683	Google Earth	Australia	South Australia			derived from AGPN	10 November 1987 - 15 November 1987	Austin, A. D. (Andrew D.)	pan trap		Burks, R. A. (Roger A.)	2012	Paratype	coastal dunes		http://hol.osu.edu/spmInfo.html?id=OSUC%20436033
urn:lsid:biosci.ohio-state.edu:osuc_occurrences:OSUC__436032	en	PreservedSpecimen	OSUC 436032	urn:lsid:biosci.ohio-state.edu:osuc_names:307117	Oxyscelio velamenti (MS)	female	adult	1	WINC	Insects	[S.AUST:15 km SSW of Streaky Bay, coastal dunes, A.D. AUSTIN, 10-15.xi.87, P.T.]	15km SSW Streaky Bay, coastal dunes, SA, Australia	-32.9206	134.1683	Google Earth	Australia	South Australia			derived from AGPN	10 November 1987 - 15 November 1987	Austin, A. D. (Andrew D.)	pan trap		Burks, R. A. (Roger A.)	2012	Paratype	coastal dunes		http://hol.osu.edu/spmInfo.html?id=OSUC%20436032
urn:lsid:biosci.ohio-state.edu:osuc_occurrences:OSUC__436030	en	PreservedSpecimen	OSUC 436030	urn:lsid:biosci.ohio-state.edu:osuc_names:307117	Oxyscelio velamenti (MS)	female	adult	1	WINC	Insects	[S.AUST:15 km SSW of Streaky Bay, coastal dunes, A.D. AUSTIN, 10-15.xi.87, P.T.]	15km SSW Streaky Bay, coastal dunes, SA, Australia	-32.9206	134.1683	Google Earth	Australia	South Australia			derived from AGPN	10 November 1987 - 15 November 1987	Austin, A. D. (Andrew D.)	pan trap		Burks, R. A. (Roger A.)	2012	Paratype	coastal dunes		http://hol.osu.edu/spmInfo.html?id=OSUC%20436030
urn:lsid:biosci.ohio-state.edu:osuc_occurrences:OSUC__376572	en	PreservedSpecimen	OSUC 376572	urn:lsid:biosci.ohio-state.edu:osuc_names:275497	Oxyscelio bipunctuum (MS)	female	adult	1	BMNH	Insects	[INDIA: T. Nadu Shenbaganur x.1979 J.S. Noyes]	Shenbaganur, Tamil Nadu St., India	10.2319	77.5028	Wikimapia	India	Tamil Nadu		Shenbaganur		Oct-1979	Noyes, J. S. (John S.)	none specified		Burks, R. A. (Roger A.)	2010	Paratype			http://hol.osu.edu/spmInfo.html?id=OSUC%20376572
urn:lsid:biosci.ohio-state.edu:osuc_occurrences:OSUC__376574	en	PreservedSpecimen	OSUC 376574	urn:lsid:biosci.ohio-state.edu:osuc_names:275497	Oxyscelio bipunctuum (MS)	female	adult	1	BMNH	Insects	[INDIA: T. Nadu Shenbaganur x.1979 J.S. Noyes]	Shenbaganur, Tamil Nadu St., India	10.2319	77.5028	Wikimapia	India	Tamil Nadu		Shenbaganur		Oct-1979	Noyes, J. S. (John S.)	none specified		Burks, R. A. (Roger A.)	2010	Paratype			http://hol.osu.edu/spmInfo.html?id=OSUC%20376574
urn:lsid:biosci.ohio-state.edu:osuc_occurrences:OSUC__376575	en	PreservedSpecimen	OSUC 376575	urn:lsid:biosci.ohio-state.edu:osuc_names:275497	Oxyscelio bipunctuum (MS)	male	adult	1	BMNH	Insects	[INDIA: T. Nadu Shenbaganur x.1979 J.S. Noyes]	Shenbaganur, Tamil Nadu St., India	10.2319	77.5028	Wikimapia	India	Tamil Nadu		Shenbaganur		Oct-1979	Noyes, J. S. (John S.)	none specified		Burks, R. A. (Roger A.)	2010	Paratype			http://hol.osu.edu/spmInfo.html?id=OSUC%20376575
urn:lsid:biosci.ohio-state.edu:osuc_occurrences:OSUC__376573	en	PreservedSpecimen	OSUC 376573	urn:lsid:biosci.ohio-state.edu:osuc_names:275497	Oxyscelio bipunctuum (MS)	male	adult	1	BMNH	Insects	[INDIA: T. Nadu Shenbaganur x.1979 J.S. Noyes]	Shenbaganur, Tamil Nadu St., India	10.2319	77.5028	Wikimapia	India	Tamil Nadu		Shenbaganur		Oct-1979	Noyes, J. S. (John S.)	none specified		Burks, R. A. (Roger A.)	2010	Paratype			http://hol.osu.edu/spmInfo.html?id=OSUC%20376573
urn:lsid:biosci.ohio-state.edu:osuc_occurrences:OSUC__369048	en	PreservedSpecimen	OSUC 369048	urn:lsid:biosci.ohio-state.edu:osuc_names:275497	Oxyscelio bipunctuum (MS)	female	adult	1	CNCI	Insects	[Kodaikanal Pulney Hills 6500' S. India V.1953 P.S. Nathan]	Kodaikanal, 6500ft, Palni (Pulney) Hills, Tamil Nadu St., India	10.2333	77.4833	GEOnet	India	Tamil Nadu		Kodaikanal	Pulney is a variant name of Palni Hills	May-1953	Nathan, P. S. (P. Susai)	none specified		Burks, R. A. (Roger A.)	2010	Holotype			http://hol.osu.edu/spmInfo.html?id=OSUC%20369048
urn:lsid:biosci.ohio-state.edu:osuc_occurrences:OSUC__247620	en	PreservedSpecimen	OSUC 247620	urn:lsid:biosci.ohio-state.edu:osuc_names:275522	Oxyscelio longiventris (MS)	female	adult	1	QSBG	Insects	[16°51.817'N101°50.704'E, THAILAND Loei Phu, Kradueng NP Koke Hin, Ngam 270m Pan Traps, 23-30.viii.2006 Sutin, Khonglasae leg. T489]	Phu Kradung National Park, 16°51.817'N 101°50.704'E, 270m, T489, Koke Hin Ngam, Loei Prov., Thailand	16.8637	101.845	label	Thailand	Loei			Phu Kradueng is an alternate spelling for Phu Kradung	23 August 2006 - 30 August 2006	Khonglasae, S. (Sutin)	pan trap		Burks, R. A. (Roger A.)	2012	Paratype			http://hol.osu.edu/spmInfo.html?id=OSUC%20247620
urn:lsid:biosci.ohio-state.edu:osuc_occurrences:OSUC__247653	en	PreservedSpecimen	OSUC 247653	urn:lsid:biosci.ohio-state.edu:osuc_names:275522	Oxyscelio longiventris (MS)	female	adult	1	BMNH	Insects	[17°30.502'N101°20.868'E, THAILAND Loei Phu Ruea, NP Pah Lo Noy 1343m, 5-12.ix.2006 Nukoonchai, Jaroenchai leg. YPT T824]	Phu Rua National Park, 17°30.502'N 101°20.868'E, 1343m, T824, Pah Lo Noy, Loei Prov., Thailand	17.5083	101.3478	label	Thailand	Loei			Phu Ruea is an alternate spelling for Phu Rua	5 September 2006 - 12 September 2006	Jaroenchai, N. (Nukoonchai)	yellow pan trap	T824	Burks, R. A. (Roger A.)	2012	Paratype			http://hol.osu.edu/spmInfo.html?id=OSUC%20247653
urn:lsid:biosci.ohio-state.edu:osuc_occurrences:OSUC__368882	en	PreservedSpecimen	OSUC 368882	urn:lsid:biosci.ohio-state.edu:osuc_names:275522	Oxyscelio longiventris (MS)	female	adult	1	CNCI	Insects	[LAO-N, Phongsaly prov., 21°41'N 102°06-8'E, PHONGSALY env., 6.-17.v.2004, ~1500m, Vit Kubán leg.]	environs of Phôngsali, 21°41-42'N 102°06-08'E, ~1500m, Phôngsali Prov., Laos	21.6917	102.1167	label	Laos	Phôngsali		Phôngsali		6 May 2004 - 17 May 2004	Kuban, V. (Vit)	none specified		Burks, R. A. (Roger A.)	2012	Paratype			http://hol.osu.edu/spmInfo.html?id=OSUC%20368882
urn:lsid:biosci.ohio-state.edu:osuc_occurrences:OSUC__247609	en	PreservedSpecimen	OSUC 247609	urn:lsid:biosci.ohio-state.edu:osuc_names:275522	Oxyscelio longiventris (MS)	female	adult	1	OSUC	Insects	[16°44.986'N101°27.874'E, THAILAND Phetchabun, Nam Nao NP Tham Pra, Laad Forest Unit 711m, Malaise 21-28.viii.2006, Noopan Hongyothi T431]	Nam Nao National Park, 16°44.986'N 101°27.874'E, 711m, T431, Tham Pra Laad Forest Unit, Phetchabun Prov., Thailand	16.7498	101.4645	label	Thailand	Phetchabun				21 August 2006 - 28 August 2006	Hongyothi, N. (Noopean)	malaise trap	T431	Burks, R. A. (Roger A.)	2010	Paratype			http://hol.osu.edu/spmInfo.html?id=OSUC%20247609
urn:lsid:biosci.ohio-state.edu:osuc_occurrences:OSUC__247610	en	PreservedSpecimen	OSUC 247610	urn:lsid:biosci.ohio-state.edu:osuc_names:275522	Oxyscelio longiventris (MS)	female	adult	1	OSUC	Insects	[16°44.986'N101°27.874'E, THAILAND Phetchabun, Nam Nao NP Tham Pra, Laad Forest Unit 711m, Malaise 21-28.viii.2006, Noopan Hongyothi T431]	Nam Nao National Park, 16°44.986'N 101°27.874'E, 711m, T431, Tham Pra Laad Forest Unit, Phetchabun Prov., Thailand	16.7498	101.4645	label	Thailand	Phetchabun				21 August 2006 - 28 August 2006	Hongyothi, N. (Noopean)	malaise trap	T431	Burks, R. A. (Roger A.)	2010	Paratype			http://hol.osu.edu/spmInfo.html?id=OSUC%20247610
urn:lsid:biosci.ohio-state.edu:osuc_occurrences:OSUC__247622	en	PreservedSpecimen	OSUC 247622	urn:lsid:biosci.ohio-state.edu:osuc_names:275522	Oxyscelio longiventris (MS)	female	adult	1	OSUC	Insects	[15°37.321'N 105°36.682'E, THAILAND Ubon, Ratchathani Pha Taem NP, Huay Pok waterfall 419m, 6-13.x.2006 Malaise trap, Pornthip Tonsu leg. T721]	Pha Tam National Park, 15°37.321'N 105°36.982'E, 419m, T721, waterfall, W of Huay Pok Forest Unit, Ubon Ratchathani Prov., Thailand	15.6318	105.6163	label	Thailand	Ubon Ratchathani			Pha Taem is an alternate spelling for Pha Tam	6 October 2006 - 13 October 2006	Tonsu, P. (Pornthip)	malaise trap	T721	Burks, R. A. (Roger A.)	2010	Paratype	waterfall		http://hol.osu.edu/spmInfo.html?id=OSUC%20247622
urn:lsid:biosci.ohio-state.edu:osuc_occurrences:OSUC__247625	en	PreservedSpecimen	OSUC 247625	urn:lsid:biosci.ohio-state.edu:osuc_names:275522	Oxyscelio longiventris (MS)	female	adult	1	OSUC	Insects	[16°44.986'N 101°27.874'E, THAILAND Phetchabun, Nam Nao NP Tham Pra, Laad Forest Unit 711m, 7-14.viii.2006 Malaise trap, Noopean Hongyothi T425]	Nam Nao National Park, 16°44.986'N 101°27.874'E, 711m, T425, Tham Pra Laad Forest Unit, Phetchabun Prov., Thailand	16.7498	101.4645	label	Thailand	Phetchabun				7 August 2006 - 14 August 2006	Hongyothi, N. (Noopean)	malaise trap		Burks, R. A. (Roger A.)	2010	Paratype			http://hol.osu.edu/spmInfo.html?id=OSUC%20247625
urn:lsid:biosci.ohio-state.edu:osuc_occurrences:OSUC__247644	en	PreservedSpecimen	OSUC 247644	urn:lsid:biosci.ohio-state.edu:osuc_names:275522	Oxyscelio longiventris (MS)	female	adult	1	QSBG	Insects	[16°44.963'N 101°27.833'E, THAILAND Phetchabun, Nam Nao NP Tham Pra, Laad Forest Unit 711m, Malaise 14-21.viii.2006, Leng Janteab leg. T427]	Nam Nao National Park, 16°44.963'N 101°27.833'E, 711m, T427, Tham Pra Laad Forest Unit, Phetchabun Prov., Thailand	16.7493	101.4638	label	Thailand	Phetchabun				14 August 2006 - 21 August 2006	Janteab, L. (Leng)	malaise trap	T427	Burks, R. A. (Roger A.)	2010	Holotype			http://hol.osu.edu/spmInfo.html?id=OSUC%20247644
urn:lsid:biosci.ohio-state.edu:osuc_occurrences:OSUC__317857	en	PreservedSpecimen	OSUC 317857	urn:lsid:biosci.ohio-state.edu:osuc_names:275522	Oxyscelio longiventris (MS)	female	adult	1	QSBG	Insects	[18°32.657'N 98°31.482'E THAILAND Chiang Mai Doi Inthanon NP 1200m campground pond Malaise 27.ix-5.x.2006 Y. Areeluck leg. T348]	Doi Inthanon National Park, 18°32.657'N 98°31.482'E, 1200m, T348, campground / pond, Chiang Mai Prov., Thailand	18.5443	98.5247	label	Thailand	Chiang Mai				27 September 2006 - 5 October 2006	Areeluck, Y.	malaise trap	T348	Burks, R. A. (Roger A.)	2012	Paratype	campground; pond		http://hol.osu.edu/spmInfo.html?id=OSUC%20317857
urn:lsid:biosci.ohio-state.edu:osuc_occurrences:OSUC__247611	en	PreservedSpecimen	OSUC 247611	urn:lsid:biosci.ohio-state.edu:osuc_names:275522	Oxyscelio longiventris (MS)	female	adult	1	QSBG	Insects	[16°44.986'N101°27.874'E, THAILAND Phetchabun, Nam Nao NP Tham Pra, Laad Forest Unit 711m, Malaise 21-28.viii.2006, Noopan Hongyothi T431]	Nam Nao National Park, 16°44.986'N 101°27.874'E, 711m, T431, Tham Pra Laad Forest Unit, Phetchabun Prov., Thailand	16.7498	101.4645	label	Thailand	Phetchabun				21 August 2006 - 28 August 2006	Hongyothi, N. (Noopean)	malaise trap	T431	Burks, R. A. (Roger A.)	2012	Paratype			http://hol.osu.edu/spmInfo.html?id=OSUC%20247611
urn:lsid:biosci.ohio-state.edu:osuc_occurrences:OSUC__247597	en	PreservedSpecimen	OSUC 247597	urn:lsid:biosci.ohio-state.edu:osuc_names:275522	Oxyscelio longiventris (MS)	female	adult	1	QSBG	Insects	[17°30.128'N101°20.339'E, THAILAND Loei Phu Ruea, NP Huay Taey ditch, 1233m 26.viii-2.ix.2006, Nukoonchai Jaroenchai, leg. Malaise trap T535]	Phu Rua National Park, 17°30.128'N 101°20.339'E, 1233m, T535, Huay Taey Ditch, Loei Prov., Thailand	17.5022	101.339	label	Thailand	Loei			Phu Ruea is an alternate spelling for Phu Rua	26 August 2006 - 2 September 2006	Jaroenchai, N. (Nukoonchai)	malaise trap	T535	Burks, R. A. (Roger A.)	2012	Paratype			http://hol.osu.edu/spmInfo.html?id=OSUC%20247597
urn:lsid:biosci.ohio-state.edu:osuc_occurrences:OSUC__247612	en	PreservedSpecimen	OSUC 247612	urn:lsid:biosci.ohio-state.edu:osuc_names:275522	Oxyscelio longiventris (MS)	male	adult	1	OSUC	Insects	[16°44.986'N101°27.874'E, THAILAND Phetchabun, Nam Nao NP Tham Pra, Laad Forest Unit 711m, Malaise 21-28.viii.2006, Noopan Hongyothi T431]	Nam Nao National Park, 16°44.986'N 101°27.874'E, 711m, T431, Tham Pra Laad Forest Unit, Phetchabun Prov., Thailand	16.7498	101.4645	label	Thailand	Phetchabun				21 August 2006 - 28 August 2006	Hongyothi, N. (Noopean)	malaise trap	T431	Burks, R. A. (Roger A.)	2012	Paratype			http://hol.osu.edu/spmInfo.html?id=OSUC%20247612
urn:lsid:biosci.ohio-state.edu:osuc_occurrences:OSUC__247600	en	PreservedSpecimen	OSUC 247600	urn:lsid:biosci.ohio-state.edu:osuc_names:275522	Oxyscelio longiventris (MS)	male	adult	1	QSBG	Insects	[17°30.735'N 101°20.601'E, THAILAND Loei Phu Ruea, NP Sa Sawan 1352m, 5-12.ix.2006 Nukoonchai, Jaroenchai leg. MT, T826]	Phu Rua National Park, 17°30.735'N 101°20.601'E, 1352m, T826, Sa Sawan, Loei Prov., Thailand	17.5123	101.3433	label	Thailand	Loei			Phu Ruea is an alternate spelling for Phu Rua	5 September 2006 - 12 September 2006	Jaroenchai, N. (Nukoonchai)	malaise trap	T826	Burks, R. A. (Roger A.)	2012	Paratype			http://hol.osu.edu/spmInfo.html?id=OSUC%20247600
urn:lsid:biosci.ohio-state.edu:osuc_occurrences:OSUC__247923	en	PreservedSpecimen	OSUC 247923	urn:lsid:biosci.ohio-state.edu:osuc_names:275571	Oxyscelio jugi (MS)	female	adult	1	OSUC	Insects	[16°44.963'N 101°27.833'E, THAILAND Phetchabun, Nam Nao NP Tham Pra, Laad Forest Unit 711m, Malaise 31.vii-7.viii.2006, Noopean Hongyothi T421]	Nam Nao National Park, 16°44.963'N 101°27.833'E, 711m, T421, Tham Pra Laad Forest Unit, Phetchabun Prov., Thailand	16.7493	101.4638	label	Thailand	Phetchabun				31 July 2006 - 7 August 2006	Hongyothi, N. (Noopean)	malaise trap		Burks, R. A. (Roger A.)	2010	Paratype			http://hol.osu.edu/spmInfo.html?id=OSUC%20247923
urn:lsid:biosci.ohio-state.edu:osuc_occurrences:OSUC__352479	en	PreservedSpecimen	OSUC 352479	urn:lsid:biosci.ohio-state.edu:osuc_names:275571	Oxyscelio jugi (MS)	male	adult	1	OSUC	Insects	[19°18.712'N 98°36.399'E THAILAND Chiang Mai Huai Nam Dang NP 1670m, behind visitor house, MT Thawatchai Boonthum & Anuchart Chaimuengchun leg. 31.viii-7.ix.2007, T2811]	Huai Nam Dang National Park, 19°18.712'N 98°36.399'E, 1670m, T2811, behind vistor house, Chiang Mai Prov., Thailand	19.3118	98.6067	label	Thailand	Chiang Mai				31 August 2007 - 7 September 2007	Thawatchai, B. (Boonthum) & Anuchart, C. (Chaimuengchun)	malaise trap		Burks, R. A. (Roger A.)	2010	Paratype			http://hol.osu.edu/spmInfo.html?id=OSUC%20352479
urn:lsid:biosci.ohio-state.edu:osuc_occurrences:OSUC__247618	en	PreservedSpecimen	OSUC 247618	urn:lsid:biosci.ohio-state.edu:osuc_names:275571	Oxyscelio jugi (MS)	male	adult	1	OSUC	Insects	[17°30.740'N101°20.650'E, THAILAND Loei Phu Ruea, NP Nature trail 1353m, 12-19.ix.2006 Malaise, Nukoonchai Jaroenchai, leg. T828]	Phu Rua National Park, 17°30.740'N 101°20.650'E, 1353m, T828, nature trail, Loei Prov., Thailand	17.5123	101.3442	label	Thailand	Loei			Phu Ruea is an alternate spelling for Phu Rua	12 September 2006 - 19 September 2006	Jaroenchai, N. (Nukoonchai)	malaise trap	T828	Burks, R. A. (Roger A.)	2010	Paratype	nature trail		http://hol.osu.edu/spmInfo.html?id=OSUC%20247618
urn:lsid:biosci.ohio-state.edu:osuc_occurrences:OSUC__352480	en	PreservedSpecimen	OSUC 352480	urn:lsid:biosci.ohio-state.edu:osuc_names:275571	Oxyscelio jugi (MS)	male	adult	1	OSUC	Insects	[18°49.871'N 99°25.889'E THAILAND Chiang Mai Huai Nam Dang NP 1670m, behind visitor house, MT, Thawatchai & Anuchart leg. 31.viii-7.ix.2007, T2804]	Huai Nam Dang National Park, 18°49.871'N 99°25.889'E, 1670m, T2804, behind visitor house, Chiang Mai Prov., Thailand	18.8312	99.4315	label	Thailand	Chiang Mai				31 August 2007 - 7 September 2007	Thawatchai & Anuchart	malaise trap	T2804	Burks, R. A. (Roger A.)	2010	Paratype			http://hol.osu.edu/spmInfo.html?id=OSUC%20352480
urn:lsid:biosci.ohio-state.edu:osuc_occurrences:OSUC__369106	en	PreservedSpecimen	OSUC 369106	urn:lsid:biosci.ohio-state.edu:osuc_names:275571	Oxyscelio jugi (MS)	male	adult	1	CNCI	Insects	[VIETNAM: Ha Tinh Huong Son, 1240 m 18°22'N 105°30'E 20.V.1998, MT L. Herman]	Huong Son, 18°22'N 105°30'E, 1240m, Ha Tinh Prov., Vietnam	18.3667	105.5	label	Vietnam	Ha Tinh				20 May 1998	Herman, L. (Lee)	malaise trap		Burks, R. A. (Roger A.)	2010	Paratype			http://hol.osu.edu/spmInfo.html?id=OSUC%20369106
urn:lsid:biosci.ohio-state.edu:osuc_occurrences:OSUC__368852	en	PreservedSpecimen	OSUC 368852	urn:lsid:biosci.ohio-state.edu:osuc_names:275571	Oxyscelio jugi (MS)	male	adult	1	CNCI	Insects	[LAOS-NE, Houa Phan prov., 20°13'09-19"N 103°59'54"-,104°00'03"E,1480-1510m, PHOU PANE Mt.,22.iv.-14.v., 2008, Vit. Kubán leg.]	Pan-Gnai (Pane) Mountain, 20°13'09-19"N 103°59'54"-104°00'03"E, 1480-1510m, Houaphan Prov., Laos	20.2206	103.9994	label	Laos	Houaphan			Pane is a variant name of Pan-Gnai Mt.	22 April 2008 - 14 May 2008	Kuban, V. (Vit)	none specified		Burks, R. A. (Roger A.)	2010	Paratype			http://hol.osu.edu/spmInfo.html?id=OSUC%20368852
urn:lsid:biosci.ohio-state.edu:osuc_occurrences:OSUC__277433	en	PreservedSpecimen	OSUC 277433	urn:lsid:biosci.ohio-state.edu:osuc_names:275571	Oxyscelio jugi (MS)	male	adult	1	RMNH	Insects	[N. VIETNAM: Tonkin Tay Con Linh, Cao Bo VI Xyugen Ho Giang, c 1300 m 15-19 ix 2000 K.P. Long & M.P. Quy, RMNH'01]	Tsi Can Ling (Tây Côn Liñh) Mountain, ~1300m, Cao Bo, Tonkin Region, Vi Xuyên Dist., Ha Giang Prov., Vietnam	22.8333	104.75	GEOnet	Vietnam	Ha Giang	Vi Xuyên		Tay Con Linh is a variant name of Tsi Can Ling	15 September 2000 - 19 September 2000	Long, K. P. & Mai, P. Q. (Phu Quy)	none specified		Burks, R. A. (Roger A.)	2010	Paratype			http://hol.osu.edu/spmInfo.html?id=OSUC%20277433
urn:lsid:biosci.ohio-state.edu:osuc_occurrences:OSUC__336700	en	PreservedSpecimen	OSUC 336700	urn:lsid:biosci.ohio-state.edu:osuc_names:275571	Oxyscelio jugi (MS)	male	adult	1	OSUC	Insects	[20°1.06'N 99°9.581'E, THAILAND Chiang Mai, Doi Phahompok NP Doi Phaluang, Malaise trap, 1449m 20-27.vii.2007, P. Wongchai leg., T2928]	Doi Phahompok National Park, 20°01.060'N 99°09.581'E, 1449m, T2928, Doi Phaluang, Chiang Mai Prov., Thailand	20.0177	99.1597	label	Thailand	Chiang Mai				20 July 2007 - 27 July 2007	Wongchai, P. (Prasit)	malaise trap		Burks, R. A. (Roger A.)	2010	Paratype			http://hol.osu.edu/spmInfo.html?id=OSUC%20336700
urn:lsid:biosci.ohio-state.edu:osuc_occurrences:OSUC__352477	en	PreservedSpecimen	OSUC 352477	urn:lsid:biosci.ohio-state.edu:osuc_names:275571	Oxyscelio jugi (MS)	male	adult	1	OSUC	Insects	[19°18.239'N 98°36.292'E THAILAND Chiang Mai Huai Nam Dang NP 1590m, Check Pt.2, MT, Thawatchai & Anuchart leg. 31.viii-7.ix.2007 T2834]	Huai Nam Dang National Park, 19°18.239'N 98°36.292'E, 1590m, T2834, checkpoint 2, Chiang Mai Prov., Thailand	19.304	98.6048	label	Thailand	Chiang Mai				31 August 2007 - 7 September 2007	Thawatchai & Anuchart	malaise trap	T2834	Burks, R. A. (Roger A.)	2010	Paratype			http://hol.osu.edu/spmInfo.html?id=OSUC%20352477
urn:lsid:biosci.ohio-state.edu:osuc_occurrences:OSUC__352478	en	PreservedSpecimen	OSUC 352478	urn:lsid:biosci.ohio-state.edu:osuc_names:275571	Oxyscelio jugi (MS)	male	adult	1	QSBG	Insects	[18°49.871'N 99°25.889'E THAILAND Chiang Mai Huai Nam Dang NP 1670m, behind visitor house, MT, Thawatchai & Anuchart leg. 31.viii-7.ix.2007, T2804]	Huai Nam Dang National Park, 18°49.871'N 99°25.889'E, 1670m, T2804, behind visitor house, Chiang Mai Prov., Thailand	18.8312	99.4315	label	Thailand	Chiang Mai				31 August 2007 - 7 September 2007	Thawatchai & Anuchart	malaise trap	T2804	Burks, R. A. (Roger A.)	2010	Paratype			http://hol.osu.edu/spmInfo.html?id=OSUC%20352478
urn:lsid:biosci.ohio-state.edu:osuc_occurrences:OSUC__368649	en	PreservedSpecimen	OSUC 368649	urn:lsid:biosci.ohio-state.edu:osuc_names:275571	Oxyscelio jugi (MS)	male	adult	1	CNCI	Insects	[THAILAND: 1700m, 70km SW Chiang Mai, DoiInthanon Nat.Pk., 3-12.V.1990, MT B.V. Brown]	Doi Inthanon National Park, 1700m, 70km SW Chiang Mai, Chiang Mai Prov., Thailand	18.5217	98.5531	WDPA-UN	Thailand	Chiang Mai				3 May 1990 - 12 May 1990	Brown, B. V. (Brian Victor)	malaise trap		Burks, R. A. (Roger A.)	2010	Paratype			http://hol.osu.edu/spmInfo.html?id=OSUC%20368649
urn:lsid:biosci.ohio-state.edu:osuc_occurrences:OSUC__368654	en	PreservedSpecimen	OSUC 368654	urn:lsid:biosci.ohio-state.edu:osuc_names:275571	Oxyscelio jugi (MS)	male	adult	1	CNCI	Insects	[THAILAND:1700M 70KM, SW Chiang Mai, Doi, Inthanon Nat.Pk.27.IV-, 3.V.1990 B.V. Brown]	Doi Inthanon National Park, 1700m, 70km SW Chiang Mai, Chiang Mai Prov., Thailand	18.5217	98.5531	WDPA-UN	Thailand	Chiang Mai				3 May 1990	Brown, B. V. (Brian Victor)	none specified		Burks, R. A. (Roger A.)	2010	Paratype			http://hol.osu.edu/spmInfo.html?id=OSUC%20368654
urn:lsid:biosci.ohio-state.edu:osuc_occurrences:OSUC__368641	en	PreservedSpecimen	OSUC 368641	urn:lsid:biosci.ohio-state.edu:osuc_names:275571	Oxyscelio jugi (MS)	male	adult	1	CNCI	Insects	[THAILAND: 1700m, 70km SW Chiang Mai, DoiInthanon Nat.Pk., 3-12.V.1990, MT B.V. Brown]	Doi Inthanon National Park, 1700m, 70km SW Chiang Mai, Chiang Mai Prov., Thailand	18.5217	98.5531	WDPA-UN	Thailand	Chiang Mai				3 May 1990 - 12 May 1990	Brown, B. V. (Brian Victor)	malaise trap		Burks, R. A. (Roger A.)	2010	Paratype			http://hol.osu.edu/spmInfo.html?id=OSUC%20368641
urn:lsid:biosci.ohio-state.edu:osuc_occurrences:OSUC__368643	en	PreservedSpecimen	OSUC 368643	urn:lsid:biosci.ohio-state.edu:osuc_names:275571	Oxyscelio jugi (MS)	male	adult	1	CNCI	Insects	[THAILAND: 1700m, 70km SW Chiang Mai, DoiInthanon Nat.Pk., 3-12.V.1990, MT B.V. Brown]	Doi Inthanon National Park, 1700m, 70km SW Chiang Mai, Chiang Mai Prov., Thailand	18.5217	98.5531	WDPA-UN	Thailand	Chiang Mai				3 May 1990 - 12 May 1990	Brown, B. V. (Brian Victor)	malaise trap		Burks, R. A. (Roger A.)	2010	Paratype			http://hol.osu.edu/spmInfo.html?id=OSUC%20368643
urn:lsid:biosci.ohio-state.edu:osuc_occurrences:OSUC__368644	en	PreservedSpecimen	OSUC 368644	urn:lsid:biosci.ohio-state.edu:osuc_names:275571	Oxyscelio jugi (MS)	male	adult	1	CNCI	Insects	[THAILAND: 1700m, 70km SW Chiang Mai, DoiInthanon Nat.Pk., 3-12.V.1990, MT B.V. Brown]	Doi Inthanon National Park, 1700m, 70km SW Chiang Mai, Chiang Mai Prov., Thailand	18.5217	98.5531	WDPA-UN	Thailand	Chiang Mai				3 May 1990 - 12 May 1990	Brown, B. V. (Brian Victor)	malaise trap		Burks, R. A. (Roger A.)	2010	Paratype			http://hol.osu.edu/spmInfo.html?id=OSUC%20368644
urn:lsid:biosci.ohio-state.edu:osuc_occurrences:OSUC__368671	en	PreservedSpecimen	OSUC 368671	urn:lsid:biosci.ohio-state.edu:osuc_names:275571	Oxyscelio jugi (MS)	male	adult	1	CNCI	Insects	[THAILAND:1700M 70KM, SW Chiang Mai, Doi, Inthanon Nat.Pk.27.IV-, 3.V.1990 B.V. Brown]	Doi Inthanon National Park, 1700m, 70km SW Chiang Mai, Chiang Mai Prov., Thailand	18.5217	98.5531	WDPA-UN	Thailand	Chiang Mai				27 April 1990 - 3 May 1990	Brown, B. V. (Brian Victor)	none specified		Burks, R. A. (Roger A.)	2010	Paratype			http://hol.osu.edu/spmInfo.html?id=OSUC%20368671
urn:lsid:biosci.ohio-state.edu:osuc_occurrences:OSUC__368670	en	PreservedSpecimen	OSUC 368670	urn:lsid:biosci.ohio-state.edu:osuc_names:275571	Oxyscelio jugi (MS)	male	adult	1	CNCI	Insects	[THAILAND:1700M 70KM, SW Chiang Mai, Doi, Inthanon Nat.Pk.27.IV-, 3.V.1990 B.V. Brown]	Doi Inthanon National Park, 1700m, 70km SW Chiang Mai, Chiang Mai Prov., Thailand	18.5217	98.5531	WDPA-UN	Thailand	Chiang Mai				27 April 1990 - 3 May 1990	Brown, B. V. (Brian Victor)	none specified		Burks, R. A. (Roger A.)	2010	Paratype			http://hol.osu.edu/spmInfo.html?id=OSUC%20368670
urn:lsid:biosci.ohio-state.edu:osuc_occurrences:OSUC__368663	en	PreservedSpecimen	OSUC 368663	urn:lsid:biosci.ohio-state.edu:osuc_names:275571	Oxyscelio jugi (MS)	male	adult	1	CNCI	Insects	[THAILAND:1700M 70KM, SW Chiang Mai, Doi, Inthanon Nat.Pk.27.IV-, 3.V.1990 B.V. Brown]	Doi Inthanon National Park, 1700m, 70km SW Chiang Mai, Chiang Mai Prov., Thailand	18.5217	98.5531	WDPA-UN	Thailand	Chiang Mai				3 May 1990	Brown, B. V. (Brian Victor)	none specified		Burks, R. A. (Roger A.)	2010	Paratype			http://hol.osu.edu/spmInfo.html?id=OSUC%20368663
urn:lsid:biosci.ohio-state.edu:osuc_occurrences:OSUC__368669	en	PreservedSpecimen	OSUC 368669	urn:lsid:biosci.ohio-state.edu:osuc_names:275571	Oxyscelio jugi (MS)	male	adult	1	CNCI	Insects	[THAILAND:1700M 70KM, SW Chiang Mai, Doi, Inthanon Nat.Pk.27.IV-, 3.V.1990 B.V. Brown]	Doi Inthanon National Park, 1700m, 70km SW Chiang Mai, Chiang Mai Prov., Thailand	18.5217	98.5531	WDPA-UN	Thailand	Chiang Mai				27 April 1990 - 3 May 1990	Brown, B. V. (Brian Victor)	none specified		Burks, R. A. (Roger A.)	2010	Paratype			http://hol.osu.edu/spmInfo.html?id=OSUC%20368669
urn:lsid:biosci.ohio-state.edu:osuc_occurrences:OSUC__368668	en	PreservedSpecimen	OSUC 368668	urn:lsid:biosci.ohio-state.edu:osuc_names:275571	Oxyscelio jugi (MS)	male	adult	1	CNCI	Insects	[THAILAND:1700M 70KM, SW Chiang Mai, Doi, Inthanon Nat.Pk.27.IV-, 3.V.1990 B.V. Brown]	Doi Inthanon National Park, 1700m, 70km SW Chiang Mai, Chiang Mai Prov., Thailand	18.5217	98.5531	WDPA-UN	Thailand	Chiang Mai				27 April 1990 - 3 May 1990	Brown, B. V. (Brian Victor)	none specified		Burks, R. A. (Roger A.)	2010	Paratype			http://hol.osu.edu/spmInfo.html?id=OSUC%20368668
urn:lsid:biosci.ohio-state.edu:osuc_occurrences:OSUC__368667	en	PreservedSpecimen	OSUC 368667	urn:lsid:biosci.ohio-state.edu:osuc_names:275571	Oxyscelio jugi (MS)	male	adult	1	CNCI	Insects	[THAILAND:1700M 70KM, SW Chiang Mai, Doi, Inthanon Nat.Pk.27.IV-, 3.V.1990 B.V. Brown]	Doi Inthanon National Park, 1700m, 70km SW Chiang Mai, Chiang Mai Prov., Thailand	18.5217	98.5531	WDPA-UN	Thailand	Chiang Mai				3 May 1990	Brown, B. V. (Brian Victor)	none specified		Burks, R. A. (Roger A.)	2010	Paratype			http://hol.osu.edu/spmInfo.html?id=OSUC%20368667
urn:lsid:biosci.ohio-state.edu:osuc_occurrences:OSUC__368666	en	PreservedSpecimen	OSUC 368666	urn:lsid:biosci.ohio-state.edu:osuc_names:275571	Oxyscelio jugi (MS)	male	adult	1	CNCI	Insects	[THAILAND:1700M 70KM, SW Chiang Mai, Doi, Inthanon Nat.Pk.27.IV-, 3.V.1990 B.V. Brown]	Doi Inthanon National Park, 1700m, 70km SW Chiang Mai, Chiang Mai Prov., Thailand	18.5217	98.5531	WDPA-UN	Thailand	Chiang Mai				3 May 1990	Brown, B. V. (Brian Victor)	none specified		Burks, R. A. (Roger A.)	2010	Paratype			http://hol.osu.edu/spmInfo.html?id=OSUC%20368666
urn:lsid:biosci.ohio-state.edu:osuc_occurrences:OSUC__368665	en	PreservedSpecimen	OSUC 368665	urn:lsid:biosci.ohio-state.edu:osuc_names:275571	Oxyscelio jugi (MS)	male	adult	1	CNCI	Insects	[THAILAND:1700M 70KM, SW Chiang Mai, Doi, Inthanon Nat.Pk.27.IV-, 3.V.1990 B.V. Brown]	Doi Inthanon National Park, 1700m, 70km SW Chiang Mai, Chiang Mai Prov., Thailand	18.5217	98.5531	WDPA-UN	Thailand	Chiang Mai				3 May 1990	Brown, B. V. (Brian Victor)	none specified		Burks, R. A. (Roger A.)	2010	Paratype			http://hol.osu.edu/spmInfo.html?id=OSUC%20368665
urn:lsid:biosci.ohio-state.edu:osuc_occurrences:OSUC__368664	en	PreservedSpecimen	OSUC 368664	urn:lsid:biosci.ohio-state.edu:osuc_names:275571	Oxyscelio jugi (MS)	male	adult	1	CNCI	Insects	[THAILAND:1700M 70KM, SW Chiang Mai, Doi, Inthanon Nat.Pk.27.IV-, 3.V.1990 B.V. Brown]	Doi Inthanon National Park, 1700m, 70km SW Chiang Mai, Chiang Mai Prov., Thailand	18.5217	98.5531	WDPA-UN	Thailand	Chiang Mai				3 May 1990	Brown, B. V. (Brian Victor)	none specified		Burks, R. A. (Roger A.)	2010	Paratype			http://hol.osu.edu/spmInfo.html?id=OSUC%20368664
urn:lsid:biosci.ohio-state.edu:osuc_occurrences:OSUC__368642	en	PreservedSpecimen	OSUC 368642	urn:lsid:biosci.ohio-state.edu:osuc_names:275571	Oxyscelio jugi (MS)	male	adult	1	CNCI	Insects	[THAILAND: 1700m, 70km SW Chiang Mai, DoiInthanon Nat.Pk., 3-12.V.1990, MT B.V. Brown]	Doi Inthanon National Park, 1700m, 70km SW Chiang Mai, Chiang Mai Prov., Thailand	18.5217	98.5531	WDPA-UN	Thailand	Chiang Mai				3 May 1990 - 12 May 1990	Brown, B. V. (Brian Victor)	malaise trap		Burks, R. A. (Roger A.)	2010	Paratype			http://hol.osu.edu/spmInfo.html?id=OSUC%20368642
urn:lsid:biosci.ohio-state.edu:osuc_occurrences:OSUC__368647	en	PreservedSpecimen	OSUC 368647	urn:lsid:biosci.ohio-state.edu:osuc_names:275571	Oxyscelio jugi (MS)	male	adult	1	CNCI	Insects	[THAILAND: 1700m, 70km SW Chiang Mai, DoiInthanon Nat.Pk., 3-12.V.1990, MT B.V. Brown]	Doi Inthanon National Park, 1700m, 70km SW Chiang Mai, Chiang Mai Prov., Thailand	18.5217	98.5531	WDPA-UN	Thailand	Chiang Mai				3 May 1990 - 12 May 1990	Brown, B. V. (Brian Victor)	malaise trap		Burks, R. A. (Roger A.)	2010	Paratype			http://hol.osu.edu/spmInfo.html?id=OSUC%20368647
urn:lsid:biosci.ohio-state.edu:osuc_occurrences:OSUC__368662	en	PreservedSpecimen	OSUC 368662	urn:lsid:biosci.ohio-state.edu:osuc_names:275571	Oxyscelio jugi (MS)	male	adult	1	CNCI	Insects	[THAILAND:1700M 70KM, SW Chiang Mai, Doi, Inthanon Nat.Pk.27.IV-, 3.V.1990 B.V. Brown]	Doi Inthanon National Park, 1700m, 70km SW Chiang Mai, Chiang Mai Prov., Thailand	18.5217	98.5531	WDPA-UN	Thailand	Chiang Mai				3 May 1990	Brown, B. V. (Brian Victor)	none specified		Burks, R. A. (Roger A.)	2010	Paratype			http://hol.osu.edu/spmInfo.html?id=OSUC%20368662
urn:lsid:biosci.ohio-state.edu:osuc_occurrences:OSUC__368653	en	PreservedSpecimen	OSUC 368653	urn:lsid:biosci.ohio-state.edu:osuc_names:275571	Oxyscelio jugi (MS)	male	adult	1	CNCI	Insects	[THAILAND: 1700m, 70km SW Chiang Mai, DoiInthanon Nat.Pk., 3-12.V.1990, MT B.V. Brown]	Doi Inthanon National Park, 1700m, 70km SW Chiang Mai, Chiang Mai Prov., Thailand	18.5217	98.5531	WDPA-UN	Thailand	Chiang Mai				3 May 1990 - 12 May 1990	Brown, B. V. (Brian Victor)	malaise trap		Burks, R. A. (Roger A.)	2010	Paratype			http://hol.osu.edu/spmInfo.html?id=OSUC%20368653
urn:lsid:biosci.ohio-state.edu:osuc_occurrences:OSUC__368652	en	PreservedSpecimen	OSUC 368652	urn:lsid:biosci.ohio-state.edu:osuc_names:275571	Oxyscelio jugi (MS)	male	adult	1	CNCI	Insects	[THAILAND: 1700m, 70km SW Chiang Mai, DoiInthanon Nat.Pk., 3-12.V.1990, MT B.V. Brown]	Doi Inthanon National Park, 1700m, 70km SW Chiang Mai, Chiang Mai Prov., Thailand	18.5217	98.5531	WDPA-UN	Thailand	Chiang Mai				3 May 1990 - 12 May 1990	Brown, B. V. (Brian Victor)	malaise trap		Burks, R. A. (Roger A.)	2010	Paratype			http://hol.osu.edu/spmInfo.html?id=OSUC%20368652
urn:lsid:biosci.ohio-state.edu:osuc_occurrences:OSUC__368645	en	PreservedSpecimen	OSUC 368645	urn:lsid:biosci.ohio-state.edu:osuc_names:275571	Oxyscelio jugi (MS)	male	adult	1	CNCI	Insects	[THAILAND: 1700m, 70km SW Chiang Mai, DoiInthanon Nat.Pk., 3-12.V.1990, MT B.V. Brown]	Doi Inthanon National Park, 1700m, 70km SW Chiang Mai, Chiang Mai Prov., Thailand	18.5217	98.5531	WDPA-UN	Thailand	Chiang Mai				3 May 1990 - 12 May 1990	Brown, B. V. (Brian Victor)	malaise trap		Burks, R. A. (Roger A.)	2010	Paratype			http://hol.osu.edu/spmInfo.html?id=OSUC%20368645
urn:lsid:biosci.ohio-state.edu:osuc_occurrences:OSUC__368646	en	PreservedSpecimen	OSUC 368646	urn:lsid:biosci.ohio-state.edu:osuc_names:275571	Oxyscelio jugi (MS)	male	adult	1	CNCI	Insects	[THAILAND: 1700m, 70km SW Chiang Mai, DoiInthanon Nat.Pk., 3-12.V.1990, MT B.V. Brown]	Doi Inthanon National Park, 1700m, 70km SW Chiang Mai, Chiang Mai Prov., Thailand	18.5217	98.5531	WDPA-UN	Thailand	Chiang Mai				3 May 1990 - 12 May 1990	Brown, B. V. (Brian Victor)	malaise trap		Burks, R. A. (Roger A.)	2010	Paratype			http://hol.osu.edu/spmInfo.html?id=OSUC%20368646
urn:lsid:biosci.ohio-state.edu:osuc_occurrences:OSUC__368660	en	PreservedSpecimen	OSUC 368660	urn:lsid:biosci.ohio-state.edu:osuc_names:275571	Oxyscelio jugi (MS)	male	adult	1	CNCI	Insects	[THAILAND:1700M 70KM, SW Chiang Mai, Doi, Inthanon Nat.Pk.27.IV-, 3.V.1990 B.V. Brown]	Doi Inthanon National Park, 1700m, 70km SW Chiang Mai, Chiang Mai Prov., Thailand	18.5217	98.5531	WDPA-UN	Thailand	Chiang Mai				3 May 1990	Brown, B. V. (Brian Victor)	none specified		Burks, R. A. (Roger A.)	2010	Paratype			http://hol.osu.edu/spmInfo.html?id=OSUC%20368660
urn:lsid:biosci.ohio-state.edu:osuc_occurrences:OSUC__368659	en	PreservedSpecimen	OSUC 368659	urn:lsid:biosci.ohio-state.edu:osuc_names:275571	Oxyscelio jugi (MS)	male	adult	1	CNCI	Insects	[THAILAND:1700M 70KM, SW Chiang Mai, Doi, Inthanon Nat.Pk.27.IV-, 3.V.1990 B.V. Brown]	Doi Inthanon National Park, 1700m, 70km SW Chiang Mai, Chiang Mai Prov., Thailand	18.5217	98.5531	WDPA-UN	Thailand	Chiang Mai				3 May 1990	Brown, B. V. (Brian Victor)	none specified		Burks, R. A. (Roger A.)	2010	Paratype			http://hol.osu.edu/spmInfo.html?id=OSUC%20368659
urn:lsid:biosci.ohio-state.edu:osuc_occurrences:OSUC__368658	en	PreservedSpecimen	OSUC 368658	urn:lsid:biosci.ohio-state.edu:osuc_names:275571	Oxyscelio jugi (MS)	male	adult	1	CNCI	Insects	[THAILAND:1700M 70KM, SW Chiang Mai, Doi, Inthanon Nat.Pk.27.IV-, 3.V.1990 B.V. Brown]	Doi Inthanon National Park, 1700m, 70km SW Chiang Mai, Chiang Mai Prov., Thailand	18.5217	98.5531	WDPA-UN	Thailand	Chiang Mai				3 May 1990	Brown, B. V. (Brian Victor)	none specified		Burks, R. A. (Roger A.)	2010	Paratype			http://hol.osu.edu/spmInfo.html?id=OSUC%20368658
urn:lsid:biosci.ohio-state.edu:osuc_occurrences:OSUC__368657	en	PreservedSpecimen	OSUC 368657	urn:lsid:biosci.ohio-state.edu:osuc_names:275571	Oxyscelio jugi (MS)	male	adult	1	CNCI	Insects	[THAILAND:1700M 70KM, SW Chiang Mai, Doi, Inthanon Nat.Pk.27.IV-, 3.V.1990 B.V. Brown]	Doi Inthanon National Park, 1700m, 70km SW Chiang Mai, Chiang Mai Prov., Thailand	18.5217	98.5531	WDPA-UN	Thailand	Chiang Mai				3 May 1990	Brown, B. V. (Brian Victor)	none specified		Burks, R. A. (Roger A.)	2010	Paratype			http://hol.osu.edu/spmInfo.html?id=OSUC%20368657
urn:lsid:biosci.ohio-state.edu:osuc_occurrences:OSUC__368648	en	PreservedSpecimen	OSUC 368648	urn:lsid:biosci.ohio-state.edu:osuc_names:275571	Oxyscelio jugi (MS)	male	adult	1	CNCI	Insects	[THAILAND: 1700m, 70km SW Chiang Mai, DoiInthanon Nat.Pk., 3-12.V.1990, MT B.V. Brown]	Doi Inthanon National Park, 1700m, 70km SW Chiang Mai, Chiang Mai Prov., Thailand	18.5217	98.5531	WDPA-UN	Thailand	Chiang Mai				3 May 1990 - 12 May 1990	Brown, B. V. (Brian Victor)	malaise trap		Burks, R. A. (Roger A.)	2010	Paratype			http://hol.osu.edu/spmInfo.html?id=OSUC%20368648
urn:lsid:biosci.ohio-state.edu:osuc_occurrences:OSUC__368655	en	PreservedSpecimen	OSUC 368655	urn:lsid:biosci.ohio-state.edu:osuc_names:275571	Oxyscelio jugi (MS)	male	adult	1	CNCI	Insects	[THAILAND:1700M 70KM, SW Chiang Mai, Doi, Inthanon Nat.Pk.27.IV-, 3.V.1990 B.V. Brown]	Doi Inthanon National Park, 1700m, 70km SW Chiang Mai, Chiang Mai Prov., Thailand	18.5217	98.5531	WDPA-UN	Thailand	Chiang Mai				3 May 1990	Brown, B. V. (Brian Victor)	none specified		Burks, R. A. (Roger A.)	2010	Paratype			http://hol.osu.edu/spmInfo.html?id=OSUC%20368655
urn:lsid:biosci.ohio-state.edu:osuc_occurrences:OSUC__368656	en	PreservedSpecimen	OSUC 368656	urn:lsid:biosci.ohio-state.edu:osuc_names:275571	Oxyscelio jugi (MS)	male	adult	1	CNCI	Insects	[THAILAND:1700M 70KM, SW Chiang Mai, Doi, Inthanon Nat.Pk.27.IV-, 3.V.1990 B.V. Brown]	Doi Inthanon National Park, 1700m, 70km SW Chiang Mai, Chiang Mai Prov., Thailand	18.5217	98.5531	WDPA-UN	Thailand	Chiang Mai				3 May 1990	Brown, B. V. (Brian Victor)	none specified		Burks, R. A. (Roger A.)	2010	Paratype			http://hol.osu.edu/spmInfo.html?id=OSUC%20368656
urn:lsid:biosci.ohio-state.edu:osuc_occurrences:OSUC__368651	en	PreservedSpecimen	OSUC 368651	urn:lsid:biosci.ohio-state.edu:osuc_names:275571	Oxyscelio jugi (MS)	male	adult	1	CNCI	Insects	[THAILAND: 1700m, 70km SW Chiang Mai, DoiInthanon Nat.Pk., 3-12.V.1990, MT B.V. Brown]	Doi Inthanon National Park, 1700m, 70km SW Chiang Mai, Chiang Mai Prov., Thailand	18.5217	98.5531	WDPA-UN	Thailand	Chiang Mai				3 May 1990 - 12 May 1990	Brown, B. V. (Brian Victor)	malaise trap		Burks, R. A. (Roger A.)	2010	Paratype			http://hol.osu.edu/spmInfo.html?id=OSUC%20368651
urn:lsid:biosci.ohio-state.edu:osuc_occurrences:OSUC__368661	en	PreservedSpecimen	OSUC 368661	urn:lsid:biosci.ohio-state.edu:osuc_names:275571	Oxyscelio jugi (MS)	male	adult	1	CNCI	Insects	[THAILAND:1700M 70KM, SW Chiang Mai, Doi, Inthanon Nat.Pk.27.IV-, 3.V.1990 B.V. Brown]	Doi Inthanon National Park, 1700m, 70km SW Chiang Mai, Chiang Mai Prov., Thailand	18.5217	98.5531	WDPA-UN	Thailand	Chiang Mai				3 May 1990	Brown, B. V. (Brian Victor)	none specified		Burks, R. A. (Roger A.)	2010	Paratype			http://hol.osu.edu/spmInfo.html?id=OSUC%20368661
urn:lsid:biosci.ohio-state.edu:osuc_occurrences:OSUC__368897	en	PreservedSpecimen	OSUC 368897	urn:lsid:biosci.ohio-state.edu:osuc_names:275571	Oxyscelio jugi (MS)	male	adult	1	CNCI	Insects	[LAOS: Phongsaly environs, 21°41.2'N 102°06.8'E, ca.1500m, 6-17.v.2004, Vit Kubán]	environs of Phôngsali, 21°41.2'N 102°06.8'E, ~1500m, Phôngsali Prov., Laos	21.6867	102.1133	label	Laos	Phôngsali		Phôngsali		6 May 2004 - 17 May 2004	Kuban, V. (Vit)	none specified		Burks, R. A. (Roger A.)	2010	Paratype			http://hol.osu.edu/spmInfo.html?id=OSUC%20368897
urn:lsid:biosci.ohio-state.edu:osuc_occurrences:OSUC__368877	en	PreservedSpecimen	OSUC 368877	urn:lsid:biosci.ohio-state.edu:osuc_names:275571	Oxyscelio jugi (MS)	male	adult	1	CNCI	Insects	[LAO-N, Phongsaly prov., 21°21'N 102°03'E, BAN SANO MAI env., 19.-26.v.2004, ~1150m, Vit Kubán leg.]	environs of Ban Sano Mai, 21°21'N 102°03'E, ~1150m, Phôngsali Prov., Laos	21.35	102.05	label	Laos	Phôngsali				19 May 2004 - 26 May 2004	Kuban, V. (Vit)	none specified		Burks, R. A. (Roger A.)	2010	Paratype			http://hol.osu.edu/spmInfo.html?id=OSUC%20368877
urn:lsid:biosci.ohio-state.edu:osuc_occurrences:OSUC__368864	en	PreservedSpecimen	OSUC 368864	urn:lsid:biosci.ohio-state.edu:osuc_names:275571	Oxyscelio jugi (MS)	male	adult	1	CNCI	Insects	[LAOS-NE, Houa Phan prov., 20°13'09-19"N 103°59'54"-,104°00'03"E,1480-1510m, PHOU PANE Mt.,22.iv.-14.v., 2008, Vit. Kubán leg.]	Pan-Gnai (Pane) Mountain, 20°13'09-19"N 103°59'54"-104°00'03"E, 1480-1510m, Houaphan Prov., Laos	20.2206	103.9994	label	Laos	Houaphan			Pane is a variant name of Pan-Gnai Mt.	22 April 2008 - 14 May 2008	Kuban, V. (Vit)	none specified		Burks, R. A. (Roger A.)	2010	Paratype			http://hol.osu.edu/spmInfo.html?id=OSUC%20368864
urn:lsid:biosci.ohio-state.edu:osuc_occurrences:OSUC__368855	en	PreservedSpecimen	OSUC 368855	urn:lsid:biosci.ohio-state.edu:osuc_names:275571	Oxyscelio jugi (MS)	male	adult	1	CNCI	Insects	[LAOS-NE, Houa Phan prov., 20°13'09-19"N 103°59'54"-,104°00'03"E,1480-1510m, PHOU PANE Mt.,22.iv.-14.v., 2008, Vit. Kubán leg.]	Pan-Gnai (Pane) Mountain, 20°13'09-19"N 103°59'54"-104°00'03"E, 1480-1510m, Houaphan Prov., Laos	20.2206	103.9994	label	Laos	Houaphan			Pane is a variant name of Pan-Gnai Mt.	22 April 2008 - 14 May 2008	Kuban, V. (Vit)	none specified		Burks, R. A. (Roger A.)	2010	Paratype			http://hol.osu.edu/spmInfo.html?id=OSUC%20368855
urn:lsid:biosci.ohio-state.edu:osuc_occurrences:OSUC__368851	en	PreservedSpecimen	OSUC 368851	urn:lsid:biosci.ohio-state.edu:osuc_names:275571	Oxyscelio jugi (MS)	male	adult	1	CNCI	Insects	[LAOS-NE, Houa Phan prov., 20°13'09-19"N 103°59'54"-,104°00'03"E,1480-1510m, PHOU PANE Mt.,22.iv.-14.v., 2008, Vit. Kubán leg.]	Pan-Gnai (Pane) Mountain, 20°13'09-19"N 103°59'54"-104°00'03"E, 1480-1510m, Houaphan Prov., Laos	20.2206	103.9994	label	Laos	Houaphan			Pane is a variant name of Pan-Gnai Mt.	22 April 2008 - 14 May 2008	Kuban, V. (Vit)	none specified		Burks, R. A. (Roger A.)	2010	Paratype			http://hol.osu.edu/spmInfo.html?id=OSUC%20368851
urn:lsid:biosci.ohio-state.edu:osuc_occurrences:OSUC__368850	en	PreservedSpecimen	OSUC 368850	urn:lsid:biosci.ohio-state.edu:osuc_names:275571	Oxyscelio jugi (MS)	male	adult	1	CNCI	Insects	[LAOS-NE, Houa Phan prov., 20°13'09-19"N 103°59'54"-,104°00'03"E,1480-1510m, PHOU PANE Mt.,22.iv.-14.v., 2008, Vit. Kubán leg.]	Pan-Gnai (Pane) Mountain, 20°13'09-19"N 103°59'54"-104°00'03"E, 1480-1510m, Houaphan Prov., Laos	20.2206	103.9994	label	Laos	Houaphan			Pane is a variant name of Pan-Gnai Mt.	22 April 2008 - 14 May 2008	Kuban, V. (Vit)	none specified		Burks, R. A. (Roger A.)	2010	Paratype			http://hol.osu.edu/spmInfo.html?id=OSUC%20368850
urn:lsid:biosci.ohio-state.edu:osuc_occurrences:OSUC__368863	en	PreservedSpecimen	OSUC 368863	urn:lsid:biosci.ohio-state.edu:osuc_names:275571	Oxyscelio jugi (MS)	male	adult	1	CNCI	Insects	[LAOS-NE, Houa Phan prov., 20°13'09-19"N 103°59'54"-,104°00'03"E,1480-1510m, PHOU PANE Mt.,22.iv.-14.v., 2008, Vit. Kubán leg.]	Pan-Gnai (Pane) Mountain, 20°13'09-19"N 103°59'54"-104°00'03"E, 1480-1510m, Houaphan Prov., Laos	20.2206	103.9994	label	Laos	Houaphan			Pane is a variant name of Pan-Gnai Mt.	22 April 2008 - 14 May 2008	Kuban, V. (Vit)	none specified		Burks, R. A. (Roger A.)	2010	Paratype			http://hol.osu.edu/spmInfo.html?id=OSUC%20368863
urn:lsid:biosci.ohio-state.edu:osuc_occurrences:OSUC__368862	en	PreservedSpecimen	OSUC 368862	urn:lsid:biosci.ohio-state.edu:osuc_names:275571	Oxyscelio jugi (MS)	male	adult	1	CNCI	Insects	[LAOS-NE, Houa Phan prov., 20°13'09-19"N 103°59'54"-,104°00'03"E,1480-1510m, PHOU PANE Mt.,22.iv.-14.v., 2008, Vit. Kubán leg.]	Pan-Gnai (Pane) Mountain, 20°13'09-19"N 103°59'54"-104°00'03"E, 1480-1510m, Houaphan Prov., Laos	20.2206	103.9994	label	Laos	Houaphan			Pane is a variant name of Pan-Gnai Mt.	22 April 2008 - 14 May 2008	Kuban, V. (Vit)	none specified		Burks, R. A. (Roger A.)	2010	Paratype			http://hol.osu.edu/spmInfo.html?id=OSUC%20368862
urn:lsid:biosci.ohio-state.edu:osuc_occurrences:OSUC__368856	en	PreservedSpecimen	OSUC 368856	urn:lsid:biosci.ohio-state.edu:osuc_names:275571	Oxyscelio jugi (MS)	male	adult	1	CNCI	Insects	[LAOS-NE, Houa Phan prov., 20°13'09-19"N 103°59'54"-,104°00'03"E,1480-1510m, PHOU PANE Mt.,22.iv.-14.v., 2008, Vit. Kubán leg.]	Pan-Gnai (Pane) Mountain, 20°13'09-19"N 103°59'54"-104°00'03"E, 1480-1510m, Houaphan Prov., Laos	20.2206	103.9994	label	Laos	Houaphan			Pane is a variant name of Pan-Gnai Mt.	22 April 2008 - 14 May 2008	Kuban, V. (Vit)	none specified		Burks, R. A. (Roger A.)	2010	Paratype			http://hol.osu.edu/spmInfo.html?id=OSUC%20368856
urn:lsid:biosci.ohio-state.edu:osuc_occurrences:OSUC__368853	en	PreservedSpecimen	OSUC 368853	urn:lsid:biosci.ohio-state.edu:osuc_names:275571	Oxyscelio jugi (MS)	male	adult	1	CNCI	Insects	[LAOS-NE, Houa Phan prov., 20°13'09-19"N 103°59'54"-,104°00'03"E,1480-1510m, PHOU PANE Mt.,22.iv.-14.v., 2008, Vit. Kubán leg.]	Pan-Gnai (Pane) Mountain, 20°13'09-19"N 103°59'54"-104°00'03"E, 1480-1510m, Houaphan Prov., Laos	20.2206	103.9994	label	Laos	Houaphan			Pane is a variant name of Pan-Gnai Mt.	22 April 2008 - 14 May 2008	Kuban, V. (Vit)	none specified		Burks, R. A. (Roger A.)	2010	Paratype			http://hol.osu.edu/spmInfo.html?id=OSUC%20368853
urn:lsid:biosci.ohio-state.edu:osuc_occurrences:OSUC__352912	en	PreservedSpecimen	OSUC 352912	urn:lsid:biosci.ohio-state.edu:osuc_names:275571	Oxyscelio jugi (MS)	male	adult	1	QSBG	Insects	[12°49.302'N 99°22.263'E THAILAND Petchaburi Kaeng Krachan NP 950m Panernthung, km27 Malaise 25.v-1.vi.2009 Sirichai leg. T5258]	Kaeng Krachan National Park, 12°49.302'N 99°22.263'E, 950m, T5258, km27, Panernthung, Phetchaburi Prov., Thailand	12.8217	99.3711	label	Thailand	Phetchaburi				25 May 2009 - 1 June 2009	Sirichai	malaise trap	T5258	Burks, R. A. (Roger A.)	2011	Paratype			http://hol.osu.edu/spmInfo.html?id=OSUC%20352912
urn:lsid:biosci.ohio-state.edu:osuc_occurrences:OSUC__361208	en	PreservedSpecimen	OSUC 361208	urn:lsid:biosci.ohio-state.edu:osuc_names:275571	Oxyscelio jugi (MS)	male	adult	1	QSBG	Insects	[19°17.47'N 98°36.033'E THAILAND Chiang Mai Huai Nam Dang NP Thung Buatong View Pt., 1464m Thawatchai &Anuchart leg. 31.vii-7.viii.2007 MT T2849]	Huai Nam Dang National Park, 19°17.470'N 98°36.033'E, 1464m, T2849, Thung Buatong Viewpoint, Chiang Mai Prov., Thailand	19.2912	98.6005	label	Thailand	Chiang Mai				31 July 2007 - 7 August 2007	Thawatchai & Anuchart	malaise trap	T2849	Burks, R. A. (Roger A.)	2011	Paratype			http://hol.osu.edu/spmInfo.html?id=OSUC%20361208
urn:lsid:biosci.ohio-state.edu:osuc_occurrences:OSUC__361351	en	PreservedSpecimen	OSUC 361351	urn:lsid:biosci.ohio-state.edu:osuc_names:275571	Oxyscelio jugi (MS)	male	adult	1	QSBG	Insects	[20°3.549'N 99°8.552'E THAILAND Chiang Mai Doi Phahompok NP Kiewlom1, montane for. 2174m, 21-28.ix.2007 P. Wongchai, MT, T6158]	Doi Phahompok National Park, 20°03.549'N 99°08.552'E, 2174m, T6158, montane forest, Kewlom 1, Chiang Mai Prov., Thailand	20.0592	99.1425	label	Thailand	Chiang Mai				21 September 2007 - 28 September 2007	Wongchai, P. (Prasit)	malaise trap	T6158	Burks, R. A. (Roger A.)	2011	Paratype	montane forest		http://hol.osu.edu/spmInfo.html?id=OSUC%20361351
urn:lsid:biosci.ohio-state.edu:osuc_occurrences:OSUC__320408	en	PreservedSpecimen	OSUC 320408	urn:lsid:biosci.ohio-state.edu:osuc_names:275571	Oxyscelio jugi (MS)	male	adult	1	QSBG	Insects	[8°54.555'N98°30.522'E THAILAND Surat Thani Khao Sok NP Bang Huaraed 122m Malaise trap 28.x-4.xi.2008 Ponghan leg. T3405]	Khao Sok National Park, 08°54.555'N 98°30.522'E, 122m, T3405, Bang Hua Raed, Surat Thani Prov., Thailand	8.9093	98.5087	label	Thailand	Surat Thani				28 October 2008 - 4 November 2008	Pongphan	malaise trap	T3405	Burks, R. A. (Roger A.)	2011	Paratype			http://hol.osu.edu/spmInfo.html?id=OSUC%20320408
urn:lsid:biosci.ohio-state.edu:osuc_occurrences:OSUC__361365	en	PreservedSpecimen	OSUC 361365	urn:lsid:biosci.ohio-state.edu:osuc_names:275571	Oxyscelio jugi (MS)	male	adult	1	QSBG	Insects	[8°16.959'N 99°39.149'E THAILAND Nakhon Si Thammarat Namtok Yong NP Rd to Khao Mhen, MT 499m 29.vii-6.viii.2008 C. Charnarwut leg. T3099]	Namtok Yong National Park, 08°16.959'N 99°39.149'E, 499m, T3099, road to Mhen Mt., Nakhon Si Thammarat Prov., Thailand	8.2827	99.6525	label	Thailand	Nakhon Si Thammarat				29 July 2008 - 6 August 2008	Charnarwut, C.	malaise trap	T3099	Burks, R. A. (Roger A.)	2011	Paratype			http://hol.osu.edu/spmInfo.html?id=OSUC%20361365
urn:lsid:biosci.ohio-state.edu:osuc_occurrences:OSUC__369039	en	PreservedSpecimen	OSUC 369039	urn:lsid:biosci.ohio-state.edu:osuc_names:275571	Oxyscelio jugi (MS)	female	adult	1	CNCI	Insects	[W. Malaya: Gentine Tea Est. 2000' VII-VIII.85 W. Bundenberg MT]	Genting Tea Estate, 2000ft, Pahang St., Malaysia	3.3558	101.7853	Google Earth	Malaysia	Pahang			Gentine is a misspelling of Genting	Jul-1985 - Aug-1985	Bundenberg, W.	malaise trap		Burks, R. A. (Roger A.)	2012	Holotype			http://hol.osu.edu/spmInfo.html?id=OSUC%20369039
urn:lsid:biosci.ohio-state.edu:osuc_occurrences:OSUC__369033	en	PreservedSpecimen	OSUC 369033	urn:lsid:biosci.ohio-state.edu:osuc_names:275571	Oxyscelio jugi (MS)	female	adult	1	CNCI	Insects	[W. Malaya: Gentine Tea Est. 2000' VII-VIII.85 W. Bundenberg MT]	Genting Tea Estate, 2000ft, Pahang St., Malaysia	3.3558	101.7853	Google Earth	Malaysia	Pahang			Gentine is a misspelling of Genting	Jul-1985 - Aug-1985	Bundenberg, W.	malaise trap		Burks, R. A. (Roger A.)	2012	Paratype			http://hol.osu.edu/spmInfo.html?id=OSUC%20369033
urn:lsid:biosci.ohio-state.edu:osuc_occurrences:OSUC__322119	en	PreservedSpecimen	OSUC 322119	urn:lsid:biosci.ohio-state.edu:osuc_names:275571	Oxyscelio jugi (MS)	female	adult	1	OSUC	Insects	[14°41.604'N 98°52.722'E THAILAND Kanchanaburi Khuean Srinagarindra NP Tham Nanya 750m MT 22-28.viii.2008 Somboon & Daorueng leg. T3425]	Khuean Srinagarindra National Park, 14°41.604'N 98°52.722'E, 750m, T3425, Tham Nanya, Kanchanaburi Prov., Thailand	14.6933	98.8787	label	Thailand	Kanchanaburi				22 August 2008 - 28 August 2008	Somboon & Daorueng	malaise trap	T3425	Burks, R. A. (Roger A.)	2012	Paratype			http://hol.osu.edu/spmInfo.html?id=OSUC%20322119
urn:lsid:biosci.ohio-state.edu:osuc_occurrences:OSUC__320382	en	PreservedSpecimen	OSUC 320382	urn:lsid:biosci.ohio-state.edu:osuc_names:275571	Oxyscelio jugi (MS)	female	adult	1	QSBG	Insects	[12°32.154'N 99°28.098'E THAILAND Petchaburi Kaeng Krachan NP Pa La-U, Waterfall, Ficus tree 19-26.ix.2008 Akaradete & Thongbai leg. MT, T4516]	Kaeng Krachan National Park, 12°32.154'N 99°28.098'E, T4516, Ficus tree, Pa La-U Waterfall, Phetchaburi Prov., Thailand	12.5359	99.4683	label	Thailand	Phetchaburi				19 September 2008 - 26 September 2008	Akaradete & Thongbai	malaise trap		Burks, R. A. (Roger A.)	2012	Paratype			http://hol.osu.edu/spmInfo.html?id=OSUC%20320382
urn:lsid:biosci.ohio-state.edu:osuc_occurrences:OSUC__369017	en	PreservedSpecimen	OSUC 369017	urn:lsid:biosci.ohio-state.edu:osuc_names:275571	Oxyscelio jugi (MS)	male	adult	1	CNCI	Insects	[MALAYSIA: 7kmNW Kg Ayer Putek, Terengganu St 100m 27.II-2.III.1990 M. Sharkey MT FIT]	7km NW Kampong Darat Ayer Puteh, 100m, Terengganu St., Malaysia	4.2564	103.1639	Google Earth	Malaysia	Terengganu			Ayes Putek is a misspelling of Ayer Puteh; derived from GEOnet	27 February 1990 - 2 March 1990	Sharkey, M. (Michael)	malaise trap/flight intercept trap		Burks, R. A. (Roger A.)	2012	Paratype			http://hol.osu.edu/spmInfo.html?id=OSUC%20369017
urn:lsid:biosci.ohio-state.edu:osuc_occurrences:OSUC__368753	en	PreservedSpecimen	OSUC 368753	urn:lsid:biosci.ohio-state.edu:osuc_names:275571	Oxyscelio jugi (MS)	male	adult	1	CNCI	Insects	[THAILAND:Petchaburi, Kaeng Krachan Nat.Park, Pa La-U, waterfall, 12°32.154'N 99°28.098'E, Malaise trap 26.ix-3.x.2008, Akaradate, Thongbai, #4518]	Kaeng Krachan National Park, 12°32.154'N 99°28.098'E, T4518, Ficus tree, Pa La-U Waterfall, Phetchaburi Prov., Thailand	12.5358	99.4683	label	Thailand	Phetchaburi				26 September 2008 - 3 October 2008	Akaradate & Thongbai	malaise trap	T4518	Burks, R. A. (Roger A.)	2012	Paratype	Ficus tree		http://hol.osu.edu/spmInfo.html?id=OSUC%20368753
urn:lsid:biosci.ohio-state.edu:osuc_occurrences:OSUC__369019	en	PreservedSpecimen	OSUC 369019	urn:lsid:biosci.ohio-state.edu:osuc_names:275571	Oxyscelio jugi (MS)	male	adult	1	CNCI	Insects	[MALAYSIA: 7kmNW Kg Ayer Putek, Terengganu St 100m 27.II-2.III.1990 M. Sharkey MT FIT]	7km NW Kampong Darat Ayer Puteh, 100m, Terengganu St., Malaysia	4.2564	103.1639	Google Earth	Malaysia	Terengganu			Ayes Putek is a misspelling of Ayer Puteh; derived from GEOnet	27 February 1990 - 2 March 1990	Sharkey, M. (Michael)	malaise trap/flight intercept trap		Burks, R. A. (Roger A.)	2012	Paratype			http://hol.osu.edu/spmInfo.html?id=OSUC%20369019
urn:lsid:biosci.ohio-state.edu:osuc_occurrences:OSUC__369010	en	PreservedSpecimen	OSUC 369010	urn:lsid:biosci.ohio-state.edu:osuc_names:275571	Oxyscelio jugi (MS)	male	adult	1	CNCI	Insects	[MALAYSIA: Bukit Larut Taiping 3-6.I.1990 K. Konishi, MT]	Taiping, Bukit Larut Forest Reserve, Perak St., Malaysia	4.8514	100.8111	WDPA-UN	Malaysia	Perak		Taiping		3 January 1990 - 6 January 1990	Konishi, K.	malaise trap		Burks, R. A. (Roger A.)	2012	Paratype			http://hol.osu.edu/spmInfo.html?id=OSUC%20369010
urn:lsid:biosci.ohio-state.edu:osuc_occurrences:OSUC__369037	en	PreservedSpecimen	OSUC 369037	urn:lsid:biosci.ohio-state.edu:osuc_names:275571	Oxyscelio jugi (MS)	male	adult	1	CNCI	Insects	[W. Malaya: Gentine Tea Est. 2000' VII-VIII.85 W. Bundenberg MT]	Genting Tea Estate, 2000ft, Pahang St., Malaysia	3.3558	101.7853	Google Earth	Malaysia	Pahang			Gentine is a misspelling of Genting	Jul-1985 - Aug-1985	Bundenberg, W.	malaise trap		Burks, R. A. (Roger A.)	2012	Paratype			http://hol.osu.edu/spmInfo.html?id=OSUC%20369037
urn:lsid:biosci.ohio-state.edu:osuc_occurrences:OSUC__369026	en	PreservedSpecimen	OSUC 369026	urn:lsid:biosci.ohio-state.edu:osuc_names:275571	Oxyscelio jugi (MS)	male	adult	1	CNCI	Insects	[MALAYSIA: Sabah Danum Valley 18.XII-18.I.1987 M. Still, MT]	Danum Valley Protection Forest Reserve, Sabah St., Malaysia	4.9381	117.6939	WDPA-UN	Malaysia	Sabah			Danum Valley Cons. Area is offically called Danum Valley Protection Forest Reserve	18 December 1987 - 18 January 1987	Still, M.	malaise trap		Burks, R. A. (Roger A.)	2012	Paratype			http://hol.osu.edu/spmInfo.html?id=OSUC%20369026
urn:lsid:biosci.ohio-state.edu:osuc_occurrences:OSUC__369038	en	PreservedSpecimen	OSUC 369038	urn:lsid:biosci.ohio-state.edu:osuc_names:275571	Oxyscelio jugi (MS)	male	adult	1	CNCI	Insects	[W. Malaya: Gentine Tea Est. 2000' VII-VIII.85 W. Bundenberg MT]	Genting Tea Estate, 2000ft, Pahang St., Malaysia	3.3558	101.7853	Google Earth	Malaysia	Pahang			Gentine is a misspelling of Genting	Jul-1985 - Aug-1985	Bundenberg, W.	malaise trap		Burks, R. A. (Roger A.)	2012	Paratype			http://hol.osu.edu/spmInfo.html?id=OSUC%20369038
urn:lsid:biosci.ohio-state.edu:osuc_occurrences:OSUC__369030	en	PreservedSpecimen	OSUC 369030	urn:lsid:biosci.ohio-state.edu:osuc_names:275571	Oxyscelio jugi (MS)	male	adult	1	CNCI	Insects	[W. Malaya: Gentine Tea Est. 2000' VII-VIII.85 W. Bundenberg MT]	Genting Tea Estate, 2000ft, Pahang St., Malaysia	3.3558	101.7853	Google Earth	Malaysia	Pahang			Gentine is a misspelling of Genting	Jul-1985 - Aug-1985	Bundenberg, W.	malaise trap		Burks, R. A. (Roger A.)	2012	Paratype			http://hol.osu.edu/spmInfo.html?id=OSUC%20369030
urn:lsid:biosci.ohio-state.edu:osuc_occurrences:ROMEnt__Spec.__No.__112235	en	PreservedSpecimen	ROMEnt Spec. No. 112235	urn:lsid:biosci.ohio-state.edu:osuc_names:275571	Oxyscelio jugi (MS)	male	adult	1	ROME	Insects	[INDONESIA: Sumatram Aceh Gunung Leuser Nat. Pk. Ketambe Res. Sta. 1-31 JAN 1990. per DC Darling. IIS 900003 1° rainforest Young forest, Terrace 3 Light gap. 350 m 3°41'N 97°39'E Malaise trap head] [Oxyscelio sp. Det. A. Guidotti 2008 ROMEnt Spec. No. 112235 IIS 000900003]	Gunung Leuser National Park, 03°41'N 97°39'E, 400m, IIS 900003, 1° rainforest / mature forest / terrace 3 closed canopy, Ketambe Research Station, Sumatra Isl., Aceh Auto. Prov., Indonesia	3.6833	97.65	label	Indonesia	Aceh			some labels and published records have this field code (IIS 900003) with a different elevation (350) and habitat (young forest & light gap)	1 January 1990 - 31 January 1990	Darling, D. C. (D. Christopher)	malaise trap head	IIS 900003	Burks, R. A. (Roger A.)	2012	Paratype	1° rainforest; young forest; closed canopy		http://hol.osu.edu/spmInfo.html?id=ROMEnt%20Spec.%20No.%20112235
urn:lsid:biosci.ohio-state.edu:osuc_occurrences:OSUC__464040	en	PreservedSpecimen	OSUC 464040	urn:lsid:biosci.ohio-state.edu:osuc_names:275571	Oxyscelio jugi (MS)	male	adult	1	CNCI	Insects	[THAILAND: Petchaburi Kaeng Krachan Nat. Park Panernthung/km27 12°49.302'N 99°22.263'E MT, 18-25.v.2009, 950m Sirichai, #4942]	Kaeng Krachan National Park, 12°49.302'N 99°22.263'E, T4942, km27, Panernthung, Phetchaburi Prov., Thailand	12.8217	99.3711	label	Thailand	Phetchaburi				18 May 2009 - 25 May 2009	Sirichai	malaise trap	T4942	Burks, R. A. (Roger A.)	2012	Paratype			http://hol.osu.edu/spmInfo.html?id=OSUC%20464040
urn:lsid:biosci.ohio-state.edu:osuc_occurrences:OSUC__463996	en	PreservedSpecimen	OSUC 463996	urn:lsid:biosci.ohio-state.edu:osuc_names:179750	Oxyscelio naraws	female	adult	1	CNCI	Insects	[Malaysia: Sabah: Tawau: Maliau Basin: Nepenthes Camp, crossin stream 04°43'58.9"N 116°52'40.7"E, 994 m.a.o. 09 XII-14 XII 2007, Mega Malaise Trap (6m) Field# VKBS-2007-27. FRC Export Permit: JPHTN/PPP/EN: 100-44/1/3(106) B. Viklund et N. Jönsson leg.]	Maliau Basin Protection Forest Reserve, 04°43'58.9"N 116°52'40.7"E, 994m, VKBS-2007-27, stream crossing, Nepenthes Camp, Borneo Isl., Tawau Div., Sabah St., Malaysia	4.733	116.878	label	Malaysia	Sabah	Tawau			9 December 2007 - 14 December 2007	Viklund, B. & Jönsson, N.	mega malaise trap	VKBS-2007-27	Burks, R. A. (Roger A.)	2012		stream crossing		http://hol.osu.edu/spmInfo.html?id=OSUC%20463996
urn:lsid:biosci.ohio-state.edu:osuc_occurrences:OSUC__335927	en	PreservedSpecimen	OSUC 335927	urn:lsid:biosci.ohio-state.edu:osuc_names:179750	Oxyscelio naraws	female	adult	1	OSUC	Insects	[14°29.972'N 98°53.035'E, THAILAND Kanchanaburi Khuean Srinagarindra NP, Chong Kraborg 210m MT, 4-11.ix.2008 Bonnam & Phumarin leg. T3431]	Khuean Srinagarindra National Park, 14°29.972'N 98°53.035'E, 210m, T3431, Khong Kraborg, Kanchanaburi Prov., Thailand	14.4995	98.884	label	Thailand	Kanchanaburi				4 September 2008 - 11 September 2008	Boonnam & Phumarin	malaise trap	T3431	Burks, R. A. (Roger A.)	2012				http://hol.osu.edu/spmInfo.html?id=OSUC%20335927
urn:lsid:biosci.ohio-state.edu:osuc_occurrences:OSUC__335863	en	PreservedSpecimen	OSUC 335863	urn:lsid:biosci.ohio-state.edu:osuc_names:179750	Oxyscelio naraws	female	adult	1	OSUC	Insects	[14°38.123'N 98°59.657'E, THAILAND Kanchanaburi Khuean Srinagarindra NP, 210m Tha Thung-na/Chong Kraborg 30.x-6.xi.2008 MT, Boonnam&Phumarin T3472]	Khuean Srinagarindra National Park, 14°29.972'N 98°53.035'E, 210m, T3472, Tha Thung Na Dam, Khong Kraborg, Kanchanaburi Prov., Thailand	14.4995	98.8839	label	Thailand	Kanchanaburi			source coords. are presumed to be incorrect	30 October 2008 - 6 November 2008	Boonnam & Phumarin	malaise trap		Burks, R. A. (Roger A.)	2012				http://hol.osu.edu/spmInfo.html?id=OSUC%20335863
urn:lsid:biosci.ohio-state.edu:osuc_occurrences:OSUC__335838	en	PreservedSpecimen	OSUC 335838	urn:lsid:biosci.ohio-state.edu:osuc_names:179750	Oxyscelio naraws	female	adult	1	OSUC	Insects	[14°29.972'N 98°53.035'E, THAILAND Kanchanaburi Khuean Srinagarindra NP, Chong Kraborg 210m MT, 25.ix-2.x.2008 Boonnam & Phumarin leg. T3452]	Khuean Srinagarindra National Park, 14°29.972'N 98°53.035'E, 210m, T3452, Khong Kraborg, Kanchanaburi Prov., Thailand	14.4995	98.884	label	Thailand	Kanchanaburi				25 September 2008 - 2 October 2008	Phumarin & Boonnam	malaise trap		Burks, R. A. (Roger A.)	2012				http://hol.osu.edu/spmInfo.html?id=OSUC%20335838
urn:lsid:biosci.ohio-state.edu:osuc_occurrences:OSUC__335914	en	PreservedSpecimen	OSUC 335914	urn:lsid:biosci.ohio-state.edu:osuc_names:179750	Oxyscelio naraws	female	adult	1	OSUC	Insects	[14°29.972'N 98°53.035'E, THAILAND Kanchanaburi Khuean Srinagarindra NP, Chong Kraborg 210m MT, 4-11.ix.2008 Bonnam & Phumarin leg. T3431]	Khuean Srinagarindra National Park, 14°29.972'N 98°53.035'E, 210m, T3431, Khong Kraborg, Kanchanaburi Prov., Thailand	14.4995	98.884	label	Thailand	Kanchanaburi				4 September 2008 - 11 September 2008	Boonnam & Phumarin	malaise trap	T3431	Burks, R. A. (Roger A.)	2012				http://hol.osu.edu/spmInfo.html?id=OSUC%20335914
urn:lsid:biosci.ohio-state.edu:osuc_occurrences:OSUC__336035	en	PreservedSpecimen	OSUC 336035	urn:lsid:biosci.ohio-state.edu:osuc_names:179750	Oxyscelio naraws	female	adult	1	OSUC	Insects	[14°29.972'N 98°53.035'E, THAILAND Kanchanaburi Khuean Sringarindra NP Chong Kraborg 210m MT, 18-25.ix.2008 Boonnam & Phumarin leg. T3451]	Khuean Srinagarindra National Park, 14°29.972'N 98°53.035'E, 210m, T3451, Khong Kraborg, Kanchanaburi Prov., Thailand	14.4995	98.884	label	Thailand	Kanchanaburi				18 September 2008 - 25 September 2008	Boonnam & Phumarin	malaise trap	T3451	Burks, R. A. (Roger A.)	2012				http://hol.osu.edu/spmInfo.html?id=OSUC%20336035
urn:lsid:biosci.ohio-state.edu:osuc_occurrences:OSUC__336030	en	PreservedSpecimen	OSUC 336030	urn:lsid:biosci.ohio-state.edu:osuc_names:179750	Oxyscelio naraws	female	adult	1	OSUC	Insects	[14°29.972'N 98°53.035'E, THAILAND Kanchanaburi Khuean Sringarindra NP Chong Kraborg 210m MT, 18-25.ix.2008 Boonnam & Phumarin leg. T3451]	Khuean Srinagarindra National Park, 14°29.972'N 98°53.035'E, 210m, T3451, Khong Kraborg, Kanchanaburi Prov., Thailand	14.4995	98.884	label	Thailand	Kanchanaburi				18 September 2008 - 25 September 2008	Boonnam & Phumarin	malaise trap	T3451	Burks, R. A. (Roger A.)	2012				http://hol.osu.edu/spmInfo.html?id=OSUC%20336030
urn:lsid:biosci.ohio-state.edu:osuc_occurrences:OSUC__336033	en	PreservedSpecimen	OSUC 336033	urn:lsid:biosci.ohio-state.edu:osuc_names:179750	Oxyscelio naraws	female	adult	1	OSUC	Insects	[14°29.972'N 98°53.035'E, THAILAND Kanchanaburi Khuean Sringarindra NP Chong Kraborg 210m MT, 18-25.ix.2008 Boonnam & Phumarin leg. T3451]	Khuean Srinagarindra National Park, 14°29.972'N 98°53.035'E, 210m, T3451, Khong Kraborg, Kanchanaburi Prov., Thailand	14.4995	98.884	label	Thailand	Kanchanaburi				18 September 2008 - 25 September 2008	Boonnam & Phumarin	malaise trap	T3451	Burks, R. A. (Roger A.)	2012				http://hol.osu.edu/spmInfo.html?id=OSUC%20336033
urn:lsid:biosci.ohio-state.edu:osuc_occurrences:OSUC__247643	en	PreservedSpecimen	OSUC 247643	urn:lsid:biosci.ohio-state.edu:osuc_names:179750	Oxyscelio naraws	female	adult	1	OSUC	Insects	[18°32.311'N 98°36.048'E, THAILAND Chiang Mai, Doi Inthanon NP 700m, Vachiratharn Falls, Malaise 19-26.x.2006, Y. Areeluck leg. T372]	Doi Inthanon National Park, 18°32.311'N 98°36.048'E, 700m, T372, Vachiratharn Falls, Chiang Mai Prov., Thailand	18.5385	98.6008	label	Thailand	Chiang Mai				19 October 2006 - 26 October 2006	Areeluck, Y.	malaise trap	T372	Burks, R. A. (Roger A.)	2012				http://hol.osu.edu/spmInfo.html?id=OSUC%20247643
urn:lsid:biosci.ohio-state.edu:osuc_occurrences:OSUC__352504	en	PreservedSpecimen	OSUC 352504	urn:lsid:biosci.ohio-state.edu:osuc_names:179750	Oxyscelio naraws	female	adult	1	OSUC	Insects	[14°29.972'N 98°53.035'E THAILAND Kanchanaburi Khuean Srinagarindra NP Huai Mae Kamint, Malaise 25.ix-2.x.2008 Somboon & Daorueng leg. T3448]	Khuean Srinagarindra National Park, 14°29.972'N 98°53.035'E, T3448, 500m W headquarters, Mae Kamint River, Kanchanaburi Prov., Thailand	14.4995	98.884	label	Thailand	Kanchanaburi				25 September 2008 - 2 October 2008	Somboon & Daorueng	malaise trap	T3448	Burks, R. A. (Roger A.)	2012				http://hol.osu.edu/spmInfo.html?id=OSUC%20352504
urn:lsid:biosci.ohio-state.edu:osuc_occurrences:OSUC__352502	en	PreservedSpecimen	OSUC 352502	urn:lsid:biosci.ohio-state.edu:osuc_names:179750	Oxyscelio naraws	female	adult	1	OSUC	Insects	[14°29.972'N 98°53.035'E THAILAND Kanchanaburi Khuean Srinagarindra NP Huai Mae Kamint, Malaise 25.ix-2.x.2008 Somboon & Daorueng leg. T3448]	Khuean Srinagarindra National Park, 14°29.972'N 98°53.035'E, T3448, 500m W headquarters, Mae Kamint River, Kanchanaburi Prov., Thailand	14.4995	98.884	label	Thailand	Kanchanaburi				25 September 2008 - 2 October 2008	Somboon & Daorueng	malaise trap	T3448	Burks, R. A. (Roger A.)	2012				http://hol.osu.edu/spmInfo.html?id=OSUC%20352502
urn:lsid:biosci.ohio-state.edu:osuc_occurrences:OSUC__352503	en	PreservedSpecimen	OSUC 352503	urn:lsid:biosci.ohio-state.edu:osuc_names:179750	Oxyscelio naraws	female	adult	1	OSUC	Insects	[8°54.896'N 98°31.81'E THAILAND Surat Thani Khao Sok NP 115m Headquarter, Malaise trap 21-28.x.2008 Pongphan leg. T3400]	Khao Sok National Park, 08°54.896'N 98°31.810'E, 115m, T3400, headquarters, Surat Thani Prov., Thailand	8.915	98.5302	label	Thailand	Surat Thani				21 October 2008 - 28 October 2008	Pongphan	malaise trap	T3400	Burks, R. A. (Roger A.)	2012				http://hol.osu.edu/spmInfo.html?id=OSUC%20352503
urn:lsid:biosci.ohio-state.edu:osuc_occurrences:OSUC__368961	en	PreservedSpecimen	OSUC 368961	urn:lsid:biosci.ohio-state.edu:osuc_names:179750	Oxyscelio naraws	female	adult	1	CNCI	Insects	[INDONESIA: Bali Penulisan 21.XI.1978 J.T. Huber]	Penulisan, Bali Isl., Bali Prov., Indonesia	-8.2094	115.3264	Google Earth	Indonesia	Bali			GEOnet coords adjusted to place over locality	21 November 1978	Huber, J. T. (John T.)	none specified		Burks, R. A. (Roger A.)	2012				http://hol.osu.edu/spmInfo.html?id=OSUC%20368961
urn:lsid:biosci.ohio-state.edu:osuc_occurrences:OSUC__247838	en	PreservedSpecimen	OSUC 247838	urn:lsid:biosci.ohio-state.edu:osuc_names:179750	Oxyscelio naraws	female	adult	1	ROME	Insects	[INDONESIA W.Kalimantan, 1°15'S 110°05'E Gunung, Palung NP Cabang Panti, ResSta 15.vi-15.viii.1991] [100-400m, 1° rainforest, alluvial, closed canopy, Darling, Rosichon, Sutrisno, MT, IIS 910125]	Gunung Palung National Park, 01°15'S 110°05'E, 100-400m, IIS 910125, 1° rainforest / alluvial closed canopy, Cabang Panti Research Station, Kalimantan Barat Prov., Indonesia	-1.25	110.0833	label	Indonesia	Kalimantan Barat				15 June 1991 - 15 August 1991	Darling, Rosichon & Sutrisno	malaise trap		Burks, R. A. (Roger A.)	2012		1° rainforest; alluvial closed canopy		http://hol.osu.edu/spmInfo.html?id=OSUC%20247838
urn:lsid:biosci.ohio-state.edu:osuc_occurrences:OSUC__257093	en	PreservedSpecimen	OSUC 257093	urn:lsid:biosci.ohio-state.edu:osuc_names:179750	Oxyscelio naraws	female	adult	1	ROME	Insects	[INDONESIA W. Kalimantan 1°15'S 110°05'E Gunung Palung NP Cabang Panti Res. Sta. 17-29.vi. 1991] [sandstone closed canopy RR6, Canopy MT head Darling, Rosichon, Sutrisno 100m 1° rainfor. IIS910136]	Gunung Palung National Park, 01°15'S 110°05'E, 100m, IIS 910136, 1° rainforest / sandstone closed canopy, RR6, Cabang Panti Research Station, Kalimantan Barat Prov., Indonesia	-1.25	110.0833	label	Indonesia	Kalimantan Barat				17 June 1991 - 29 June 1991	Darling, Rosichon & Sutrisno	canopy malaise trap		Burks, R. A. (Roger A.)	2012		1° rainforest; sandstone; closed canopy		http://hol.osu.edu/spmInfo.html?id=OSUC%20257093
urn:lsid:biosci.ohio-state.edu:osuc_occurrences:OSUC__268186	en	PreservedSpecimen	OSUC 268186	urn:lsid:biosci.ohio-state.edu:osuc_names:179750	Oxyscelio naraws	female	adult	1	USNM	Insects	[MALAYSIA: Sabah; 1 km S. Kundasang, el. 1530m, 24 Aug. 1983] [Malaise trap collectors: G.F. Hevel & W.E. Steiner]	1km S Kampong Kundassan (Kundasang), 1530m, Sabah St., Malaysia	5.9778	116.5786	Google Earth	Malaysia	Sabah			Kundasang is an alternate spelling of Kundassan; Kundassan is a variant name of Kampong Kundassan; derived from GEOnet	24 August 1983	Hevel, G. F. (Gary F.) & Steiner, W. E.	malaise trap		Burks, R. A. (Roger A.)	2012				http://hol.osu.edu/spmInfo.html?id=OSUC%20268186
urn:lsid:biosci.ohio-state.edu:osuc_occurrences:OSUC__268210	en	PreservedSpecimen	OSUC 268210	urn:lsid:biosci.ohio-state.edu:osuc_names:179750	Oxyscelio naraws	female	adult	1	USNM	Insects	[MALAYSIA: Sabah: 1 km S. Kundasang, el. 1530m, 10 Sept. 1983 G.F.Hevel & W.E.Steiner]	1km S Kampong Kundassan (Kundasang), 1530m, Sabah St., Malaysia	5.9778	116.5786	Google Earth	Malaysia	Sabah			Kundasang is an alternate spelling of Kundassan; Kundassan is a variant name of Kampong Kundassan; derived from GEOnet	10 September 1983	Hevel, G. F. (Gary F.) & Steiner, W. E.	none specified		Burks, R. A. (Roger A.)	2012				http://hol.osu.edu/spmInfo.html?id=OSUC%20268210
urn:lsid:biosci.ohio-state.edu:osuc_occurrences:OSUC__268187	en	PreservedSpecimen	OSUC 268187	urn:lsid:biosci.ohio-state.edu:osuc_names:179750	Oxyscelio naraws	female	adult	1	USNM	Insects	[MALAYSIA: Sabah; 1 km S. Kundasang, el. 1530m, 10 Sept. 1983 G.F. Hevel & W.E. Steiner]	1km S Kampong Kundassan (Kundasang), 1530m, Sabah St., Malaysia	5.9778	116.5786	Google Earth	Malaysia	Sabah			Kundasang is an alternate spelling of Kundassan; Kundassan is a variant name of Kampong Kundassan; derived from GEOnet	10 September 1983	Hevel, G. F. (Gary F.) & Steiner, W. E.	none specified		Burks, R. A. (Roger A.)	2012				http://hol.osu.edu/spmInfo.html?id=OSUC%20268187
urn:lsid:biosci.ohio-state.edu:osuc_occurrences:OSUC__369036	en	PreservedSpecimen	OSUC 369036	urn:lsid:biosci.ohio-state.edu:osuc_names:179750	Oxyscelio naraws	female	adult	1	CNCI	Insects	[W. Malaya: Gentine Tea Est. 2000' VII-VIII.85 W. Bundenberg MT]	Genting Tea Estate, 2000ft, Pahang St., Malaysia	3.3558	101.7853	Google Earth	Malaysia	Pahang			Gentine is a misspelling of Genting	Jul-1985 - Aug-1985	Bundenberg, W.	malaise trap		Burks, R. A. (Roger A.)	2012				http://hol.osu.edu/spmInfo.html?id=OSUC%20369036
urn:lsid:biosci.ohio-state.edu:osuc_occurrences:OSUC__369031	en	PreservedSpecimen	OSUC 369031	urn:lsid:biosci.ohio-state.edu:osuc_names:179750	Oxyscelio naraws	female	adult	1	CNCI	Insects	[W. Malaya: Gentine Tea Est. 2000' VII-VIII.85 W. Bundenberg MT]	Genting Tea Estate, 2000ft, Pahang St., Malaysia	3.3558	101.7853	Google Earth	Malaysia	Pahang			Gentine is a misspelling of Genting	Jul-1985 - Aug-1985	Bundenberg, W.	malaise trap		Burks, R. A. (Roger A.)	2012				http://hol.osu.edu/spmInfo.html?id=OSUC%20369031
urn:lsid:biosci.ohio-state.edu:osuc_occurrences:OSUC__369035	en	PreservedSpecimen	OSUC 369035	urn:lsid:biosci.ohio-state.edu:osuc_names:179750	Oxyscelio naraws	female	adult	1	CNCI	Insects	[W. Malaya: Gentine Tea Est. 2000' VII-VIII.85 W. Bundenberg MT]	Genting Tea Estate, 2000ft, Pahang St., Malaysia	3.3558	101.7853	Google Earth	Malaysia	Pahang			Gentine is a misspelling of Genting	Jul-1985 - Aug-1985	Bundenberg, W.	malaise trap		Burks, R. A. (Roger A.)	2012				http://hol.osu.edu/spmInfo.html?id=OSUC%20369035
urn:lsid:biosci.ohio-state.edu:osuc_occurrences:OSUC__369040	en	PreservedSpecimen	OSUC 369040	urn:lsid:biosci.ohio-state.edu:osuc_names:179750	Oxyscelio naraws	female	adult	1	CNCI	Insects	[W. Malaya: Gentine Tea Est. 2000' VII-VIII.85 W. Bundenberg MT]	Genting Tea Estate, 2000ft, Pahang St., Malaysia	3.3558	101.7853	Google Earth	Malaysia	Pahang			Gentine is a misspelling of Genting	Jul-1985 - Aug-1985	Bundenberg, W.	malaise trap		Burks, R. A. (Roger A.)	2012				http://hol.osu.edu/spmInfo.html?id=OSUC%20369040
urn:lsid:biosci.ohio-state.edu:osuc_occurrences:OSUC__268184	en	PreservedSpecimen	OSUC 268184	urn:lsid:biosci.ohio-state.edu:osuc_names:179750	Oxyscelio naraws	female	adult	1	USNM	Insects	[MALAYSIA: Sabah; 1 km S. Kundasang, el. 1530m, 24 Aug. 1983] [Malaise trap collectors: G.F. Hevel & W.E. Steiner]	1km S Kampong Kundassan (Kundasang), 1530m, Sabah St., Malaysia	5.9778	116.5786	Google Earth	Malaysia	Sabah			Kundasang is an alternate spelling of Kundassan; Kundassan is a variant name of Kampong Kundassan; derived from GEOnet	24 August 1983	Hevel, G. F. (Gary F.) & Steiner, W. E.	malaise trap		Burks, R. A. (Roger A.)	2012				http://hol.osu.edu/spmInfo.html?id=OSUC%20268184
urn:lsid:biosci.ohio-state.edu:osuc_occurrences:OSUC__268183	en	PreservedSpecimen	OSUC 268183	urn:lsid:biosci.ohio-state.edu:osuc_names:179750	Oxyscelio naraws	female	adult	1	USNM	Insects	[MALAYSIA: Sabah; 1 km S. Kundasang, el. 1530m, 24 Aug. 1983] [Malaise trap collectors: G.F. Hevel & W.E. Steiner]	1km S Kampong Kundassan (Kundasang), 1530m, Sabah St., Malaysia	5.9778	116.5786	Google Earth	Malaysia	Sabah			Kundasang is an alternate spelling of Kundassan; Kundassan is a variant name of Kampong Kundassan; derived from GEOnet	24 August 1983	Hevel, G. F. (Gary F.) & Steiner, W. E.	malaise trap		Burks, R. A. (Roger A.)	2012				http://hol.osu.edu/spmInfo.html?id=OSUC%20268183
urn:lsid:biosci.ohio-state.edu:osuc_occurrences:OSUC__376579	en	PreservedSpecimen	OSUC 376579	urn:lsid:biosci.ohio-state.edu:osuc_names:179750	Oxyscelio naraws	female	adult	1	BMNH	Insects	[SARAWAK: 4th. Div Gn. Mulu, RGS Exp. V-vi 1978 N.M. Collins]	Gunung Mulu National Park, Miri Div., Sarawak St., Malaysia	4.05	114.9333	GEOnet	Malaysia	Sarawak	Miri		4th Div. is a former name of Miri Dist.	May-1978 - Jun-1978	Collins, N. M.	none specified		Burks, R. A. (Roger A.)	2012				http://hol.osu.edu/spmInfo.html?id=OSUC%20376579
urn:lsid:biosci.ohio-state.edu:osuc_occurrences:OSUC__376628	en	PreservedSpecimen	OSUC 376628	urn:lsid:biosci.ohio-state.edu:osuc_names:179750	Oxyscelio naraws	female	adult	1	BMNH	Insects	[BRUNEI: Bukit Retak ix.79.Gauld]	Mount Retak, Temburong Dist., Brunei	4.35	115.3	GEOnet	Brunei	Temburong				Sep-1979	Gauld	none specified		Burks, R. A. (Roger A.)	2012				http://hol.osu.edu/spmInfo.html?id=OSUC%20376628
urn:lsid:biosci.ohio-state.edu:osuc_occurrences:OSUC__376612	en	PreservedSpecimen	OSUC 376612	urn:lsid:biosci.ohio-state.edu:osuc_names:179750	Oxyscelio naraws	female	adult	1	BMNH	Insects	[SARAWAK: 4th. Div Gn. Mulu, RGS Exp. V-vi 1978 N.M. Collins]	Gunung Mulu National Park, Miri Div., Sarawak St., Malaysia	4.05	114.9333	GEOnet	Malaysia	Sarawak	Miri		4th Div. is a former name of Miri Dist.	May-1978 - Jun-1978	Collins, N. M.	none specified		Burks, R. A. (Roger A.)	2012				http://hol.osu.edu/spmInfo.html?id=OSUC%20376612
urn:lsid:biosci.ohio-state.edu:osuc_occurrences:OSUC__335201	en	PreservedSpecimen	OSUC 335201	urn:lsid:biosci.ohio-state.edu:osuc_names:179750	Oxyscelio naraws	female	adult	1	OSUC	Insects	[8°54.896'N 98°31.81'E, THAILAND Surat Thani Khao Sok NP 115m Headquarter, Malaise trap 4-11.xi.2008, Pongphan leg. T3402]	Khao Sok National Park, 08°54.896'N 98°31.810'E, 115m, T3402, headquarters, Surat Thani Prov., Thailand	8.915	98.5302	label	Thailand	Surat Thani				4 November 2008 - 11 November 2008	Pongphan	malaise trap	T3402	Burks, R. A. (Roger A.)	2012				http://hol.osu.edu/spmInfo.html?id=OSUC%20335201
urn:lsid:biosci.ohio-state.edu:osuc_occurrences:OSUC__248920	en	PreservedSpecimen	OSUC 248920	urn:lsid:biosci.ohio-state.edu:osuc_names:179750	Oxyscelio naraws	female	adult	1	ROME	Insects	[INDONESIA W. Kalimantan 1°15'S 110°05'E Gunung Palung NP Cabang Panti Res. St. 15.vi-15.viii.1991 1°rainforest 100-400m] [Malaise trap head, closed canopy, Sandstone, Darling, Rosichon, Sutrisno IIS 910119]	Gunung Palung National Park, 01°15'S 110°05'E, 100-400m, IIS 910119, sandstone closed canopy, Cabang Panti Research Station, Kalimantan Barat Prov., Indonesia	-1.25	110.0833	label	Indonesia	Kalimantan Barat				15 June 1991 - 15 August 1991	Darling, Rosichon & Sutrisno	malaise trap	IIS 910119	Burks, R. A. (Roger A.)	2012		sandstone; closed canopy		http://hol.osu.edu/spmInfo.html?id=OSUC%20248920
urn:lsid:biosci.ohio-state.edu:osuc_occurrences:OSUC__320373	en	PreservedSpecimen	OSUC 320373	urn:lsid:biosci.ohio-state.edu:osuc_names:179750	Oxyscelio naraws	female	adult	1	OSUC	Insects	[14°29.972'N 98°53.035'E THAILAND Kanchanaburi Khuean Srinagarindra NP Chong Kraborg 210m, MT 28.viii-4.ix.2008 Boonnam & Phumarin leg. T3430]	Khuean Srinagarindra National Park, 14°29.972'N 98°53.035'E, 210m, T3430, Khong Kraborg, Kanchanaburi Prov., Thailand	12.4995	98.884	label	Thailand	Kanchanaburi				28 August 2008 - 4 September 2008	Boonnam & Phumarin	malaise trap	T3430	Burks, R. A. (Roger A.)	2012				http://hol.osu.edu/spmInfo.html?id=OSUC%20320373
urn:lsid:biosci.ohio-state.edu:osuc_occurrences:OSUC__368533	en	PreservedSpecimen	OSUC 368533	urn:lsid:biosci.ohio-state.edu:osuc_names:179750	Oxyscelio naraws	female	adult	1	OSUC	Insects	[18°32.311'N98°36.048'E THAILAND Chiang Mai Doi Inthanon NP 700m Vachiratharn Falls Malaise 27.ix-5.x.2006 Y. Areeluck leg. T347]	Doi Inthanon National Park, 18°32.311'N 98°36.048'E, 700m, T347, Vachiratharn Falls, Chiang Mai Prov., Thailand	18.5385	98.6008	label	Thailand	Chiang Mai				27 September 2006 - 5 October 2006	Areeluck, Y.	malaise trap	T347	Burks, R. A. (Roger A.)	2012				http://hol.osu.edu/spmInfo.html?id=OSUC%20368533
urn:lsid:biosci.ohio-state.edu:osuc_occurrences:OSUC__368538	en	PreservedSpecimen	OSUC 368538	urn:lsid:biosci.ohio-state.edu:osuc_names:179750	Oxyscelio naraws	female	adult	1	OSUC	Insects	[18°32.311'N98°36.048'E THAILAND Chiang Mai Doi Inthanon NP 700m Vachiratharn Falls Malaise 27.ix-5.x.2006 Y. Areeluck leg. T347]	Doi Inthanon National Park, 18°32.311'N 98°36.048'E, 700m, T347, Vachiratharn Falls, Chiang Mai Prov., Thailand	18.5385	98.6008	label	Thailand	Chiang Mai				27 September 2006 - 5 October 2006	Areeluck, Y.	malaise trap	T347	Burks, R. A. (Roger A.)	2012				http://hol.osu.edu/spmInfo.html?id=OSUC%20368538
urn:lsid:biosci.ohio-state.edu:osuc_occurrences:OSUC__335203	en	PreservedSpecimen	OSUC 335203	urn:lsid:biosci.ohio-state.edu:osuc_names:179750	Oxyscelio naraws	male	adult	1	OSUC	Insects	[8°53.725'N 98°39.025'E, THAILAND Surat Thani Khao Sok NP 87m Klong Morg Unit, Malaise trap 17-24.iii.2009, Pongphan leg. T4476]	Khao Sok National Park, 08°53.725'N 98°39.025'E, 87m, T4476, Klong Mog Unit, Surat Thani Prov., Thailand	8.8955	98.6505	label	Thailand	Surat Thani				17 March 2009 - 24 March 2009	Pongphan	malaise trap	T4476	Burks, R. A. (Roger A.)	2012				http://hol.osu.edu/spmInfo.html?id=OSUC%20335203
urn:lsid:biosci.ohio-state.edu:osuc_occurrences:OSUC__336121	en	PreservedSpecimen	OSUC 336121	urn:lsid:biosci.ohio-state.edu:osuc_names:179750	Oxyscelio naraws	male	adult	1	OSUC	Insects	[8°54.896'N 98°31.81'E, THAILAND Surat Thani Khao Sok NP 115m Headquarter, Malaise trap 20-27.i.2009, Pongphan leg. T3911]	Khao Sok National Park, 08°54.896'N 98°31.810'E, 115m, T3911, headquarters, Surat Thani Prov., Thailand	8.915	98.5302	label	Thailand	Surat Thani				20 January 2009 - 27 January 2009	Pongphan	malaise trap	T3911	Burks, R. A. (Roger A.)	2012				http://hol.osu.edu/spmInfo.html?id=OSUC%20336121
urn:lsid:biosci.ohio-state.edu:osuc_occurrences:OSUC__361343	en	PreservedSpecimen	OSUC 361343	urn:lsid:biosci.ohio-state.edu:osuc_names:179750	Oxyscelio naraws	male	adult	1	OSUC	Insects	[8°53.725'N98°39.025'E THAILAND Surat Thani Khao Sok NP Klong Morg Unit 87m Malaise trap 28.x-4.xi.2008 Pongphan leg. T3409]	Khao Sok National Park, 08°53.725'N 98°39.025'E, 87m, T3409, Klong Mog Unit, Surat Thani Prov., Thailand	8.8954	98.6504	label	Thailand	Surat Thani				28 October 2008 - 4 November 2008	Pongphan	malaise trap	T3409	Burks, R. A. (Roger A.)	2012				http://hol.osu.edu/spmInfo.html?id=OSUC%20361343
urn:lsid:biosci.ohio-state.edu:osuc_occurrences:OSUC__361336	en	PreservedSpecimen	OSUC 361336	urn:lsid:biosci.ohio-state.edu:osuc_names:179750	Oxyscelio naraws	male	adult	1	OSUC	Insects	[8°53.725'N98°39.025'E THAILAND Surat Thani Khao Sok NP Klong Morg Unit 87m Malaise trap 14-21.x.2008 Pongphan leg. T3407]	Khao Sok National Park, 08°53.725'N 98°39.025'E, 87m, T3407, Klong Mog Unit, Surat Thani Prov., Thailand	8.8955	98.6505	label	Thailand	Surat Thani				14 October 2008 - 21 October 2008	Pongphan	malaise trap	T3407	Burks, R. A. (Roger A.)	2012				http://hol.osu.edu/spmInfo.html?id=OSUC%20361336
urn:lsid:biosci.ohio-state.edu:osuc_occurrences:OSUC__361334	en	PreservedSpecimen	OSUC 361334	urn:lsid:biosci.ohio-state.edu:osuc_names:179750	Oxyscelio naraws	male	adult	1	OSUC	Insects	[8°53.725'N98°39.025'E THAILAND Surat Thani Khao Sok NP Klong Morg Unit 87m Malaise trap 14-21.x.2008 Pongphan leg. T3407]	Khao Sok National Park, 08°53.725'N 98°39.025'E, 87m, T3407, Klong Mog Unit, Surat Thani Prov., Thailand	8.8955	98.6505	label	Thailand	Surat Thani				14 October 2008 - 21 October 2008	Pongphan	malaise trap	T3407	Burks, R. A. (Roger A.)	2012				http://hol.osu.edu/spmInfo.html?id=OSUC%20361334
urn:lsid:biosci.ohio-state.edu:osuc_occurrences:OSUC__361338	en	PreservedSpecimen	OSUC 361338	urn:lsid:biosci.ohio-state.edu:osuc_names:179750	Oxyscelio naraws	male	adult	1	OSUC	Insects	[8°53.725'N98°39.025'E THAILAND Surat Thani Khao Sok NP Klong Morg Unit 87m Malaise trap 14-21.x.2008 Pongphan leg. T3407]	Khao Sok National Park, 08°53.725'N 98°39.025'E, 87m, T3407, Klong Mog Unit, Surat Thani Prov., Thailand	8.8955	98.6505	label	Thailand	Surat Thani				14 October 2008 - 21 October 2008	Pongphan	malaise trap	T3407	Burks, R. A. (Roger A.)	2012				http://hol.osu.edu/spmInfo.html?id=OSUC%20361338
urn:lsid:biosci.ohio-state.edu:osuc_occurrences:OSUC__320412	en	PreservedSpecimen	OSUC 320412	urn:lsid:biosci.ohio-state.edu:osuc_names:179750	Oxyscelio naraws	male	adult	1	OSUC	Insects	[19°20.616'N 97°59.3'E THAILAND Mae Hong Son Namtok Mae Surin NP MT, 3-10.ii.2008, E. Huai Fai Kor reservoir A. Kamkoon leg. T3497]	Namtok Mae Surin National Park, 19°20.616'N 97°59.300'E, T3497, E of Huai Fai Kor Reservoir, Mae Hong Son Prov., Thailand	19.3436	97.9883	label	Thailand	Mae Hong Son				3 February 2008 - 10 February 2008	Kamkoon, A.	malaise trap	T3497	Burks, R. A. (Roger A.)	2012				http://hol.osu.edu/spmInfo.html?id=OSUC%20320412
urn:lsid:biosci.ohio-state.edu:osuc_occurrences:OSUC__228709	en	PreservedSpecimen	OSUC 228709	urn:lsid:biosci.ohio-state.edu:osuc_names:275550	Oxyscelio tecti (MS)	male	adult	1	ROME	Insects	[3°S128°E INDONESIA Seram,Maluku, 10km NW Waisarisa 300m 17-25.i.1995 riparian] [Darling Universitas Pattimura For. Area 2° for.selectively logged 1983 MT IIS 950008]	Pattimura University Forest Area, 03°S 128°E, 300m, IIS 950008, 2° forest selectively logged / riparian / small stream, 10km NW Waisarisa, Ceram Isl., Maluku Prov., Indonesia	-3.1475	128.2353	Google Earth	Indonesia	Maluku			derived from WWW and map; coords. from label are located in water	17 January 1995 - 25 January 1995	Darling, D. C. (D. Christopher)	malaise trap		Burks, R. A. (Roger A.)	2010	Paratype	2° forest selectively logged; riparian; small stream		http://hol.osu.edu/spmInfo.html?id=OSUC%20228709
urn:lsid:biosci.ohio-state.edu:osuc_occurrences:OSUC__368938	en	PreservedSpecimen	OSUC 368938	urn:lsid:biosci.ohio-state.edu:osuc_names:275550	Oxyscelio tecti (MS)	female	adult	1	BMNH	Insects	[INDONESIA Seram Solea VIII.1987 MT for. M.C. Day]	Solea, forest, Ceram (Seram) Isl., Maluku Prov., Indonesia	-2.8828	129.5608	Google Earth	Indonesia	Maluku			derived from literature & GEOnet	Aug-1987	Day, M. C.	malaise trap		Burks, R. A. (Roger A.)	2010	Holotype			http://hol.osu.edu/spmInfo.html?id=OSUC%20368938
urn:lsid:biosci.ohio-state.edu:osuc_occurrences:OSUC__368940	en	PreservedSpecimen	OSUC 368940	urn:lsid:biosci.ohio-state.edu:osuc_names:275550	Oxyscelio tecti (MS)	male	adult	1	CNCI	Insects	[INDONESIA: Seram Gunung Kobipoto IX.1987, 500m M.C. Day, MT]	Kobipoto Mountain, 500m, Ceram (Seram) Isl., Maluku Prov., Indonesia	-3.0833	129.5333	GEOnet	Indonesia	Maluku				Sep-1987	Day, M. C.	malaise trap		Burks, R. A. (Roger A.)	2010	Paratype			http://hol.osu.edu/spmInfo.html?id=OSUC%20368940
urn:lsid:biosci.ohio-state.edu:osuc_occurrences:OSUC__376624	en	PreservedSpecimen	OSUC 376624	urn:lsid:biosci.ohio-state.edu:osuc_names:275552	g2_t2fo_mtcv (MS)	female	adult	1	BMNH	Insects	[SOLOMON IS. Tulagi 12.viii-1936. R. A. Lever] [6137] [Pres.By Com.InstEnt. B.M.1950-96.] [Camptoteleia sp. G. Nixon det. 1937.]	Tulaghi (Tulagi), Central Prov., Solomon Islands	-9.1	160.15	GEOnet	Solomon Islands	Central		Tulaghi	Tulagi is a variant name of Tulaghi	12 August 1936	Lever, R. A.	none specified		Burks, R. A. (Roger A.)	2010				http://hol.osu.edu/spmInfo.html?id=OSUC%20376624
urn:lsid:biosci.ohio-state.edu:osuc_occurrences:OSUC__359627	en	PreservedSpecimen	OSUC 359627	urn:lsid:biosci.ohio-state.edu:osuc_names:307067	Oxyscelio clivi (MS)	female	adult	1	ANIC	Insects	[33.31S 140.24E (GPS) 79km NNW Renmark S.A. 12 Dec 1995-25 Jan 1996 Flight intercept/ gutter trap K.R.Pullen] [Calperum Station/Bookmark Biosphere Reserve Invertebrate Survey]	Bookmark Biosphere Reserve, 33°31'S 140°24'E, Calperum Station, 79km NNW Renmark, SA, Australia	-33.5167	140.4	GPS	Australia	South Australia				12 December 1995 - 25 January 1996	Pullen, K. R.	flight intercept trap/gutter trap		Burks, R. A. (Roger A.)	2012	Holotype			http://hol.osu.edu/spmInfo.html?id=OSUC%20359627
urn:lsid:biosci.ohio-state.edu:osuc_occurrences:OSUC__448611	en	PreservedSpecimen	OSUC 448611	urn:lsid:biosci.ohio-state.edu:osuc_names:307067	Oxyscelio clivi (MS)	female	adult	1	QPIM	Insects	[AUSTRALIA: n.Qld 6 km SE of Mareeba 20.I-12.II-1990 S. DeFaveri MDPI F.I.T. Site 36]	6km SE Mareeba, site 36, QLD, Australia	-17.0292	145.4875	Google Earth	Australia	Queensland			derived from AGPN	20 January 1990 - 12 February 1990	De Faveri, S.	flight intercept trap		Burks, R. A. (Roger A.)	2012	Paratype			http://hol.osu.edu/spmInfo.html?id=OSUC%20448611
urn:lsid:biosci.ohio-state.edu:osuc_occurrences:OSUC__448612	en	PreservedSpecimen	OSUC 448612	urn:lsid:biosci.ohio-state.edu:osuc_names:307067	Oxyscelio clivi (MS)	female	adult	1	ANIC	Insects	[AUSTRALIA, W.A. Gibb River Station, 25 km N 12 Septermber 1985 Anne & Les Dollin]	25km N Gibb River Station, WA, Australia	-16.2508	126.4914	Google Earth	Australia	Western Australia			derived from AGPN & WWW	12 September 1985	Dollin, A. (Anne) & Dollin, L. (Les)	none specified		Burks, R. A. (Roger A.)	2012	Paratype			http://hol.osu.edu/spmInfo.html?id=OSUC%20448612
urn:lsid:biosci.ohio-state.edu:osuc_occurrences:OSUC__448613	en	PreservedSpecimen	OSUC 448613	urn:lsid:biosci.ohio-state.edu:osuc_names:307067	Oxyscelio clivi (MS)	female	adult	1	ANIC	Insects	[Crossing Pool, Millstream, W.A. 22 Oct.1970 J.C. Cardale]	Millstream-Chichester National Park, Crossing Pool, WA, Australia	-21.5817	117.0931	AGPN	Australia	Western Australia			Millstream Station was merged into the new Millstream-Chichester N.P.	22 October 1970	Cardale, J. C. (Josephine C.)	none specified		Burks, R. A. (Roger A.)	2012	Paratype			http://hol.osu.edu/spmInfo.html?id=OSUC%20448613
urn:lsid:biosci.ohio-state.edu:osuc_occurrences:OSUC__448614	en	PreservedSpecimen	OSUC 448614	urn:lsid:biosci.ohio-state.edu:osuc_names:307067	Oxyscelio clivi (MS)	female	adult	1	ANIC	Insects	[31.05S 141.42E NSW Fowlers Gap Res. Stn 8-9 Dec. 1982 I.D. Naumann J.C. Cardale ex yellow tray] [Oxyscelio det.I.D.Galloway, 197]	Fowlers Gap Research Station, 31°05'S 141°42'E, NSW, Australia	-31.0833	141.7	label	Australia	New South Wales				8 December 1982 - 9 December 1982	Naumann, I. D. (Ian D.) & Cardale, J. C. (Josephine C.)	yellow pan trap		Burks, R. A. (Roger A.)	2012	Paratype			http://hol.osu.edu/spmInfo.html?id=OSUC%20448614
urn:lsid:biosci.ohio-state.edu:osuc_occurrences:OSUC__448615	en	PreservedSpecimen	OSUC 448615	urn:lsid:biosci.ohio-state.edu:osuc_names:307067	Oxyscelio clivi (MS)	female	adult	1	ANIC	Insects	[33.59S 140.30E GPS 31km NW Renmark SA 23Jan-21Feb1996 K.Pullen. Flight intercept/pitfall trap] [Calperum Station/Bookmark Biosphere Reserve Invertebrate Survey]	Bookmark Biosphere Reserve, 33°59'S 140°30'E, Calperum Station, 31km NW Renmark, SA, Australia	-33.9833	140.5	GPS	Australia	South Australia				23 January 1996 - 21 February 1996	Pullen, K.	flight intercept trap/pitfall trap		Burks, R. A. (Roger A.)	2012	Paratype			http://hol.osu.edu/spmInfo.html?id=OSUC%20448615
urn:lsid:biosci.ohio-state.edu:osuc_occurrences:OSUC__436997	en	PreservedSpecimen	OSUC 436997	urn:lsid:biosci.ohio-state.edu:osuc_names:307067	Oxyscelio clivi (MS)	female	adult	1	WINC	Insects	[NEQld., AUSTRALIA 19 km S. Port Douglas 19-xi-1979 EC Dahms JB Woolley & J LaSalle]	19km S Port Douglas, QLD, Australia	-16.6203	145.5408	Google Earth	Australia	Queensland			derived from AGPN	19 November 1979	Dahms, E. C., Woolley, J. B. (James B.) & LaSalle, J. (John)	none specified		Burks, R. A. (Roger A.)	2012	Paratype			http://hol.osu.edu/spmInfo.html?id=OSUC%20436997
urn:lsid:biosci.ohio-state.edu:osuc_occurrences:OSUC__218839	en	PreservedSpecimen	OSUC 218839	urn:lsid:biosci.ohio-state.edu:osuc_names:307067	Oxyscelio clivi (MS)	female	adult	1	INHS	Insects	[AUSTRALIA: WEST. AUST., Hamersley Range N. P., Yampire Gorge, 20-IX-1983, EISchlinger & MEIrwin]	Karijini (Hamersley Range) National Park, Yampire Gorge, WA, Australia	-22.3667	118.4667	AGPN	Australia	Western Australia			Hamersley Range is the former name of Karijini N.P.	20 September 1983	Schlinger, E. I. & Irwin, M. E. (Michael E.)	none specified		Burks, R. A. (Roger A.)	2012	Paratype			http://hol.osu.edu/spmInfo.html?id=OSUC%20218839
urn:lsid:biosci.ohio-state.edu:osuc_occurrences:OSUC__218838	en	PreservedSpecimen	OSUC 218838	urn:lsid:biosci.ohio-state.edu:osuc_names:307067	Oxyscelio clivi (MS)	female	adult	1	INHS	Insects	[AUSTRALIA: WEST. AUST., Hamersley Range N. P., Yampire Gorge, 20-IX-1983, EISchlinger & MEIrwin]	Karijini (Hamersley Range) National Park, Yampire Gorge, WA, Australia	-22.3667	118.4667	AGPN	Australia	Western Australia			Hamersley Range is the former name of Karijini N.P.	20 September 1983	Schlinger, E. I. & Irwin, M. E. (Michael E.)	none specified		Burks, R. A. (Roger A.)	2012	Paratype			http://hol.osu.edu/spmInfo.html?id=OSUC%20218838
urn:lsid:biosci.ohio-state.edu:osuc_occurrences:OSUC__148357	en	PreservedSpecimen	OSUC 148357	urn:lsid:biosci.ohio-state.edu:osuc_names:307067	Oxyscelio clivi (MS)	female	adult	1	QMBA	Insects	[C. Qld 24°57'Sx148°02'E, Mt Moffat N.P. 1000m, Mahogany Forest, 26 Sept - 26 Nov 1995, G. Monteith, intercept]	Carnarvon National Park, 24°57'S 148°02'E, 1000m, mahogany forest, Mount Moffatt Section, QLD, Australia	-24.95	148.0333	label	Australia	Queensland			Mount Moffat is a section of Carnarvon National Park	26 September 1995 - 26 November 1995	Monteith, G.	interception trap		Burks, R. A. (Roger A.)	2012	Paratype	mahogany forest		http://hol.osu.edu/spmInfo.html?id=OSUC%20148357
urn:lsid:biosci.ohio-state.edu:osuc_occurrences:OSUC__437857	en	PreservedSpecimen	OSUC 437857	urn:lsid:biosci.ohio-state.edu:osuc_names:307067	Oxyscelio clivi (MS)	female	adult	1	ANIC	Insects	[33.59S 140.30E GPS 31 km NW Renmark SA 23Jan-21Feb1996 K.Pullen. Flight intercept/ pitfall trap] [Calperum Station/ Bookmark Biosphere Reserve Invertebrate Survey]	Bookmark Biosphere Reserve, 33°59'S 140°30'E, Calperum Station, 31km NW Renmark, SA, Australia	-33.9833	140.5	GPS	Australia	South Australia				23 January 1996 - 21 February 1996	Pullen, K. R.	flight intercept trap/pitfall trap		Burks, R. A. (Roger A.)	2012	Paratype			http://hol.osu.edu/spmInfo.html?id=OSUC%20437857
urn:lsid:biosci.ohio-state.edu:osuc_occurrences:OSUC__359644	en	PreservedSpecimen	OSUC 359644	urn:lsid:biosci.ohio-state.edu:osuc_names:307067	Oxyscelio clivi (MS)	female	adult	1	WINC	Insects	[15 km NE of Mareeba N. Qld 20.xii.1984-7.i.1985 Storey & Titmarsh]	15km NE Mareeba, QLD, Australia	-16.9422	145.5411	Google Earth	Australia	Queensland			derived from AGPN	20 December 1984 - 7 January 1985	Storey & Titmarsh	none specified		Burks, R. A. (Roger A.)	2012	Paratype			http://hol.osu.edu/spmInfo.html?id=OSUC%20359644
urn:lsid:biosci.ohio-state.edu:osuc_occurrences:OSUC__359645	en	PreservedSpecimen	OSUC 359645	urn:lsid:biosci.ohio-state.edu:osuc_names:307067	Oxyscelio clivi (MS)	female	adult	1	WINC	Insects	[15 km NE of Mareeba N. Qld 20.xii.1984-7.i.1985 Storey & Titmarsh]	15km NE Mareeba, QLD, Australia	-16.9422	145.5411	Google Earth	Australia	Queensland			derived from AGPN	20 December 1984 - 7 January 1985	Storey & Titmarsh	none specified		Burks, R. A. (Roger A.)	2012	Paratype			http://hol.osu.edu/spmInfo.html?id=OSUC%20359645
urn:lsid:biosci.ohio-state.edu:osuc_occurrences:OSUC__359646	en	PreservedSpecimen	OSUC 359646	urn:lsid:biosci.ohio-state.edu:osuc_names:307067	Oxyscelio clivi (MS)	female	adult	1	WINC	Insects	[15 km NE of Mareeba N. Qld 20.xii.1984-7.i.1985 Storey & Titmarsh]	15km NE Mareeba, QLD, Australia	-16.9422	145.5411	Google Earth	Australia	Queensland			derived from AGPN	20 December 1984 - 7 January 1985	Storey & Titmarsh	none specified		Burks, R. A. (Roger A.)	2012	Paratype			http://hol.osu.edu/spmInfo.html?id=OSUC%20359646
urn:lsid:biosci.ohio-state.edu:osuc_occurrences:OSUC__359647	en	PreservedSpecimen	OSUC 359647	urn:lsid:biosci.ohio-state.edu:osuc_names:307067	Oxyscelio clivi (MS)	female	adult	1	WINC	Insects	[15 km NE of Mareeba N. Qld 20.xii.1984-7.i.1985 Storey & Titmarsh]	15km NE Mareeba, QLD, Australia	-16.9422	145.5411	Google Earth	Australia	Queensland			derived from AGPN	20 December 1984 - 7 January 1985	Storey & Titmarsh	none specified		Burks, R. A. (Roger A.)	2012	Paratype			http://hol.osu.edu/spmInfo.html?id=OSUC%20359647
urn:lsid:biosci.ohio-state.edu:osuc_occurrences:OSUC__359652	en	PreservedSpecimen	OSUC 359652	urn:lsid:biosci.ohio-state.edu:osuc_names:307067	Oxyscelio clivi (MS)	female	adult	1	ANIC	Insects	[Gogango Q. Oct, 1932 A.P. Dodd]	Gogango, QLD, Australia	-23.55	149.9	AGPN-Aust.	Australia	Queensland		Gogango		Oct-1932	Dodd, A. P. (Alan P.)	none specified		Burks, R. A. (Roger A.)	2012	Paratype			http://hol.osu.edu/spmInfo.html?id=OSUC%20359652
urn:lsid:biosci.ohio-state.edu:osuc_occurrences:OSUC__359653	en	PreservedSpecimen	OSUC 359653	urn:lsid:biosci.ohio-state.edu:osuc_names:307067	Oxyscelio clivi (MS)	female	adult	1	ANIC	Insects	[15.29S 145.16E Mt. Cook Nat.Pk. Cooktown Q 11-12Oct. 1980 J.C. Cardale ex ethanol] [collected at light ] [Oxyscelio det.I.D.Galloway,1983]	Cooktown, 15°29'S 145°16'E, Mount Cook N.P., QLD, Australia	-15.4833	145.2667	label	Australia	Queensland		Cooktown		11 October 1980 - 12 October 1980	Cardale, J. C. (Josephine C.)	at light		Burks, R. A. (Roger A.)	2012	Paratype			http://hol.osu.edu/spmInfo.html?id=OSUC%20359653
urn:lsid:biosci.ohio-state.edu:osuc_occurrences:OSUC__359654	en	PreservedSpecimen	OSUC 359654	urn:lsid:biosci.ohio-state.edu:osuc_names:307067	Oxyscelio clivi (MS)	female	adult	1	ANIC	Insects	[15.29S 145.16E Mt. Cook Nat.Pk. Cooktown Q 11-12Oct. 1980 J.C. Cardale ex ethanol] [Oxyscelio det.I.D.Galloway,1983]	Cooktown, 15°29'S 145°16'E, Mount Cook N.P., QLD, Australia	-15.4833	145.2667	label	Australia	Queensland		Cooktown		11 October 1980 - 12 October 1980	Cardale, J. C. (Josephine C.)	none specified		Burks, R. A. (Roger A.)	2012	Paratype			http://hol.osu.edu/spmInfo.html?id=OSUC%20359654
urn:lsid:biosci.ohio-state.edu:osuc_occurrences:OSUC__359659	en	PreservedSpecimen	OSUC 359659	urn:lsid:biosci.ohio-state.edu:osuc_names:307067	Oxyscelio clivi (MS)	female	adult	1	ANIC	Insects	[11.45S 142.35E Heathlands QLD 22 Nov-8 Dec 1992 Malaise trap P.Zborowski & W.Dressler]	Heathlands, 11°45'S 142°35'E, QLD, Australia	-11.75	142.5833	label	Australia	Queensland				22 November 1992 - 8 December 1992	Zborowski, P. & Dressler, W.	malaise trap		Burks, R. A. (Roger A.)	2012	Paratype			http://hol.osu.edu/spmInfo.html?id=OSUC%20359659
urn:lsid:biosci.ohio-state.edu:osuc_occurrences:OSUC__359660	en	PreservedSpecimen	OSUC 359660	urn:lsid:biosci.ohio-state.edu:osuc_names:307067	Oxyscelio clivi (MS)	female	adult	1	QMBA	Insects	[25°04'39"S 148°00'30"E Mt Moffatt Nat Pk, 3km SE Park Headquarters 21 Nov 1995, 740 m Irwin, Gaimari, Yeates, Burwell, Malaise, SCQ]	Carnarvon National Park, 25°04'39"S 148°00'30"E, 740m, 3km SE park headquarters, Mount Moffatt Section, QLD, Australia	-25.0775	148.0083	label	Australia	Queensland			Mount Moffat is a section of Carnarvon National Park	21 November 1995	Irwin, Gaimari et al.	malaise trap		Burks, R. A. (Roger A.)	2012	Paratype			http://hol.osu.edu/spmInfo.html?id=OSUC%20359660
urn:lsid:biosci.ohio-state.edu:osuc_occurrences:OSUC__359656	en	PreservedSpecimen	OSUC 359656	urn:lsid:biosci.ohio-state.edu:osuc_names:307067	Oxyscelio clivi (MS)	female	adult	1	ANIC	Insects	[Chinchilla Q. Feb. 1920 A.P.Dodd]	Chinchilla, QLD, Australia	-26.7333	150.6167	AGPN-Aust.	Australia	Queensland		Chinchilla		Feb-1920	Dodd, A. P. (Alan P.)	none specified		Burks, R. A. (Roger A.)	2012	Paratype			http://hol.osu.edu/spmInfo.html?id=OSUC%20359656
urn:lsid:biosci.ohio-state.edu:osuc_occurrences:OSUC__359657	en	PreservedSpecimen	OSUC 359657	urn:lsid:biosci.ohio-state.edu:osuc_names:307067	Oxyscelio clivi (MS)	female	adult	1	ANIC	Insects	[Goondiwindi Q. Oct. 1929 A.P. Dodd]	Goondiwindi, QLD, Australia	-28.5333	150.3	AGPN-Aust.	Australia	Queensland		Goondiwindi		Oct-1929	Dodd, A. P. (Alan P.)	none specified		Burks, R. A. (Roger A.)	2012	Paratype			http://hol.osu.edu/spmInfo.html?id=OSUC%20359657
urn:lsid:biosci.ohio-state.edu:osuc_occurrences:OSUC__359655	en	PreservedSpecimen	OSUC 359655	urn:lsid:biosci.ohio-state.edu:osuc_names:307067	Oxyscelio clivi (MS)	female	adult	1	ANIC	Insects	[Goondiwindi Q. 26/1/31 A.P. Dodd]	Goondiwindi, QLD, Australia	-28.5333	150.3	AGPN-Aust.	Australia	Queensland		Goondiwindi		26 January 1931	Dodd, A. P. (Alan P.)	none specified		Burks, R. A. (Roger A.)	2012	Paratype			http://hol.osu.edu/spmInfo.html?id=OSUC%20359655
urn:lsid:biosci.ohio-state.edu:osuc_occurrences:OSUC__359650	en	PreservedSpecimen	OSUC 359650	urn:lsid:biosci.ohio-state.edu:osuc_names:307067	Oxyscelio clivi (MS)	female	adult	1	ANIC	Insects	[12.43S 142.42E QLD 7km S Batavia Downs 23 Nov-11 Dec 1992 Malaise Trap P.Zborowski & W.Dressler]	7km S Batavia Downs, 12°43'S 142°42'E, QLD, Australia	-12.7167	142.7	label	Australia	Queensland				23 November 1992 - 11 December 1992	Zborowski, P. & Dressler, W.	malaise trap		Burks, R. A. (Roger A.)	2012	Paratype			http://hol.osu.edu/spmInfo.html?id=OSUC%20359650
urn:lsid:biosci.ohio-state.edu:osuc_occurrences:OSUC__359658	en	PreservedSpecimen	OSUC 359658	urn:lsid:biosci.ohio-state.edu:osuc_names:307067	Oxyscelio clivi (MS)	female	adult	1	QDPC	Insects	[AUSTRALIA: N.Qld. Norman R., Karumba 3-17.xi.1979 W.A. Houston Malaise trap, mangrove - salt marsh boundary]	Karumba, mangrove-salt marsh boundary, Norman River, QLD, Australia	-17.4839	140.8397	AGPN	Australia	Queensland		Karumba		3 November 1979 - 17 November 1979	Houston, W. A.	malaise trap		Burks, R. A. (Roger A.)	2012	Paratype	mangrove-salt marsh boundary		http://hol.osu.edu/spmInfo.html?id=OSUC%20359658
urn:lsid:biosci.ohio-state.edu:osuc_occurrences:OSUC__359648	en	PreservedSpecimen	OSUC 359648	urn:lsid:biosci.ohio-state.edu:osuc_names:307067	Oxyscelio clivi (MS)	female	adult	1	ANIC	Insects	[31.05S 141.42E NSW Fowlers Gap Res. Stn 8-9 Dec. 1982 I.D. Naumann J.C. Cardale ex yellow tray] [Oxyscelio det.I.D.Galloway, 197]	Fowlers Gap Research Station, 31°05'S 141°42'E, NSW, Australia	-31.0833	141.7	label	Australia	New South Wales				8 December 1982 - 9 December 1982	Naumann, I. D. (Ian D.) & Cardale, J. C. (Josephine C.)	yellow pan trap		Burks, R. A. (Roger A.)	2012	Paratype			http://hol.osu.edu/spmInfo.html?id=OSUC%20359648
urn:lsid:biosci.ohio-state.edu:osuc_occurrences:OSUC__359649	en	PreservedSpecimen	OSUC 359649	urn:lsid:biosci.ohio-state.edu:osuc_names:307067	Oxyscelio clivi (MS)	female	adult	1	ANIC	Insects	[11.45S 142.35E Heathlands QLD 22 Nov-8 Dec 1992 Malaise trap P.Zborowski & W.Dressler]	Heathlands, 11°45'S 142°35'E, QLD, Australia	-11.75	142.5833	label	Australia	Queensland				22 November 1992 - 8 December 1992	Zborowski, P. & Dressler, W.	malaise trap		Burks, R. A. (Roger A.)	2012	Paratype			http://hol.osu.edu/spmInfo.html?id=OSUC%20359649
urn:lsid:biosci.ohio-state.edu:osuc_occurrences:OSUC__359651	en	PreservedSpecimen	OSUC 359651	urn:lsid:biosci.ohio-state.edu:osuc_names:307067	Oxyscelio clivi (MS)	female	adult	1	ANIC	Insects	[Goose Lagoon 16.10S 136.15E 11km SW by S of Borroloola, NT, 31 Oct. 1975 J.C. Cardale]	Goose Lagoon, 16°10'S 136°15'E, 11km SSW Borroloola, NT, Australia	-16.1667	136.25	label	Australia	Northern Territory		Goose Lagoon		31 October 1975	Cardale, J. C. (Josephine C.)	none specified		Burks, R. A. (Roger A.)	2012	Paratype			http://hol.osu.edu/spmInfo.html?id=OSUC%20359651
urn:lsid:biosci.ohio-state.edu:osuc_occurrences:OSUC__359661	en	PreservedSpecimen	OSUC 359661	urn:lsid:biosci.ohio-state.edu:osuc_names:307067	Oxyscelio clivi (MS)	female	adult	1	ANIC	Insects	[31.20S 138.37E S.A. Trezona Camp Brachina Ck. 4-10 Nov. 1987 I.Naumann,J.Cardale Malaise trap/ethanol]	Trezona Camp, 31°20'S 138°37'E, Monela (Brachina) Creek, SA, Australia	-31.3333	138.6167	label	Australia	South Australia			Brachina is an alternate name of Monela Creek	4 November 1987 - 10 November 1987	Naumann, I. & Cardale, J.	malaise trap		Burks, R. A. (Roger A.)	2012	Paratype			http://hol.osu.edu/spmInfo.html?id=OSUC%20359661
urn:lsid:biosci.ohio-state.edu:osuc_occurrences:OSUC__359662	en	PreservedSpecimen	OSUC 359662	urn:lsid:biosci.ohio-state.edu:osuc_names:307067	Oxyscelio clivi (MS)	female	adult	1	ANIC	Insects	[31.05S 141.42E Fowlers Gap Res. Stn NSW 8-9 Dec. 1982 J.C. Cardale ex ethanol] [Oxyscelio det.I.D.Galloway, 197]	Fowlers Gap Research Station, 31°05'S 141°42'E, NSW, Australia	-31.0833	141.7	label	Australia	New South Wales				8 December 1982 - 9 December 1982	Cardale, J. C. (Josephine C.)	none specified		Burks, R. A. (Roger A.)	2012	Paratype			http://hol.osu.edu/spmInfo.html?id=OSUC%20359662
urn:lsid:biosci.ohio-state.edu:osuc_occurrences:OSUC__359663	en	PreservedSpecimen	OSUC 359663	urn:lsid:biosci.ohio-state.edu:osuc_names:307067	Oxyscelio clivi (MS)	female	adult	1	ANIC	Insects	[33.31S 140.24E S.A. 79km NNW Renmark 1-29 Mar 1995 Malaise trap K.R.Pullen] [Calperum Station/Bookmark Biosphere Reserve Invertebrate Survey]	Bookmark Biosphere Reserve, 33°31'S 140°24'E, Calperum Station, 79km NNW Renmark, SA, Australia	-33.5167	140.4	GPS	Australia	South Australia				1 March 1995 - 29 March 1995	Pullen, K. R.	malaise trap		Burks, R. A. (Roger A.)	2012	Paratype			http://hol.osu.edu/spmInfo.html?id=OSUC%20359663
urn:lsid:biosci.ohio-state.edu:osuc_occurrences:OSUC__359664	en	PreservedSpecimen	OSUC 359664	urn:lsid:biosci.ohio-state.edu:osuc_names:307067	Oxyscelio clivi (MS)	female	adult	1	ANIC	Insects	[33.31S 140.24E S.A. 79km NNW Renmark 1-29 Mar 1995 Malaise trap K.R.Pullen] [Calperum Station/Bookmark Biosphere Reserve Invertebrate Survey]	Bookmark Biosphere Reserve, 33°31'S 140°24'E, Calperum Station, 79km NNW Renmark, SA, Australia	-33.5167	140.4	GPS	Australia	South Australia				1 March 1995 - 29 March 1995	Pullen, K. R.	malaise trap		Burks, R. A. (Roger A.)	2012	Paratype			http://hol.osu.edu/spmInfo.html?id=OSUC%20359664
urn:lsid:biosci.ohio-state.edu:osuc_occurrences:OSUC__268194	en	PreservedSpecimen	OSUC 268194	urn:lsid:biosci.ohio-state.edu:osuc_names:307067	Oxyscelio clivi (MS)	female	adult	1	USNM	Insects	[AUSTRALIA:Queensland: Townesville 27-X-1-IX-1987. T.Goertemiller Malaise trap]	Townsville, QLD, Australia	-19.25	146.8	GNIS-USGS	Australia	Queensland		Townsville		1 September 1987 - 27 October 1987	Goertemiller, T.	malaise trap		Burks, R. A. (Roger A.)	2012	Paratype			http://hol.osu.edu/spmInfo.html?id=OSUC%20268194
urn:lsid:biosci.ohio-state.edu:osuc_occurrences:OSUC__359633	en	PreservedSpecimen	OSUC 359633	urn:lsid:biosci.ohio-state.edu:osuc_names:307067	Oxyscelio clivi (MS)	female	adult	1	WINC	Insects	[S. Aust: Belair N.P. 4-11 Feb 1996 J.T. Jennings, M.T.]	Belair National Park, SA, Australia	-35.0131	138.6558	Wikipedia	Australia	South Australia				4 February 1996 - 11 February 1996	Jennings, J. T. (John T.)	malaise trap		Burks, R. A. (Roger A.)	2012	Paratype			http://hol.osu.edu/spmInfo.html?id=OSUC%20359633
urn:lsid:biosci.ohio-state.edu:osuc_occurrences:OSUC__359634	en	PreservedSpecimen	OSUC 359634	urn:lsid:biosci.ohio-state.edu:osuc_names:307067	Oxyscelio clivi (MS)	female	adult	1	WINC	Insects	[S. Aust: Belair N.P. 4-11 Feb 1996 J.T. Jennings, M.T.]	Belair National Park, SA, Australia	-35.0131	138.6558	Wikipedia	Australia	South Australia				4 February 1996 - 11 February 1996	Jennings, J. T. (John T.)	malaise trap		Burks, R. A. (Roger A.)	2012	Paratype			http://hol.osu.edu/spmInfo.html?id=OSUC%20359634
urn:lsid:biosci.ohio-state.edu:osuc_occurrences:OSUC__359635	en	PreservedSpecimen	OSUC 359635	urn:lsid:biosci.ohio-state.edu:osuc_names:307067	Oxyscelio clivi (MS)	female	adult	1	WINC	Insects	[S.Aust: Belair N.P. MT, 18-25.ii.1996 J.T. Jennings]	Belair National Park, SA, Australia	-35.0131	138.6558	Wikipedia	Australia	South Australia				18 February 1996 - 25 February 1996	Jennings, J. T. (John T.)	malaise trap		Burks, R. A. (Roger A.)	2012	Paratype			http://hol.osu.edu/spmInfo.html?id=OSUC%20359635
urn:lsid:biosci.ohio-state.edu:osuc_occurrences:OSUC__359636	en	PreservedSpecimen	OSUC 359636	urn:lsid:biosci.ohio-state.edu:osuc_names:307067	Oxyscelio clivi (MS)	female	adult	1	WINC	Insects	[S. Aust: Adelaide, Waite arboretum, Urrbrae 8-15 Feb. 1995 M. IQBAL, M.T.]	Urrbrae, Waite Arboretum, Adelaide, SA, Australia	-34.9681	138.6311	other label	Australia	South Australia		Urrbrae	Urrbrae is an adjacent city with Adelaide	8 February 1995 - 15 February 1995	Iqbal, M. (Muhammad)	malaise trap		Burks, R. A. (Roger A.)	2012	Paratype			http://hol.osu.edu/spmInfo.html?id=OSUC%20359636
urn:lsid:biosci.ohio-state.edu:osuc_occurrences:OSUC__359637	en	PreservedSpecimen	OSUC 359637	urn:lsid:biosci.ohio-state.edu:osuc_names:307067	Oxyscelio clivi (MS)	female	adult	1	WINC	Insects	[S. Aust: Adelaide, Waite arboretum, Urrbrae 8-15 Feb. 1995 M. IQBAL, M.T.]	Urrbrae, Waite Arboretum, Adelaide, SA, Australia	-34.9681	138.6311	other label	Australia	South Australia		Urrbrae	Urrbrae is an adjacent city with Adelaide	8 February 1995 - 15 February 1995	Iqbal, M. (Muhammad)	malaise trap		Burks, R. A. (Roger A.)	2012	Paratype			http://hol.osu.edu/spmInfo.html?id=OSUC%20359637
urn:lsid:biosci.ohio-state.edu:osuc_occurrences:OSUC__359638	en	PreservedSpecimen	OSUC 359638	urn:lsid:biosci.ohio-state.edu:osuc_names:307067	Oxyscelio clivi (MS)	female	adult	1	UQIC	Insects	[Yarragil 4P Catchment via Dwellingup W.A. 18-25.ii.1981 A. Postle Malaise trap]	Yarragil 4P Catchment, via Dwellingup, WA, Australia	-32.81	116.11	AGPN-Aust.	Australia	Western Australia				18 February 1981 - 25 February 1981	Postle, A.	malaise trap		Burks, R. A. (Roger A.)	2012	Paratype			http://hol.osu.edu/spmInfo.html?id=OSUC%20359638
urn:lsid:biosci.ohio-state.edu:osuc_occurrences:OSUC__359639	en	PreservedSpecimen	OSUC 359639	urn:lsid:biosci.ohio-state.edu:osuc_names:307067	Oxyscelio clivi (MS)	female	adult	1	ANIC	Insects	[Uralla 1/59 K.L. Taylor]	Uralla, NSW, Australia	-30.6486	151.5011	AGPN	Australia	New South Wales		Uralla		Jan-1959	Taylor, K. L. (Keith L.)	none specified		Burks, R. A. (Roger A.)	2012	Paratype			http://hol.osu.edu/spmInfo.html?id=OSUC%20359639
urn:lsid:biosci.ohio-state.edu:osuc_occurrences:OSUC__148379	en	PreservedSpecimen	OSUC 148379	urn:lsid:biosci.ohio-state.edu:osuc_names:307067	Oxyscelio clivi (MS)	female	adult	1	QMBA	Insects	[Near Broutha Scrub, Cooloola, SEQ, 23.iv.1981, open forest, G. Sarnes]	Cooloola, open forest, nr. Broutha Scrub, QLD, Australia	-26.0333	153.05	AGPN-Aust.	Australia	Queensland		Cooloola		23 April 1981	Sarnes, G.	none specified		Burks, R. A. (Roger A.)	2012	Paratype	open forest		http://hol.osu.edu/spmInfo.html?id=OSUC%20148379
urn:lsid:biosci.ohio-state.edu:osuc_occurrences:OSUC__449101	en	PreservedSpecimen	OSUC 449101	urn:lsid:biosci.ohio-state.edu:osuc_names:307067	Oxyscelio clivi (MS)	female	adult	1	WINC	Insects	[Sth.Aust.-Mt.Barker Bugle Range 10 km S.-P.Hudson Property 35°06'47"S 138°52'15"E 10-19 Mar. 2007 Malaise R.Lavigne]	Mount Barker, 35°06'47"S 138°52'15"E, Bugle Range, 10km S P.Hudson property, SA, Australia	-35.1131	138.8708	label	Australia	South Australia		Mount Barker		10 March 2007 - 19 March 2007	Lavigne, R.	malaise trap		Burks, R. A. (Roger A.)	2012	Paratype			http://hol.osu.edu/spmInfo.html?id=OSUC%20449101
urn:lsid:biosci.ohio-state.edu:osuc_occurrences:OSUC__359640	en	PreservedSpecimen	OSUC 359640	urn:lsid:biosci.ohio-state.edu:osuc_names:307067	Oxyscelio clivi (MS)	female	adult	1	QDPC	Insects	[Yarragil 4P Catchment via Dwellingup, W.A. 18-25.ii.1981 A. Postle. Malaise trap]	Yarragil 4P Catchment, via Dwellingup, WA, Australia	-32.81	116.11	AGPN-Aust.	Australia	Western Australia				18 February 1981 - 25 February 1981	Postle, A.	malaise trap		Burks, R. A. (Roger A.)	2012	Paratype			http://hol.osu.edu/spmInfo.html?id=OSUC%20359640
urn:lsid:biosci.ohio-state.edu:osuc_occurrences:OSUC__359641	en	PreservedSpecimen	OSUC 359641	urn:lsid:biosci.ohio-state.edu:osuc_names:307067	Oxyscelio clivi (MS)	female	adult	1	QDPC	Insects	[Yarragil 4P Catchment via Dwellingup, W.A. 18-25.ii.1981 A. Postle. Malaise trap]	Yarragil 4P Catchment, via Dwellingup, WA, Australia	-32.81	116.11	AGPN-Aust.	Australia	Western Australia				18 February 1981 - 25 February 1981	Postle, A.	malaise trap		Burks, R. A. (Roger A.)	2012	Paratype			http://hol.osu.edu/spmInfo.html?id=OSUC%20359641
urn:lsid:biosci.ohio-state.edu:osuc_occurrences:OSUC__359642	en	PreservedSpecimen	OSUC 359642	urn:lsid:biosci.ohio-state.edu:osuc_names:307067	Oxyscelio clivi (MS)	female	adult	1	ANIC	Insects	[WA- Walyunga NP. 40km NE Perth 24Dec1986 JB Noyes]	Walyunga National Park, 40km NE Perth, WA, Australia	-31.7167	116.0667	AGPN	Australia	Western Australia				24 December 1986	Noyes, J. S. (John S.)	none specified		Burks, R. A. (Roger A.)	2012	Paratype			http://hol.osu.edu/spmInfo.html?id=OSUC%20359642
urn:lsid:biosci.ohio-state.edu:osuc_occurrences:OSUC__449092	en	PreservedSpecimen	OSUC 449092	urn:lsid:biosci.ohio-state.edu:osuc_names:307067	Oxyscelio clivi (MS)	female	adult	1	WINC	Insects	[W.AUST: Mt. Cooke, 28.i-17.ii.91, M.S. Harvey & J.M. Waldock, M.T.]	Mount Cooke, WA, Australia	-32.4167	116.35	AGPN-Aust.	Australia	Western Australia		Mount Cooke		28 January 1991 - 17 February 1991	Harvey, M. S. & Waldock, J. M.	malaise trap		Burks, R. A. (Roger A.)	2012	Paratype			http://hol.osu.edu/spmInfo.html?id=OSUC%20449092
urn:lsid:biosci.ohio-state.edu:osuc_occurrences:OSUC__449093	en	PreservedSpecimen	OSUC 449093	urn:lsid:biosci.ohio-state.edu:osuc_names:307067	Oxyscelio clivi (MS)	female	adult	1	WINC	Insects	[W.AUST: Mt. Cooke, 28.i-17.ii.91, M.S. Harvey & J.M. Waldock, M.T.]	Mount Cooke, WA, Australia	-32.4167	116.35	AGPN-Aust.	Australia	Western Australia		Mount Cooke		28 January 1991 - 17 February 1991	Harvey, M. S. & Waldock, J. M.	malaise trap		Burks, R. A. (Roger A.)	2012	Paratype			http://hol.osu.edu/spmInfo.html?id=OSUC%20449093
urn:lsid:biosci.ohio-state.edu:osuc_occurrences:OSUC__359666	en	PreservedSpecimen	OSUC 359666	urn:lsid:biosci.ohio-state.edu:osuc_names:307067	Oxyscelio clivi (MS)	female	adult	1	ANIC	Insects	[Blackall Q. 15/3/29 A.P. Dodd]	Blackall, QLD, Australia	-24.4244	145.4658	AGPN	Australia	Queensland		Blackall		15 March 1929	Dodd, A. P. (Alan P.)	none specified		Burks, R. A. (Roger A.)	2012	Paratype			http://hol.osu.edu/spmInfo.html?id=OSUC%20359666
urn:lsid:biosci.ohio-state.edu:osuc_occurrences:OSUC__359667	en	PreservedSpecimen	OSUC 359667	urn:lsid:biosci.ohio-state.edu:osuc_names:307067	Oxyscelio clivi (MS)	female	adult	1	MVMA	Insects	[Murray Riv. 50 mls W of Wentworth NSW. 22 Nov. 1967. A.Neboiss]	Murray River, 50mi W Wentworth, NSW, Australia	-34.0539	141.1492	Google Earth	Australia	New South Wales			derived from AGPN	22 November 1967	Neboiss, A.	none specified		Burks, R. A. (Roger A.)	2012	Paratype			http://hol.osu.edu/spmInfo.html?id=OSUC%20359667
urn:lsid:biosci.ohio-state.edu:osuc_occurrences:OSUC__359668	en	PreservedSpecimen	OSUC 359668	urn:lsid:biosci.ohio-state.edu:osuc_names:307067	Oxyscelio clivi (MS)	female	adult	1	ANIC	Insects	[Pilliga N.S.W. 1/2/31 A.P.Dodd]	Pilliga, NSW, Australia	-30.3567	148.9011	AGPN	Australia	New South Wales		Pilliga		1 February 1931	Dodd, A. P. (Alan P.)	none specified		Burks, R. A. (Roger A.)	2012	Paratype			http://hol.osu.edu/spmInfo.html?id=OSUC%20359668
urn:lsid:biosci.ohio-state.edu:osuc_occurrences:OSUC__359669	en	PreservedSpecimen	OSUC 359669	urn:lsid:biosci.ohio-state.edu:osuc_names:307067	Oxyscelio clivi (MS)	female	adult	1	ANIC	Insects	[Goondiwindi Qld. Jany, 1928 A.P.Dodd]	Goondiwindi, QLD, Australia	-28.5333	150.3	AGPN-Aust.	Australia	Queensland		Goondiwindi		Jan-1928	Dodd, A. P. (Alan P.)	none specified		Burks, R. A. (Roger A.)	2012	Paratype			http://hol.osu.edu/spmInfo.html?id=OSUC%20359669
urn:lsid:biosci.ohio-state.edu:osuc_occurrences:OSUC__359670	en	PreservedSpecimen	OSUC 359670	urn:lsid:biosci.ohio-state.edu:osuc_names:307067	Oxyscelio clivi (MS)	female	adult	1	ANIC	Insects	[Goondiwindi Qld. Jany, 1928 A.P.Dodd]	Goondiwindi, QLD, Australia	-28.5333	150.3	AGPN-Aust.	Australia	Queensland		Goondiwindi		Jan-1928	Dodd, A. P. (Alan P.)	none specified		Burks, R. A. (Roger A.)	2012	Paratype			http://hol.osu.edu/spmInfo.html?id=OSUC%20359670
urn:lsid:biosci.ohio-state.edu:osuc_occurrences:OSUC__359665	en	PreservedSpecimen	OSUC 359665	urn:lsid:biosci.ohio-state.edu:osuc_names:307067	Oxyscelio clivi (MS)	female	adult	1	ANIC	Insects	[Goondiwindi Qld. Jany, 1928 A.P.Dodd]	Goondiwindi, QLD, Australia	-28.5333	150.3	AGPN-Aust.	Australia	Queensland		Goondiwindi		Jan-1928	Dodd, A. P. (Alan P.)	none specified		Burks, R. A. (Roger A.)	2012	Paratype			http://hol.osu.edu/spmInfo.html?id=OSUC%20359665
urn:lsid:biosci.ohio-state.edu:osuc_occurrences:QM__Reg.__No.__T35147	en	PreservedSpecimen	QM Reg. No. T35147	urn:lsid:biosci.ohio-state.edu:osuc_names:307067	Oxyscelio clivi (MS)	female	adult	1	QMBA	Insects	[SEQ;25°27'SX150°02'E Boggom.8,viaTaroom 12 Nov 96-Jan 1997 Cook&Monteith.Baited Flight Intercept 035]	Boggomoss No. 8, 25°27'S 150°02'E, FIT 035, via Taroom, QLD, Australia	-25.45	150.0333	label	Australia	Queensland			Boggom is an abbreviation of Boggomoss	12-Nov-1996 - Jan-1997	Cook & Monteith	flight intercept trap		Burks, R. A. (Roger A.)	2012	Paratype			http://hol.osu.edu/spmInfo.html?id=QM%20Reg.%20No.%20T35147
urn:lsid:biosci.ohio-state.edu:osuc_occurrences:OSUC__359671	en	PreservedSpecimen	OSUC 359671	urn:lsid:biosci.ohio-state.edu:osuc_names:307067	Oxyscelio clivi (MS)	female	adult	1	ANIC	Insects	[Goondiwindi Qld. Jany, 1928 A.P.Dodd]	Goondiwindi, QLD, Australia	-28.5333	150.3	AGPN-Aust.	Australia	Queensland		Goondiwindi		Jan-1928	Dodd, A. P. (Alan P.)	none specified		Burks, R. A. (Roger A.)	2012	Paratype			http://hol.osu.edu/spmInfo.html?id=OSUC%20359671
urn:lsid:biosci.ohio-state.edu:osuc_occurrences:OSUC__453940	en	PreservedSpecimen	OSUC 453940	urn:lsid:biosci.ohio-state.edu:osuc_names:307067	Oxyscelio clivi (MS)	female	adult	1	WINC	Insects	[S. AUST Gluepot Res. 33°44'00"S 139°59'05"E 1-8 Dec 2000 malaise trap Gluepot Surv.] [PLATYGASTROIDEA SCELIONIDAE SCELIO SP.]	Gluepot Reserve, 33°44'00"S 139°59'05"E, SA, Australia	-33.7333	139.9847	label	Australia	South Australia				1 December 2000 - 8 December 2000		malaise trap		Burks, R. A. (Roger A.)	2012	Paratype			http://hol.osu.edu/spmInfo.html?id=OSUC%20453940
urn:lsid:biosci.ohio-state.edu:osuc_occurrences:OSUC__453941	en	PreservedSpecimen	OSUC 453941	urn:lsid:biosci.ohio-state.edu:osuc_names:307067	Oxyscelio clivi (MS)	female	adult	1	WINC	Insects	[Yarragil 4P Catchment via Dwellingup, W.A. 18-28.v.1981 A. Postle Malaise trap]	Yarragil 4P Catchment, via Dwellingup, WA, Australia	-32.81	116.11	AGPN-Aust.	Australia	Western Australia				18 May 1981 - 28 May 1981	Postle, A.	malaise trap		Burks, R. A. (Roger A.)	2012	Paratype			http://hol.osu.edu/spmInfo.html?id=OSUC%20453941
urn:lsid:biosci.ohio-state.edu:osuc_occurrences:OSUC__462732	en	PreservedSpecimen	OSUC 462732	urn:lsid:biosci.ohio-state.edu:osuc_names:307067	Oxyscelio clivi (MS)	female	adult	1	CNCI	Insects	[AUSTRALIA: WA, 22 km E Cobra Station, 24°13.3'S 116°33.1'E , 381m, 26.IV-10.V.2003, M.E. Irwin, F,D, Parker, Malaise in dry wash]	22km E Cobra Station, 24°13.3'S 116°33.1'E, 381m, dry wash, WA, Australia	-24.2217	116.5517	label	Australia	Western Australia				26 April 2003 - 10 May 2003	Irwin, M. E. (Michael E.) & Parker, F. D.	malaise trap	WA-30	Burks, R. A. (Roger A.)	2012	Paratype	dry wash		http://hol.osu.edu/spmInfo.html?id=OSUC%20462732
urn:lsid:biosci.ohio-state.edu:osuc_occurrences:OSUC__462733	en	PreservedSpecimen	OSUC 462733	urn:lsid:biosci.ohio-state.edu:osuc_names:307067	Oxyscelio clivi (MS)	female	adult	1	CNCI	Insects	[AUSTRALIA: WA, 35 km N Marble Bar, 160 m, 20°54.5'S 119°59.1'E, 23.IV-8.V.2003, hand netted in burned area from Eucalyptus and Abutilon dioicum (Malvaceae) flowers; FD Parker, ME Irwin]	35km N Marble Bar, 20°54.5'S 119°59.1'E, 160m, burned area from Eucalptus and Abutilon dioicum (Malvaceae) flowers, WA, Australia	-20.9083	119.985	label	Australia	Western Australia				23 April 2003 - 8 May 2003	Parker, F. D. & Irwin, M. E. (Michael E.)	net		Burks, R. A. (Roger A.)	2012	Paratype	burned area from Eucalptus and Abutilon dioicum (Malvaceae) flowers		http://hol.osu.edu/spmInfo.html?id=OSUC%20462733
urn:lsid:biosci.ohio-state.edu:osuc_occurrences:OSUC__462734	en	PreservedSpecimen	OSUC 462734	urn:lsid:biosci.ohio-state.edu:osuc_names:307067	Oxyscelio clivi (MS)	female	adult	1	CNCI	Insects	[AUSTRALIA: WA, 22 km E Cobra Station, 24°13.3'S 116°33.1'E , 381m, 26.IV-10.V.2003, M.E. Irwin, F,D, Parker, Malaise in dry wash]	22km E Cobra Station, 24°13.3'S 116°33.1'E, 381m, dry wash, WA, Australia	-24.2217	116.5517	label	Australia	Western Australia				26 April 2003 - 10 May 2003	Irwin, M. E. (Michael E.) & Parker, F. D.	malaise trap	WA-30	Burks, R. A. (Roger A.)	2012	Paratype	dry wash		http://hol.osu.edu/spmInfo.html?id=OSUC%20462734
urn:lsid:biosci.ohio-state.edu:osuc_occurrences:OSUC__462735	en	PreservedSpecimen	OSUC 462735	urn:lsid:biosci.ohio-state.edu:osuc_names:307067	Oxyscelio clivi (MS)	female	adult	1	CNCI	Insects	[AUSTRALIA: WA, 82 km S jct Karijini Dr on Great Northern Hwy, 694 m, 16-17.V.2003, 23°07.3'S 119°05.5'E, MT in wash with pools, ME Irwin, FD Parker]	Great Northern Highway, 23°07.3'S 119°05.5'E, 694m, wash with pools, 82km S jct. Karijini Drive, WA, Australia	-23.1217	119.0917	label	Australia	Western Australia				16 May 2003 - 17 May 2003	Irwin, M. E. (Michael E.) & Parker, F. D.	malaise trap		Burks, R. A. (Roger A.)	2012	Paratype	wash with pools		http://hol.osu.edu/spmInfo.html?id=OSUC%20462735
urn:lsid:biosci.ohio-state.edu:osuc_occurrences:OSUC__462736	en	PreservedSpecimen	OSUC 462736	urn:lsid:biosci.ohio-state.edu:osuc_names:307067	Oxyscelio clivi (MS)	female	adult	1	CNCI	Insects	[AUSTRALIA: WA, 82 km S jct Karijini Dr on Great Northern Hwy, 694 m, 16-17.V.2003, 23°07.3'S 119°05.5'E, MT in wash with pools, ME Irwin, FD Parker]	Great Northern Highway, 23°07.3'S 119°05.5'E, 694m, wash with pools, 82km S jct. Karijini Drive, WA, Australia	-23.1217	119.0917	label	Australia	Western Australia				16 May 2003 - 17 May 2003	Irwin, M. E. (Michael E.) & Parker, F. D.	malaise trap		Burks, R. A. (Roger A.)	2012	Paratype	wash with pools		http://hol.osu.edu/spmInfo.html?id=OSUC%20462736
urn:lsid:biosci.ohio-state.edu:osuc_occurrences:OSUC__368229	en	PreservedSpecimen	OSUC 368229	urn:lsid:biosci.ohio-state.edu:osuc_names:307071	Oxyscelio corrugationis (MS)	female	adult	1	ANIC	Insects	[17.06S 145.37E QLD GS2 Mt Edith 1050m 3 Jan-4 Feb 1995 P.Zborowski Malaise trap]	Mount Edith, 17°06'S 145°38'E, 1050m, GS2, QLD, Australia	-17.1	145.6333	label	Australia	Queensland				3 January 1995 - 4 February 1995	Zborowski, P.	malaise trap		Burks, R. A. (Roger A.)	2012	Holotype			http://hol.osu.edu/spmInfo.html?id=OSUC%20368229
urn:lsid:biosci.ohio-state.edu:osuc_occurrences:OSUC__368228	en	PreservedSpecimen	OSUC 368228	urn:lsid:biosci.ohio-state.edu:osuc_names:307071	Oxyscelio corrugationis (MS)	female	adult	1	ANIC	Insects	[17.06S 145.36E 1150m GS1 Mt Haig QLD 1 Dec 1994-3 Jan 1995 P.Zborowski F I Trap ANIC]	Mount Haig, 17°06'S 145°36'E, 1150m, GS1, QLD, Australia	-17.1	145.6	label	Australia	Queensland				1 December 1994 - 3 January 1995	Zborowski, P.	flight intercept trap		Burks, R. A. (Roger A.)	2012	Paratype			http://hol.osu.edu/spmInfo.html?id=OSUC%20368228
urn:lsid:biosci.ohio-state.edu:osuc_occurrences:OSUC__227543	en	PreservedSpecimen	OSUC 227543	urn:lsid:biosci.ohio-state.edu:osuc_names:307071	Oxyscelio corrugationis (MS)	female	adult	1	CNCI	Insects	[AUSTRALIA Qld: Wongabel 3 February 1989 H. Howden]	Wongabel State Forest, QLD, Australia	-17.3167	145.4667	AGPN-Aust.	Australia	Queensland				3 February 1989	Howden, H. (Henry)	none specified		Burks, R. A. (Roger A.)	2012	Paratype			http://hol.osu.edu/spmInfo.html?id=OSUC%20227543
urn:lsid:biosci.ohio-state.edu:osuc_occurrences:QDPC__0-165741	en	PreservedSpecimen	QDPC 0-165741	urn:lsid:biosci.ohio-state.edu:osuc_names:307071	Oxyscelio corrugationis (MS)	female	adult	1	QDPC	Insects	[7.5 km NNW Kuranda, Q. 20.ii.-20.iii.1985 Storey & Halfpapp Malaise trap]	7.5km NNW Kuranda, QLD, Australia	-16.7747	145.6136	Google Earth	Australia	Queensland			derived from AGPN	20 February 1985 - 20 March 1985	Storey & Halfpapp	malaise trap		Burks, R. A. (Roger A.)	2012	Paratype			http://hol.osu.edu/spmInfo.html?id=QDPC%200-165741
urn:lsid:biosci.ohio-state.edu:osuc_occurrences:OSUC__227555	en	PreservedSpecimen	OSUC 227555	urn:lsid:biosci.ohio-state.edu:osuc_names:307071	Oxyscelio corrugationis (MS)	female	adult	1	CNCI	Insects	[AUSTRALIA:Qld. Davis Creek N.i 10Km. E.Mareeba L.Masner,MT][Feb. 17-24,1984 Rain & sclerophyl forests]	Davies Creek National Park, mixed tropical rainforest & sclerophyll forest, 10km E Mareeba, QLD, Australia	-17.0072	145.5744	AGPN	Australia	Queensland				17 February 1984 - 24 February 1984	Masner, L. (Lubomír)	malaise trap		Burks, R. A. (Roger A.)	2012	Paratype	mixed tropical rainforest & sclerophyll forest		http://hol.osu.edu/spmInfo.html?id=OSUC%20227555
urn:lsid:biosci.ohio-state.edu:osuc_occurrences:OSUC__227556	en	PreservedSpecimen	OSUC 227556	urn:lsid:biosci.ohio-state.edu:osuc_names:307071	Oxyscelio corrugationis (MS)	female	adult	1	CNCI	Insects	[AUSTRALIA:Qld. Davis Creek N.i 10Km. E.Mareeba L.Masner,MT][Feb. 17-24,1984 Rain & sclerophyl forests]	Davies Creek National Park, mixed tropical rainforest & sclerophyll forest, 10km E Mareeba, QLD, Australia	-17.0072	145.5744	AGPN	Australia	Queensland				17 February 1984 - 24 February 1984	Masner, L. (Lubomír)	malaise trap		Burks, R. A. (Roger A.)	2012	Paratype	mixed tropical rainforest & sclerophyll forest		http://hol.osu.edu/spmInfo.html?id=OSUC%20227556
urn:lsid:biosci.ohio-state.edu:osuc_occurrences:OSUC__462578	en	PreservedSpecimen	OSUC 462578	urn:lsid:biosci.ohio-state.edu:osuc_names:307071	Oxyscelio corrugationis (MS)	female	adult	1	CNCI	Insects	[AUSTRALIA: QLD Wooroonooran Nat. Park 17°34'06"S 145°42'21"E 500m, 10.IX.2004, s.s. L. Masner, rainforest, Q-7b]	Wooroonooran National Park, 17°34'06"S 145°42'21"E, 500m, Q-7b, rainforest, QLD, Australia	-17.5683	145.7058	label	Australia	Queensland				10 September 2004	Masner, L. (Lubomír)	screen sweeping	Q-7b	Burks, R. A. (Roger A.)	2012	Paratype	rainforest		http://hol.osu.edu/spmInfo.html?id=OSUC%20462578
urn:lsid:biosci.ohio-state.edu:osuc_occurrences:QM__Reg.__No.__T35159	en	PreservedSpecimen	QM Reg. No. T35159	urn:lsid:biosci.ohio-state.edu:osuc_names:307075	Oxyscelio dissimulationis (MS)	female	adult	1	QMBA	Insects	[SEQ: 25°29'SX150°08'E Boggom.30, via Taroom 14Nov96-Jan1997 Cook&Monteith. Baited Flight Intercept 057]	Boggomoss No. 30, 25°29'S 150°08'E, FIT 057, via Taroom, QLD, Australia	-25.4833	150.1333	label	Australia	Queensland			Boggom is an abbreviation of Boggomoss	14-Nov-1996 - Jan-1997	Cook & Monteith	flight intercept trap	FIT 057	Burks, R. A. (Roger A.)	2012	Holotype			http://hol.osu.edu/spmInfo.html?id=QM%20Reg.%20No.%20T35159
urn:lsid:biosci.ohio-state.edu:osuc_occurrences:OSUC__445333	en	PreservedSpecimen	OSUC 445333	urn:lsid:biosci.ohio-state.edu:osuc_names:307075	Oxyscelio dissimulationis (MS)	female	adult	1	WINC	Insects	[Camp A. Fraser Is. Q. 11-13.x.1978 I.D. Galloway]	Fraser Island, camp A, QLD, Australia	-25.25	153.1667	AGPN	Australia	Queensland				11 October 1978 - 13 October 1978	Galloway, I. D.	none specified		Burks, R. A. (Roger A.)	2012	Paratype			http://hol.osu.edu/spmInfo.html?id=OSUC%20445333
urn:lsid:biosci.ohio-state.edu:osuc_occurrences:OSUC__445334	en	PreservedSpecimen	OSUC 445334	urn:lsid:biosci.ohio-state.edu:osuc_names:307075	Oxyscelio dissimulationis (MS)	male	adult	1	WINC	Insects	[AUSTRALIA S.E.Qld. Camp Mountain 7.xii.1979 I.D. Galloway Sweeping]	Camp Mountain, QLD, Australia	-27.4	152.88	AGPN-Aust.	Australia	Queensland		Camp Mountain		7 December 1979	Galloway, I. D.	sweeping		Burks, R. A. (Roger A.)	2012	Paratype			http://hol.osu.edu/spmInfo.html?id=OSUC%20445334
urn:lsid:biosci.ohio-state.edu:osuc_occurrences:OSUC__359737	en	PreservedSpecimen	OSUC 359737	urn:lsid:biosci.ohio-state.edu:osuc_names:307075	Oxyscelio dissimulationis (MS)	male	adult	1	ANIC	Insects	[15.47S 145.14E Shiptons Flat 17-19Oct.1980Q J.C. Cardale ex ethanol] [caught in Malaise trap.]	Shiptons Flat, 15°47'S 145°14'E, QLD, Australia	-15.7833	145.2333	label	Australia	Queensland				17 October 1980 - 19 October 1980	Cardale, J. C. (Josephine C.)	malaise trap		Burks, R. A. (Roger A.)	2012	Paratype			http://hol.osu.edu/spmInfo.html?id=OSUC%20359737
urn:lsid:biosci.ohio-state.edu:osuc_occurrences:OSUC__359623	en	PreservedSpecimen	OSUC 359623	urn:lsid:biosci.ohio-state.edu:osuc_names:307082	Oxyscelio hamorum (MS)	female	adult	1	ANIC	Insects	[Alpine Creek Kiandra 21 March 1962 E F Riek NSW]	Alpine Creek, Kiandra, NSW, Australia	-35.9239	148.5922	Google Earth	Australia	New South Wales			creek is nr. Kiandra; derived from AGPN	21 March 1962	Riek, E. F. (Edgar F.)	none specified		Burks, R. A. (Roger A.)	2012	Paratype			http://hol.osu.edu/spmInfo.html?id=OSUC%20359623
urn:lsid:biosci.ohio-state.edu:osuc_occurrences:OSUC__359624	en	PreservedSpecimen	OSUC 359624	urn:lsid:biosci.ohio-state.edu:osuc_names:307082	Oxyscelio hamorum (MS)	female	adult	1	ANIC	Insects	[36.12S 148.43E Dainers Gap NSW, 6 Feb. 1974 P. Morrow] [Ex. Eucalyptus stellulata] [1585 metres. Euc. pauciflora, stellulata and perriniana forest.]	Dainers Gap, 36°12'S 148°43'E, 1585m, Eucalyptus pauciflora, stellulata, and perriniana forest, NSW, Australia	-36.2	148.7167	label	Australia	New South Wales				6 February 1974	Morrow, P.	none specified		Burks, R. A. (Roger A.)	2012	Paratype	Eucalyptus pauciflora, stellulata, and perriniana forest	Eucalyptus stellulata	http://hol.osu.edu/spmInfo.html?id=OSUC%20359624
urn:lsid:biosci.ohio-state.edu:osuc_occurrences:OSUC__359625	en	PreservedSpecimen	OSUC 359625	urn:lsid:biosci.ohio-state.edu:osuc_names:307082	Oxyscelio hamorum (MS)	female	adult	1	ANIC	Insects	[36.12S 148.43E Dainers Gap NSW. 6 Mar. 1974 P. Morrow] [Ex. Eucalyptus stellulata] [1585 metres. Euc. pauciflora, stellulata and perriniana forest.]	Dainers Gap, 36°12'S 148°43'E, 1585m, Eucalyptus pauciflora, stellulata, and perriniana forest, NSW, Australia	-36.2	148.7167	label	Australia	New South Wales				6 March 1974	Morrow, P.	none specified		Burks, R. A. (Roger A.)	2012	Paratype	Eucalyptus pauciflora, stellulata, and perriniana forest	Eucalyptus stellulata	http://hol.osu.edu/spmInfo.html?id=OSUC%20359625
urn:lsid:biosci.ohio-state.edu:osuc_occurrences:OSUC__359626	en	PreservedSpecimen	OSUC 359626	urn:lsid:biosci.ohio-state.edu:osuc_names:307082	Oxyscelio hamorum (MS)	female	adult	1	ANIC	Insects	[41.06S 147.53E 1km EbyN Herrick TAS 29&30Jan 1983 I.D.Naumann & J.C.Cardale ex ethanol] [Oxyscelio det.I.D.Galloway, 1983]	1km NE Herrick, 41°06'S 147°53'E, TAS, Australia	-41.06	147.53	label	Australia	Tasmania				29 January 1983 - 30 January 1983	Naumann, I. D. (Ian D.) & Cardale, J. C. (Josephine C.)	none specified		Burks, R. A. (Roger A.)	2012	Holotype			http://hol.osu.edu/spmInfo.html?id=OSUC%20359626
urn:lsid:biosci.ohio-state.edu:osuc_occurrences:OSUC__462591	en	PreservedSpecimen	OSUC 462591	urn:lsid:biosci.ohio-state.edu:osuc_names:307082	Oxyscelio hamorum (MS)	female	adult	1	CNCI	Insects	[AUSTRALIA:Vic. Mt.Stirling,1270m 37°07'S 146°28'E 18-28.ii.1993 A. Newton, FIT]	Mount Stirling, 37°07'S 146°28'E, 1270m, VIC, Australia	-37.1167	146.4667	label	Australia	Victoria				18 February 1993 - 28 February 1993	Newton, A. (Alfred)	flight intercept trap		Burks, R. A. (Roger A.)	2012	Paratype			http://hol.osu.edu/spmInfo.html?id=OSUC%20462591
urn:lsid:biosci.ohio-state.edu:osuc_occurrences:OSUC__149521	en	PreservedSpecimen	OSUC 149521	urn:lsid:biosci.ohio-state.edu:osuc_names:5009	Oxyscelio carinatus	female	adult	1	AEIC	Insects	[Oak forest, 7800', Mt. Data, Phil., Dec. 31, 1952, H. M. & D. Townes; Camptoteleia carianta Kieff. Balt. '57]	Mount Data, 7800ft, Mountain, Philippines	16.8789	120.8406	GEOnet	Philippines	Mountain				31 December 1952	Townes, H. M. & Townes, D.	none specified		Baltazar, C. R. (Clare R.)	1957				http://hol.osu.edu/spmInfo.html?id=OSUC%20149521
urn:lsid:biosci.ohio-state.edu:osuc_occurrences:OSUC__268272	en	PreservedSpecimen	OSUC 268272	urn:lsid:biosci.ohio-state.edu:osuc_names:5009	Oxyscelio carinatus	female	adult	1	USNM	Insects	[Mt.Makiling Luzon, Baker]	Mount Makiling (Maquiling), Laguna Prov., Philippines	14.1364	121.1944	GEOnet	Philippines	Laguna			Maquiling is a variant name of Mt. Makiling	No Date	Baker	none specified		Burks, R. A. (Roger A.)	2010				http://hol.osu.edu/spmInfo.html?id=OSUC%20268272
urn:lsid:biosci.ohio-state.edu:osuc_occurrences:OSUC__240936	en	PreservedSpecimen	OSUC 240936	urn:lsid:biosci.ohio-state.edu:osuc_names:5009	Oxyscelio carinatus	female	adult	1	ROME	Insects	[PHILIPPINES Negros Ori. Cuernos de Negros 7km W Valencia 700m MT/YPT 31.iii-8.iv.1988 Darling Mayordo9°17'N123°15'E 1°for.edge ROM 873097]	Cuernos de Negros Mountain, 09°17'N 123°15'E, 700m, ROM 873097, 1° forest edge, 7km W Valencia, Negros Oriental Prov., Philippines	9.2833	123.25	label	Philippines	Negros Oriental				31 March 1988 - 8 April 1988	Darling & Mayordo	malaise trap/yellow pan trap		Burks, R. A. (Roger A.)	2010		1° forest edge		http://hol.osu.edu/spmInfo.html?id=OSUC%20240936
urn:lsid:biosci.ohio-state.edu:osuc_occurrences:OSUC__369057	en	PreservedSpecimen	OSUC 369057	urn:lsid:biosci.ohio-state.edu:osuc_names:5009	Oxyscelio carinatus	female	adult	1	CNCI	Insects	[PHILIPPINES Camarines Sur: Paniccauson, Naga 11-16.XII.1990 D.M. General, PT]	Naga, Panicuason Barangay, Luzon Isl., Naga City, Philippines	13.6192	123.1814	GEOnet	Philippines	Naga City		Naga	Naga City is located within Camarines Sur Prov.	11 December 1990 - 16 December 1990	General, D. M. (David M.)	pan trap		Burks, R. A. (Roger A.)	2010				http://hol.osu.edu/spmInfo.html?id=OSUC%20369057
urn:lsid:biosci.ohio-state.edu:osuc_occurrences:ROMEnt__Spec.__No.__112206	en	PreservedSpecimen	ROMEnt Spec. No. 112206	urn:lsid:biosci.ohio-state.edu:osuc_names:5009	Oxyscelio carinatus	female	adult	1	ROME	Insects	[PHILIPPINES, Negros Oriental: Cuernos de Negros, 7 km W Valencia. 13-19 JUN 1987 DC Darling, E Mayordo ROM 873058] [Malaise trap w/ pans 9°17'N 123°15'E 700m] [Oxyscelio sp. Det. A. Guidotti 2008]	Cuernos de Negros Mountain, 09°17'N 123°15'E, 700m, ROM 873058, 1° forest edge, 7km W Valencia, Negros Oriental Prov., Philippines	9.2833	123.25	label	Philippines	Negros Oriental				13 June 1987 - 19 June 1987	Darling, D. C. (D. Christopher) & Mayordo, E.	malaise trap/pan trap	ROM 873058	Burks, R. A. (Roger A.)	2010		1° forest edge		http://hol.osu.edu/spmInfo.html?id=ROMEnt%20Spec.%20No.%20112206
urn:lsid:biosci.ohio-state.edu:osuc_occurrences:ROMEnt__Spec.__No.__112212	en	PreservedSpecimen	ROMEnt Spec. No. 112212	urn:lsid:biosci.ohio-state.edu:osuc_names:5009	Oxyscelio carinatus	female	adult	1	ROME	Insects	[PHILIPPINES, Negros Oriental: Cuernos de Negros, 7 km W Valencia. 19-25 JUN 1987 DC Darling, E Mayordo ROM 873059] [Malaise trap w/ pans 9°17'N 123°15'E 700m] [Oxyscelio sp. Det. A. Guidotti 2008]	Cuernos de Negros Mountain, 09°17'N 123°15'E, 700m, ROM 873059, 1° forest edge, 7km W Valencia, Negros Oriental Prov., Philippines	9.2833	123.25	label	Philippines	Negros Oriental				19 June 1987 - 25 June 1987	Darling, D. C. (D. Christopher) & Mayordo, E.	malaise trap/pan trap	ROM 873059	Burks, R. A. (Roger A.)	2010		1° forest edge		http://hol.osu.edu/spmInfo.html?id=ROMEnt%20Spec.%20No.%20112212
urn:lsid:biosci.ohio-state.edu:osuc_occurrences:ROMEnt__Spec.__No.__112218	en	PreservedSpecimen	ROMEnt Spec. No. 112218	urn:lsid:biosci.ohio-state.edu:osuc_names:5009	Oxyscelio carinatus	female	adult	1	ROME	Insects	[PHILIPPINES, Negros Oriental: Cuernos de Negros, 7 km W Valencia. 19-25 JUN 1987 DC Darling, E Mayordo ROM 873059] [Malaise trap w/ pans 9°17'N 123°15'E 700m] [Oxyscelio sp. Det. A. Guidotti 2008]	Cuernos de Negros Mountain, 09°17'N 123°15'E, 700m, ROM 873059, 1° forest edge, 7km W Valencia, Negros Oriental Prov., Philippines	9.2833	123.25	label	Philippines	Negros Oriental				19 June 1987 - 25 June 1987	Darling, D. C. (D. Christopher) & Mayordo, E.	malaise trap/pan trap	ROM 873059	Burks, R. A. (Roger A.)	2010		1° forest edge		http://hol.osu.edu/spmInfo.html?id=ROMEnt%20Spec.%20No.%20112218
urn:lsid:biosci.ohio-state.edu:osuc_occurrences:ROMEnt__Spec.__No.__112220	en	PreservedSpecimen	ROMEnt Spec. No. 112220	urn:lsid:biosci.ohio-state.edu:osuc_names:5009	Oxyscelio carinatus	male	adult	1	ROME	Insects	[PHILIPPINES, Negros Oriental: Cuernos de Negros, 7 km W Valencia. 25-29 JUN 1987 DC Darling, E Mayordo ROM 873060] [Malaise trap w/ pans 1° forest edge. 700m 9°17'N 123°15'E] [Oxyscelio sp. Det. A. Guidotti 2008]	Cuernos de Negros Mountain, 09°17'N 123°15'E, 700m, ROM 873060, 1° forest edge, 7km W Valencia, Negros Oriental Prov., Philippines	9.2833	123.25	label	Philippines	Negros Oriental				25 June 1987 - 29 June 1987	Darling, D. C. (D. Christopher) & Mayordo, E.	malaise trap/pan trap	ROM 873060	Burks, R. A. (Roger A.)	2010		1° forest edge		http://hol.osu.edu/spmInfo.html?id=ROMEnt%20Spec.%20No.%20112220
urn:lsid:biosci.ohio-state.edu:osuc_occurrences:ROMEnt__Spec.__No.__112225	en	PreservedSpecimen	ROMEnt Spec. No. 112225	urn:lsid:biosci.ohio-state.edu:osuc_names:5009	Oxyscelio carinatus	female	adult	1	ROME	Insects	[PHILIPPINES, Negros Oriental: Cuernos de Negros, 7 km W Valencia. 21-31 JUL 1987 DC Darling, E Mayordo ROM 873064] [Malaise trap w/ pans 9°17'N 123°15'E 700m] [Oxyscelio sp. Det. A. Guidotti 2008]	Cuernos de Negros Mountain, 09°17'N 123°15'E, 700m, ROM 873064, 7km W Valencia, Negros Oriental Prov., Philippines	9.2833	123.25	label	Philippines	Negros Oriental				21 July 1987 - 31 July 1987	Darling, D. C. (D. Christopher) & Mayordo, E.	malaise trap/pan trap	ROM 873064	Burks, R. A. (Roger A.)	2010				http://hol.osu.edu/spmInfo.html?id=ROMEnt%20Spec.%20No.%20112225
urn:lsid:biosci.ohio-state.edu:osuc_occurrences:ROMEnt__Spec.__No.__112684	en	PreservedSpecimen	ROMEnt Spec. No. 112684	urn:lsid:biosci.ohio-state.edu:osuc_names:5009	Oxyscelio carinatus	male	adult	1	ROME	Insects	[PHILIPPINES, Negros Oriental: Cuernos de Negros 7 km W. Valencia. 700m 31 AUG-7 SEP 1987 DC Darling ROM 873069] [Malaise trap w/ pans 1° forest edge. 700m 9°17'N 123°15'E] [Oxyscelio sp. Det. A. Guidotti 2008]	Cuernos de Negros Mountain, 09°17'N 123°15'E, 700m, ROM 873069, 1° forest edge, 7km W Valencia, Negros Oriental Prov., Philippines	9.2833	123.25	label	Philippines	Negros Oriental				31 August 1987 - 7 September 1987	Darling, D. C. (D. Christopher)	malaise trap/pan trap	ROM 873069	Burks, R. A. (Roger A.)	2010		1° forest edge		http://hol.osu.edu/spmInfo.html?id=ROMEnt%20Spec.%20No.%20112684
urn:lsid:biosci.ohio-state.edu:osuc_occurrences:ROMEnt__Spec.__No.__112685	en	PreservedSpecimen	ROMEnt Spec. No. 112685	urn:lsid:biosci.ohio-state.edu:osuc_names:5009	Oxyscelio carinatus	male	adult	1	ROME	Insects	[PHILIPPINES, Negros Oriental: Cuernos de Negros 7 km W Valencia 700m. 15-21 SEP 1987 ROM 873071. DC Darling] [Malaise trap w/ pans 1° forest edge. 700m 9°17'N 123°15'E] [Oxyscelio sp. Det. A. Guidotti 2008]	Cuernos de Negros Mountain, 09°17'N 123°15'E, 700m, ROM 873071, 1° forest edge, 7km W Valencia, Negros Oriental Prov., Philippines	9.2833	123.25	label	Philippines	Negros Oriental				15 September 1987 - 21 September 1987	Darling, D. C. (D. Christopher)	malaise trap/pan trap	ROM 873071	Burks, R. A. (Roger A.)	2010		1° forest edge		http://hol.osu.edu/spmInfo.html?id=ROMEnt%20Spec.%20No.%20112685
urn:lsid:biosci.ohio-state.edu:osuc_occurrences:OSUC__369365	en	PreservedSpecimen	OSUC 369365	urn:lsid:biosci.ohio-state.edu:osuc_names:309299	Oxyscelio lunae (MS)	female	adult	1	CNCI	Insects	[CAMEROUN; Nkoemvon August 1980 D.Jackson MT]	Nkoemvom, Cameroon	2.8	11.1333	GEOnet	Cameroon			Nkoemvom		Aug-1980	Jackson, D.	malaise trap		Burks, R. A. (Roger A.)	2012	Holotype			http://hol.osu.edu/spmInfo.html?id=OSUC%20369365
urn:lsid:biosci.ohio-state.edu:osuc_occurrences:OSUC__369409	en	PreservedSpecimen	OSUC 369409	urn:lsid:biosci.ohio-state.edu:osuc_names:309299	Oxyscelio lunae (MS)	female	adult	1	CNCI	Insects	[GUINEA: Mt. Nimba 7°41'N 8°23'W xii.90-iii.1991, L. Leblanc, rainforest]	Mount Nimba, 07°41'N 08°23'W, rainforest, Lola Pref., Guinea	7.6833	-8.3833	label	Guinea	Lola				Dec-1990 - Mar-1991	Leblanc, L. (Luc)	none specified		Burks, R. A. (Roger A.)	2012	Paratype	rainforest		http://hol.osu.edu/spmInfo.html?id=OSUC%20369409
urn:lsid:biosci.ohio-state.edu:osuc_occurrences:OSUC__320841	en	PreservedSpecimen	OSUC 320841	urn:lsid:biosci.ohio-state.edu:osuc_names:309299	Oxyscelio lunae (MS)	female	adult	1	SAMC	Insects	[Central African Republic Prefecture Sangha-Mbaéré Parc National de Dzanga-Ndoki, 38.6km 173°S Lidjombo] [2°21.60'N 16°03.20'E 350m 25-26.v.2001, S. van Noort Malaise trap, CAR01-M213 Lowland rainforest]	Dzanga-Ndoki National Park, 02°21.60'N 16°03.20'E, 350m, CAR01-M213, lowland rainforest, 38.6km (173°) S Lidjombo, Sangha-Mbaéré Préf. Écon., Central African Republic	2.36	16.0533	label	Central African Republic	Sangha-Mbaéré				25 May 2001 - 26 May 2001	van Noort, S. (Simon)	malaise trap	CAR01-M213	Burks, R. A. (Roger A.)	2012	Paratype	lowland rainforest		http://hol.osu.edu/spmInfo.html?id=OSUC%20320841
urn:lsid:biosci.ohio-state.edu:osuc_occurrences:OSUC__320842	en	PreservedSpecimen	OSUC 320842	urn:lsid:biosci.ohio-state.edu:osuc_names:309299	Oxyscelio lunae (MS)	female	adult	1	SAMC	Insects	[Central African Republic Prefecture Sangha-Mbaéré Réserve Spéciale de Forêt Dense de Dzanga-Sangha 12.7km 326° NW Bayanga] [3°00.27'N 16°11.55'E 420m 11-12.v.2001 S. van Noort Malaise trap, CAR01 M99 Lowland Rainforest]	Dzanga-Sangha Special Reserve, 03°00.27'N 16°11.55'E, 420m, CAR01-M86, lowland rainforest, 12.7km (326°) NW Bayanga, Sangha-Mbaéré Préf. Écon., Central African Republic	3.0045	16.1925	label	Central African Republic	Sangha-Mbaéré				11 May 2001 - 12 May 2001	van Noort, S. (Simon)	malaise trap		Burks, R. A. (Roger A.)	2012	Paratype	lowland rainforest		http://hol.osu.edu/spmInfo.html?id=OSUC%20320842
urn:lsid:biosci.ohio-state.edu:osuc_occurrences:OSUC__176091	en	PreservedSpecimen	OSUC 176091	urn:lsid:biosci.ohio-state.edu:osuc_names:309299	Oxyscelio lunae (MS)	female	adult	1	SAMC	Insects	[Central African Republic, Prefecture Sangha-Mbaéré Parc National de Dzanga-Ndoki, 38.6km 173°S Lidjombo] [2°21.60'N 16°03.20'E 350m, 22-23.v.2001.S.van Noort Malaise trap, CAR01-M182, Lowland rainforest]	Dzanga-Ndoki National Park, 02°21.60'N 16°03.20'E, 350m, CAR01-M182, lowland rainforest, 38.6km (173°) S Lidjombo, Sangha-Mbaéré Préf. Écon., Central African Republic	2.36	16.0533	label	Central African Republic	Sangha-Mbaéré				22 May 2001 - 23 May 2001	van Noort, S. (Simon)	malaise trap	CAR01-M182	Burks, R. A. (Roger A.)	2012	Paratype	lowland rainforest		http://hol.osu.edu/spmInfo.html?id=OSUC%20176091
urn:lsid:biosci.ohio-state.edu:osuc_occurrences:OSUC__320828	en	PreservedSpecimen	OSUC 320828	urn:lsid:biosci.ohio-state.edu:osuc_names:309299	Oxyscelio lunae (MS)	female	adult	1	CNCI	Insects	[TOGO: 10 km W Kapalime 17.xii.1988 JS Noyes coll.]	10km W Kpalimé, Togo	6.9508	.5581	Google Earth	Togo				derived from GEOnet	17 December 1988	Noyes, J. S. (John S.)	none specified		Burks, R. A. (Roger A.)	2012	Paratype			http://hol.osu.edu/spmInfo.html?id=OSUC%20320828
urn:lsid:biosci.ohio-state.edu:osuc_occurrences:OSUC__218855	en	PreservedSpecimen	OSUC 218855	urn:lsid:biosci.ohio-state.edu:osuc_names:309299	Oxyscelio lunae (MS)	female	adult	1	SAMC	Insects	[Central African Republic, Prefecture Sangha-Mbaéré Parc National de Dzanga-Ndoki, Mabéa Bai, 21.4km, 53°NE Bayanga] [3°02.01'N 16°24.57'E 510M, 1-2.v.2001, S. van Noort, Malaise trap, CAR01-M03, Lowland Rainforest, marsh clearing]	Dzanga-Ndoki National Park, 03°02.01'N 16°24.57'E, 510m, CAR01-M03, lowland rainforest / marsh clearing, Mabéa Bai, 21.4km (53°) NE Bayanga, Sangha-Mbaéré Préf. Écon., Central African Republic	3.0335	16.4095	label	Central African Republic	Sangha-Mbaéré				1 May 2001 - 2 May 2001	van Noort, S. (Simon)	malaise trap	CAR01-M03	Burks, R. A. (Roger A.)	2012	Paratype	lowland rainforest; marsh clearing		http://hol.osu.edu/spmInfo.html?id=OSUC%20218855
urn:lsid:biosci.ohio-state.edu:osuc_occurrences:OSUC__320838	en	PreservedSpecimen	OSUC 320838	urn:lsid:biosci.ohio-state.edu:osuc_names:309299	Oxyscelio lunae (MS)	female	adult	1	SAMC	Insects	[Central African Republic Prefecture Sanga-Mbaéré Parc National de Dzanga-Ndoki 38.6km 173° S Lidjombo] [2°21.60'N 16°03.20'E 350m 21-22.v.2001, S. van Noort Malaise trap, CAR01-M175 Lowland rainforest]	Dzanga-Ndoki National Park, 02°21.60'N 16°03.20'E, 350m, CAR01-M175, lowland rainforest, 38.6km (173°) S Lidjombo, Sangha-Mbaéré Préf. Écon., Central African Republic	2.36	16.0533	label	Central African Republic	Sangha-Mbaéré				21 May 2001 - 22 May 2001	van Noort, S. (Simon)	malaise trap	CAR01-M175	Burks, R. A. (Roger A.)	2012	Paratype	lowland rainforest		http://hol.osu.edu/spmInfo.html?id=OSUC%20320838
urn:lsid:biosci.ohio-state.edu:osuc_occurrences:OSUC__320846	en	PreservedSpecimen	OSUC 320846	urn:lsid:biosci.ohio-state.edu:osuc_names:309299	Oxyscelio lunae (MS)	female	adult	1	SAMC	Insects	[Central African Republic Prefecture Sanga-Mbaéré Parc National de Dzanga-Ndoki 38.6km 173° S Lidjombo] [2°21.60'N 16°03.20'E 350m 22-23.v.2001, S. van Noort Malaise trap, CAR01-M179 Lowland rainforest]	Dzanga-Ndoki National Park, 02°21.60'N 16°03.20'E, 350m, CAR01-M179, lowland rainforest, 38.6km (173°) S Lidjombo, Sangha-Mbaéré Préf. Écon., Central African Republic	2.36	16.0533	label	Central African Republic	Sangha-Mbaéré				22 May 2001 - 23 May 2001	van Noort, S. (Simon)	malaise trap		Burks, R. A. (Roger A.)	2012	Paratype	lowland rainforest		http://hol.osu.edu/spmInfo.html?id=OSUC%20320846
urn:lsid:biosci.ohio-state.edu:osuc_occurrences:OSUC__320840	en	PreservedSpecimen	OSUC 320840	urn:lsid:biosci.ohio-state.edu:osuc_names:309299	Oxyscelio lunae (MS)	female	adult	1	SAMC	Insects	[Central African Republic Prefecture Sangha-Mbaéré Parc National de Dzanga-Ndoki, Mabéa Bai, 21.4km 53°NE Bayanga] [3°02.01'N 16°24.57'E 510m 1-2.v.2001, S. van Noort Malaise trap, CAR01-M10 Lowland Rainforest, marsh clearing]	Dzanga-Ndoki National Park, 03°02.01'N 16°24.57'E, 510m, CAR01-M10, lowland rainforest / marsh clearing, Mabéa Bai, 21.4km (53°) NE Bayanga, Sangha-Mbaéré Préf. Écon., Central African Republic	3.0335	16.4095	label	Central African Republic	Sangha-Mbaéré				1 May 2001 - 2 May 2001	van Noort, S. (Simon)	malaise trap	CAR01-M10	Burks, R. A. (Roger A.)	2012	Paratype	lowland rainforest; marsh clearing		http://hol.osu.edu/spmInfo.html?id=OSUC%20320840
urn:lsid:biosci.ohio-state.edu:osuc_occurrences:OSUC__320843	en	PreservedSpecimen	OSUC 320843	urn:lsid:biosci.ohio-state.edu:osuc_names:309299	Oxyscelio lunae (MS)	female	adult	1	SAMC	Insects	[Central African Republic Prefecture Sangha-Mbaéré Réserve Spéciale de Forêt Dense de Dzanga-Sangha 12.7km 326° NW Bayanga] [3°00.27'N 16°11.55'E 420m 11-12.v.2001 S. van Noort Malaise trap, CAR01 M90 Lowland Rainforest]	Dzanga-Sangha Special Reserve, 03°00.27'N 16°11.55'E, 420m, CAR01-M90, lowland rainforest, 12.7km (326°) NW Bayanga, Sangha-Mbaéré Préf. Écon., Central African Republic	3.0045	16.1925	label	Central African Republic	Sangha-Mbaéré				11 May 2001 - 12 May 2001	van Noort, S. (Simon)	malaise trap	CAR01-M90	Burks, R. A. (Roger A.)	2012	Paratype	lowland rainforest		http://hol.osu.edu/spmInfo.html?id=OSUC%20320843
urn:lsid:biosci.ohio-state.edu:osuc_occurrences:OSUC__320844	en	PreservedSpecimen	OSUC 320844	urn:lsid:biosci.ohio-state.edu:osuc_names:309299	Oxyscelio lunae (MS)	female	adult	1	SAMC	Insects	[Central African Republic Prefecture Sanga-Mbaéré Parc National de Dzanga-Ndoki 38.6km 173° S Lidjombo] [2°21.60'N 16°03.20'E 350m 22-23.v.2001, S. van Noort Malaise trap, CAR01-M179 Lowland rainforest]	Dzanga-Ndoki National Park, 02°21.60'N 16°03.20'E, 350m, CAR01-M179, lowland rainforest, 38.6km (173°) S Lidjombo, Sangha-Mbaéré Préf. Écon., Central African Republic	2.36	16.0533	label	Central African Republic	Sangha-Mbaéré				22 May 2001 - 23 May 2001	van Noort, S. (Simon)	malaise trap		Burks, R. A. (Roger A.)	2012	Paratype	lowland rainforest		http://hol.osu.edu/spmInfo.html?id=OSUC%20320844
urn:lsid:biosci.ohio-state.edu:osuc_occurrences:OSUC__320845	en	PreservedSpecimen	OSUC 320845	urn:lsid:biosci.ohio-state.edu:osuc_names:309299	Oxyscelio lunae (MS)	female	adult	1	SAMC	Insects	[Central African Republic Prefecture Sanga-Mbaéré Parc National de Dzanga-Ndoki 38.6km 173° S Lidjombo] [2°21.60'N 16°03.20'E 350m 22-23.v.2001, S. van Noort Malaise trap, CAR01-M179 Lowland rainforest]	Dzanga-Ndoki National Park, 02°21.60'N 16°03.20'E, 350m, CAR01-M179, lowland rainforest, 38.6km (173°) S Lidjombo, Sangha-Mbaéré Préf. Écon., Central African Republic	2.36	16.0533	label	Central African Republic	Sangha-Mbaéré				22 May 2001 - 23 May 2001	van Noort, S. (Simon)	malaise trap		Burks, R. A. (Roger A.)	2012	Paratype	lowland rainforest		http://hol.osu.edu/spmInfo.html?id=OSUC%20320845
urn:lsid:biosci.ohio-state.edu:osuc_occurrences:OSUC__320847	en	PreservedSpecimen	OSUC 320847	urn:lsid:biosci.ohio-state.edu:osuc_names:309299	Oxyscelio lunae (MS)	female	adult	1	SAMC	Insects	[Central African Republic Pref. Sangha-Mbaéré Res. Spéciale de Forêt Dense Dzanga-Sangha, 12.7km 326° NW Bayanga 420m] [3°00.27'N 16°11.55'E 10-11.v.2001, Simon van Noort, Lowland Rainforest Malaise trap, CAR01-M83]	Dzanga-Sangha Special Reserve, 03°00.27'N 16°11.55'E, 420m, CAR01-M83, lowland rainforest, 12.7km (326°) NW Bayanga, Sangha-Mbaéré Préf. Écon., Central African Republic	3.0045	16.1925	label	Central African Republic	Sangha-Mbaéré				10 May 2001 - 11 May 2001	van Noort, S. (Simon)	malaise trap	CAR01-M83	Burks, R. A. (Roger A.)	2012	Paratype	lowland rainforest		http://hol.osu.edu/spmInfo.html?id=OSUC%20320847
urn:lsid:biosci.ohio-state.edu:osuc_occurrences:OSUC__320848	en	PreservedSpecimen	OSUC 320848	urn:lsid:biosci.ohio-state.edu:osuc_names:309299	Oxyscelio lunae (MS)	female	adult	1	SAMC	Insects	[Central African Republic Pref. Sangha-Mbaéré Res. Spéciale de Forêt Dense Dzanga-Sangha, 12.7km 326° NW Bayanga 420m] [3°00.27'N 16°11.55'E 12-13.v.2001, Simon van Noort, Lowland Rainforest Malaise trap, CAR01-M102]	Dzanga-Sangha Special Reserve, 03°00.27'N 16°11.55'E, 420m, CAR01-M102, lowland rainforest, 12.7km (326°) NW Bayanga, Sangha-Mbaéré Préf. Écon., Central African Republic	3.0045	16.1925	label	Central African Republic	Sangha-Mbaéré				12 May 2001 - 13 May 2001	van Noort, S. (Simon)	malaise trap	CAR01-M102	Burks, R. A. (Roger A.)	2012	Paratype	lowland rainforest		http://hol.osu.edu/spmInfo.html?id=OSUC%20320848
urn:lsid:biosci.ohio-state.edu:osuc_occurrences:OSUC__320849	en	PreservedSpecimen	OSUC 320849	urn:lsid:biosci.ohio-state.edu:osuc_names:309299	Oxyscelio lunae (MS)	female	adult	1	SAMC	Insects	[Central African Republic Prefecture Sangha-Mbaéré Parc National de Dzanga-Ndoki, Mabéa Bai, 21.4km 53°NE Bayanga] [3°02.01'N 16°24.57'E 510m 5-6.v.2001, S. van Noort Malaise trap, CAR01-M54, Lowland Rainforest, marsh clearing]	Dzanga-Ndoki National Park, 03°02.01'N 16°24.57'E, 510m, CAR01-M43, lowland rainforest / marsh clearing, Mabéa Bai, 21.4km (53°) NE Bayanga, Sangha-Mbaéré Préf. Écon., Central African Republic	3.0335	16.4095	label	Central African Republic	Sangha-Mbaéré				5 May 2001 - 6 May 2001	van Noort, S. (Simon)	malaise trap		Burks, R. A. (Roger A.)	2012	Paratype	lowland rainforest; marsh clearing		http://hol.osu.edu/spmInfo.html?id=OSUC%20320849
urn:lsid:biosci.ohio-state.edu:osuc_occurrences:OSUC__320850	en	PreservedSpecimen	OSUC 320850	urn:lsid:biosci.ohio-state.edu:osuc_names:309299	Oxyscelio lunae (MS)	female	adult	1	SAMC	Insects	[Central African Republic Prefecture Sangha-Mbaéré Parc National de Dzanga-Ndoki, Mabéa Bai, 21.4km 53°NE Bayanga] [3°02.01'N 16°24.57'E 510m 5-6.v.2001, S. van Noort Malaise trap, CAR01-M54, Lowland Rainforest, marsh clearing]	Dzanga-Ndoki National Park, 03°02.01'N 16°24.57'E, 510m, CAR01-M43, lowland rainforest / marsh clearing, Mabéa Bai, 21.4km (53°) NE Bayanga, Sangha-Mbaéré Préf. Écon., Central African Republic	3.0335	16.4095	label	Central African Republic	Sangha-Mbaéré				5 May 2001 - 6 May 2001	van Noort, S. (Simon)	malaise trap		Burks, R. A. (Roger A.)	2012	Paratype	lowland rainforest; marsh clearing		http://hol.osu.edu/spmInfo.html?id=OSUC%20320850
urn:lsid:biosci.ohio-state.edu:osuc_occurrences:OSUC__320851	en	PreservedSpecimen	OSUC 320851	urn:lsid:biosci.ohio-state.edu:osuc_names:309299	Oxyscelio lunae (MS)	female	adult	1	SAMC	Insects	[Central African Republic Pref. Sangha-Mbaéré Res. Spéciale de Forêt Dense Dzanga-Sangha, 12.7km 326° NW Bayanga] [3°00.27'N 16°11.55'E 420m 10-11.v.2001, Simon van Noort, Malaise trap, CAR01-M78 Lowland Rainforest]	Dzanga-Sangha Special Reserve, 03°00.27'N 16°11.55'E, 420m, CAR01-M78, lowland rainforest, 12.7km (326°) NW Bayanga, Sangha-Mbaéré Préf. Écon., Central African Republic	3.0045	16.1925	label	Central African Republic	Sangha-Mbaéré				10 May 2001 - 11 May 2001	van Noort, S. (Simon)	malaise trap	CAR01-M78	Burks, R. A. (Roger A.)	2012	Paratype	lowland rainforest		http://hol.osu.edu/spmInfo.html?id=OSUC%20320851
urn:lsid:biosci.ohio-state.edu:osuc_occurrences:OSUC__320852	en	PreservedSpecimen	OSUC 320852	urn:lsid:biosci.ohio-state.edu:osuc_names:309299	Oxyscelio lunae (MS)	female	adult	1	SAMC	Insects	[Central African Republic Pref. Sangha-Mbaéré Res. Spéciale de Forêt Dense Dzanga-Sangha, 12.7km 326° NW Bayanga] [3°00.27'N 16°11.55'E 420m 10-11.v.2001, Simon van Noort, Malaise trap, CAR01-M78 Lowland Rainforest]	Dzanga-Sangha Special Reserve, 03°00.27'N 16°11.55'E, 420m, CAR01-M78, lowland rainforest, 12.7km (326°) NW Bayanga, Sangha-Mbaéré Préf. Écon., Central African Republic	3.0045	16.1925	label	Central African Republic	Sangha-Mbaéré				10 May 2001 - 11 May 2001	van Noort, S. (Simon)	malaise trap	CAR01-M78	Burks, R. A. (Roger A.)	2012	Paratype	lowland rainforest		http://hol.osu.edu/spmInfo.html?id=OSUC%20320852
urn:lsid:biosci.ohio-state.edu:osuc_occurrences:OSUC__320853	en	PreservedSpecimen	OSUC 320853	urn:lsid:biosci.ohio-state.edu:osuc_names:309299	Oxyscelio lunae (MS)	female	adult	1	SAMC	Insects	[Central African Republic Pref. Sangha-Mbaéré Res. Spéciale de Forêt Dense Dzanga-Sangha, 12.7km 326° NW Bayanga] [3°00.27'N 16°11.55'E 420m 10-11.v.2001, Simon van Noort, Malaise trap, CAR01-M78 Lowland Rainforest]	Dzanga-Sangha Special Reserve, 03°00.27'N 16°11.55'E, 420m, CAR01-M78, lowland rainforest, 12.7km (326°) NW Bayanga, Sangha-Mbaéré Préf. Écon., Central African Republic	3.0045	16.1925	label	Central African Republic	Sangha-Mbaéré				10 May 2001 - 11 May 2001	van Noort, S. (Simon)	malaise trap	CAR01-M78	Burks, R. A. (Roger A.)	2012	Paratype	lowland rainforest		http://hol.osu.edu/spmInfo.html?id=OSUC%20320853
urn:lsid:biosci.ohio-state.edu:osuc_occurrences:OSUC__320854	en	PreservedSpecimen	OSUC 320854	urn:lsid:biosci.ohio-state.edu:osuc_names:309299	Oxyscelio lunae (MS)	female	adult	1	SAMC	Insects	[Central African Republic Prefecture Sangha-Mbaéré Parc National de Dzanga-Ndoki, Mabéa Bai, 21.4km 53°NE Bayanga] [3°02.01'N 16°24.57'E 510m 4-5.v.2001, S. van Noort Malaise trap, CAR01-M43, Lowland Rainforest, marsh clearing]	Dzanga-Ndoki National Park, 03°02.01'N 16°24.57'E, 510m, CAR01-M43, lowland rainforest / marsh clearing, Mabéa Bai, 21.4km (53°) NE Bayanga, Sangha-Mbaéré Préf. Écon., Central African Republic	3.0335	16.4095	label	Central African Republic	Sangha-Mbaéré				4 May 2001 - 5 May 2001	van Noort, S. (Simon)	malaise trap		Burks, R. A. (Roger A.)	2012	Paratype	lowland rainforest; marsh clearing		http://hol.osu.edu/spmInfo.html?id=OSUC%20320854
urn:lsid:biosci.ohio-state.edu:osuc_occurrences:OSUC__320855	en	PreservedSpecimen	OSUC 320855	urn:lsid:biosci.ohio-state.edu:osuc_names:309299	Oxyscelio lunae (MS)	female	adult	1	SAMC	Insects	[Central African Republic Pref. Sangha-Mbaéré Res. Spéciale de Forêt Dense Dzanga-Sangha, 12.7km 326° NW Bayanga] [3°00.27'N 16°11.55'E 420m 12-13.v.2001, Simon van Noort, Malaise trap, CAR01-M105 Lowland Rainforest]	Dzanga-Sangha Special Reserve, 03°00.27'N 16°11.55'E, 420m, CAR01-M105, lowland rainforest, 12.7km (326°) NW Bayanga, Sangha-Mbaéré Préf. Écon., Central African Republic	3.0045	16.1925	label	Central African Republic	Sangha-Mbaéré				12 May 2001 - 13 May 2001	van Noort, S. (Simon)	malaise trap	CAR01-M105	Burks, R. A. (Roger A.)	2012	Paratype	lowland rainforest		http://hol.osu.edu/spmInfo.html?id=OSUC%20320855
urn:lsid:biosci.ohio-state.edu:osuc_occurrences:OSUC__317893	en	PreservedSpecimen	OSUC 317893	urn:lsid:biosci.ohio-state.edu:osuc_names:309299	Oxyscelio lunae (MS)	female	adult	1	SAMC	Insects	[Central African Republic Pref. Sangha-Mbaeré Parc National de Dzanga-Ndoki, 38.6m 173° Lidjombo] [2°21.60'N 16°03.20'D 350m 22-23.v.2001 S. van Noort Malaise trap, Lowland rainforest, CAR01-M180]	Dzanga-Ndoki National Park, 02°21.60'N 16°03.20'E, 350m, CAR01-M180, lowland rainforest, 38.6km (173°) S Lidjombo, Sangha-Mbaéré Préf. Écon., Central African Republic	2.36	16.0533	label	Central African Republic	Sangha-Mbaéré				22 March 2001 - 23 May 2001	van Noort, S. (Simon)	malaise trap	CAR01-M180	Burks, R. A. (Roger A.)	2012	Paratype	lowland rainforest		http://hol.osu.edu/spmInfo.html?id=OSUC%20317893
urn:lsid:biosci.ohio-state.edu:osuc_occurrences:OSUC__369391	en	PreservedSpecimen	OSUC 369391	urn:lsid:biosci.ohio-state.edu:osuc_names:309299	Oxyscelio lunae (MS)	female	adult	1	CNCI	Insects	[Central African Rep. Dzanga-Sangha Res. 2°55'N; 16°15'E, 320m 5-16.VII. 98 MT J.Carpenter&J.Wenzel]	Dzanga-Sangha Special Reserve, 02°55'N 16°15'E, 320m, Central African Republic	2.9167	16.25	label	Central African Republic					5 July 1998 - 16 July 1998	Carpenter, J. & Wenzel, J.	malaise trap		Burks, R. A. (Roger A.)	2012	Paratype			http://hol.osu.edu/spmInfo.html?id=OSUC%20369391
urn:lsid:biosci.ohio-state.edu:osuc_occurrences:OSUC__369393	en	PreservedSpecimen	OSUC 369393	urn:lsid:biosci.ohio-state.edu:osuc_names:309299	Oxyscelio lunae (MS)	female	adult	1	CNCI	Insects	[Central African Rep. Dzanga-Sangha Res. 2°55'N; 16°15'E, 320m 5-16.VII. 98 MT J.Carpenter&J.Wenzel]	Dzanga-Sangha Special Reserve, 02°55'N 16°15'E, 320m, Central African Republic	2.9167	16.25	label	Central African Republic					5 July 1998 - 16 July 1998	Carpenter, J. & Wenzel, J.	malaise trap		Burks, R. A. (Roger A.)	2012	Paratype			http://hol.osu.edu/spmInfo.html?id=OSUC%20369393
urn:lsid:biosci.ohio-state.edu:osuc_occurrences:OSUC__369394	en	PreservedSpecimen	OSUC 369394	urn:lsid:biosci.ohio-state.edu:osuc_names:309299	Oxyscelio lunae (MS)	female	adult	1	CNCI	Insects	[Central African Rep. Dzanga-Sangha Res. 2°55'N; 16°15'E, 320m 5-16.VII. 98 MT J.Carpenter&J.Wenzel]	Dzanga-Sangha Special Reserve, 02°55'N 16°15'E, 320m, Central African Republic	2.9167	16.25	label	Central African Republic					5 July 1998 - 16 July 1998	Carpenter, J. & Wenzel, J.	malaise trap		Burks, R. A. (Roger A.)	2012	Paratype			http://hol.osu.edu/spmInfo.html?id=OSUC%20369394
urn:lsid:biosci.ohio-state.edu:osuc_occurrences:OSUC__242799	en	PreservedSpecimen	OSUC 242799	urn:lsid:biosci.ohio-state.edu:osuc_names:309299	Oxyscelio lunae (MS)	female	adult	1	SAMC	Insects	[Central African Republic Pref. Sangha-Mbaeré Res.Special Forêt Dense Dzanga-Sangha 12.7km 326° NW Bayanga 420m] [3°00.27'N 16°11.55'E 10-11.v.2001, Simon van Noort, lowland rainforest Malaise trap CAR01-M82]	Dzanga-Sangha Special Reserve, 03°00.27'N 16°11.55'E, 420m, CAR01-M82, lowland rainforest, 12.7km (326°) NW Bayanga, Sangha-Mbaéré Préf. Écon., Central African Republic	3.0045	16.1925	label	Central African Republic	Sangha-Mbaéré				10 May 2001 - 11 May 2001	van Noort, S. (Simon)	malaise trap	CAR01-M82	Burks, R. A. (Roger A.)	2012	Paratype	lowland rainforest		http://hol.osu.edu/spmInfo.html?id=OSUC%20242799
urn:lsid:biosci.ohio-state.edu:osuc_occurrences:OSUC__223639	en	PreservedSpecimen	OSUC 223639	urn:lsid:biosci.ohio-state.edu:osuc_names:309299	Oxyscelio lunae (MS)	female	adult	1	SAMC	Insects	[Central African Republic Prefecture Sangha-Mbaéré Réserve Spéciale de Forêt Dense de Dzanga-Sangha 12.7km 326°NW Bayanga] [3°00.27'N 16°11.55'E,420m 10-11.v.2001, S. van Noort Malaise trap CAR01-M80 Lowland Rainforest]	Dzanga-Sangha Special Reserve, 03°00.27'N 16°11.55'E, 420m, CAR01-M80, lowland rainforest, 12.7km (326°) NW Bayanga, Sangha-Mbaéré Préf. Écon., Central African Republic	3.0045	16.1925	label	Central African Republic	Sangha-Mbaéré				10 May 2001 - 11 May 2001	van Noort, S. (Simon)	malaise trap	CAR01-M80	Burks, R. A. (Roger A.)	2012	Paratype	lowland rainforest		http://hol.osu.edu/spmInfo.html?id=OSUC%20223639
urn:lsid:biosci.ohio-state.edu:osuc_occurrences:OSUC__225982	en	PreservedSpecimen	OSUC 225982	urn:lsid:biosci.ohio-state.edu:osuc_names:309299	Oxyscelio lunae (MS)	female	adult	1	SAMC	Insects	[Central African Republic Prefecture Sangha Mbaeré Parc National de Dzanga-Ndoki, 38.6km 173°S Lidjombo] [2°21.60'N 16°03.20'E 350m 22-23.v.2001 S.van Noort Malaise trap, CAR01-M177 Lowland rainforest]	Dzanga-Ndoki National Park, 02°21.60'N 16°03.20'E, 350m, CAR01-M177, lowland rainforest, 38.6km (173°) S Lidjombo, Sangha-Mbaéré Préf. Écon., Central African Republic	2.36	16.0533	label	Central African Republic	Sangha-Mbaéré				22 May 2001 - 23 May 2001	van Noort, S. (Simon)	malaise trap	CAR01-M177	Burks, R. A. (Roger A.)	2012	Paratype	lowland rainforest		http://hol.osu.edu/spmInfo.html?id=OSUC%20225982
urn:lsid:biosci.ohio-state.edu:osuc_occurrences:OSUC__225983	en	PreservedSpecimen	OSUC 225983	urn:lsid:biosci.ohio-state.edu:osuc_names:309299	Oxyscelio lunae (MS)	female	adult	1	SAMC	Insects	[Central African Republic Prefecture Sangha Mbaeré Parc National de Dzanga-Ndoki, 38.6km 173°S Lidjombo] [2°21.60'N 16°03.20'E 350m 22-23.v.2001 S.van Noort Malaise trap, CAR01-M177 Lowland rainforest]	Dzanga-Ndoki National Park, 02°21.60'N 16°03.20'E, 350m, CAR01-M177, lowland rainforest, 38.6km (173°) S Lidjombo, Sangha-Mbaéré Préf. Écon., Central African Republic	2.36	16.0533	label	Central African Republic	Sangha-Mbaéré				22 May 2001 - 23 May 2001	van Noort, S. (Simon)	malaise trap	CAR01-M177	Burks, R. A. (Roger A.)	2012	Paratype	lowland rainforest		http://hol.osu.edu/spmInfo.html?id=OSUC%20225983
urn:lsid:biosci.ohio-state.edu:osuc_occurrences:OSUC__225984	en	PreservedSpecimen	OSUC 225984	urn:lsid:biosci.ohio-state.edu:osuc_names:309299	Oxyscelio lunae (MS)	female	adult	1	SAMC	Insects	[Central African Republic Prefecture Sangha Mbaeré Parc National de Dzanga-Ndoki, 38.6km 173°S Lidjombo] [2°21.60'N 16°03.20'E 350m 22-23.v.2001 S.van Noort Malaise trap, CAR01-M177 Lowland rainforest]	Dzanga-Ndoki National Park, 02°21.60'N 16°03.20'E, 350m, CAR01-M177, lowland rainforest, 38.6km (173°) S Lidjombo, Sangha-Mbaéré Préf. Écon., Central African Republic	2.36	16.0533	label	Central African Republic	Sangha-Mbaéré				22 May 2001 - 23 May 2001	van Noort, S. (Simon)	malaise trap	CAR01-M177	Burks, R. A. (Roger A.)	2012	Paratype	lowland rainforest		http://hol.osu.edu/spmInfo.html?id=OSUC%20225984
urn:lsid:biosci.ohio-state.edu:osuc_occurrences:OSUC__225985	en	PreservedSpecimen	OSUC 225985	urn:lsid:biosci.ohio-state.edu:osuc_names:309299	Oxyscelio lunae (MS)	female	adult	1	SAMC	Insects	[Central African Republic Prefecture Sangha Mbaeré Parc National de Dzanga-Ndoki, 38.6km 173°S Lidjombo] [2°21.60'N 16°03.20'E 350m 22-23.v.2001 S.van Noort Malaise trap, CAR01-M171 Lowland rainforest]	Dzanga-Ndoki National Park, 02°21.60'N 16°03.20'E, 350m, CAR01-M171, lowland rainforest, 38.6km (173°) S Lidjombo, Sangha-Mbaéré Préf. Écon., Central African Republic	2.36	16.0533	label	Central African Republic	Sangha-Mbaéré				22 May 2001 - 23 May 2001	van Noort, S. (Simon)	malaise trap		Burks, R. A. (Roger A.)	2012	Paratype	lowland rainforest		http://hol.osu.edu/spmInfo.html?id=OSUC%20225985
urn:lsid:biosci.ohio-state.edu:osuc_occurrences:OSUC__223802	en	PreservedSpecimen	OSUC 223802	urn:lsid:biosci.ohio-state.edu:osuc_names:309299	Oxyscelio lunae (MS)	female	adult	1	SAMC	Insects	[Central African Republic Prefecture Sangha-Mbaéré Réserve Spéciale de Forêt Dense de Dzanga-Sangha 12.7km 326°NW Bayanga] [3°00.27'N 16°11.55'E,420m 10-11.v.2001, S. van Noort Malaise trap CAR01-M80 Lowland Rainforest]	Dzanga-Sangha Special Reserve, 03°00.27'N 16°11.55'E, 420m, CAR01-M80, lowland rainforest, 12.7km (326°) NW Bayanga, Sangha-Mbaéré Préf. Écon., Central African Republic	3.0045	16.1925	label	Central African Republic	Sangha-Mbaéré				10 May 2001 - 11 May 2001	van Noort, S. (Simon)	malaise trap	CAR01-M80	Burks, R. A. (Roger A.)	2012	Paratype	lowland rainforest		http://hol.osu.edu/spmInfo.html?id=OSUC%20223802
urn:lsid:biosci.ohio-state.edu:osuc_occurrences:OSUC__176083	en	PreservedSpecimen	OSUC 176083	urn:lsid:biosci.ohio-state.edu:osuc_names:309299	Oxyscelio lunae (MS)	female	adult	1	SAMC	Insects	[Central African Republic, Prefecture Sangha-Mbaéré Parc National de Dzanga-Ndoki, Mabéa Bai, 21.4km, 53°NE Bayanga] [3°02.01'N 16°24.57'E 510M, 1-2.v.2001, S. van Noort, Malaise trap, CAR01-M03, Lowland Rainforest, marsh clearing]	Dzanga-Ndoki National Park, 03°02.01'N 16°24.57'E, 510m, CAR01-M03, lowland rainforest / marsh clearing, Mabéa Bai, 21.4km (53°) NE Bayanga, Sangha-Mbaéré Préf. Écon., Central African Republic	3.0335	16.4095	label	Central African Republic	Sangha-Mbaéré				1 May 2001 - 2 May 2001	van Noort, S. (Simon)	malaise trap	CAR01-M03	Burks, R. A. (Roger A.)	2012	Paratype	lowland rainforest; marsh clearing		http://hol.osu.edu/spmInfo.html?id=OSUC%20176083
urn:lsid:biosci.ohio-state.edu:osuc_occurrences:OSUC__218850	en	PreservedSpecimen	OSUC 218850	urn:lsid:biosci.ohio-state.edu:osuc_names:309299	Oxyscelio lunae (MS)	female	adult	1	SAMC	Insects	[Central African Republic, Prefecture Sangha-Mbaéré Parc National de Dzanga-Ndoki, Mabéa Bai, 21.4km, 53°NE Bayanga] [3°02.01'N 16°24.57'E 510M, 1-2.v.2001, S. van Noort, Malaise trap, CAR01-M03, Lowland Rainforest, marsh clearing]	Dzanga-Ndoki National Park, 03°02.01'N 16°24.57'E, 510m, CAR01-M03, lowland rainforest / marsh clearing, Mabéa Bai, 21.4km (53°) NE Bayanga, Sangha-Mbaéré Préf. Écon., Central African Republic	3.0335	16.4095	label	Central African Republic	Sangha-Mbaéré				1 May 2001 - 2 May 2001	van Noort, S. (Simon)	malaise trap	CAR01-M03	Burks, R. A. (Roger A.)	2012	Paratype	lowland rainforest; marsh clearing		http://hol.osu.edu/spmInfo.html?id=OSUC%20218850
urn:lsid:biosci.ohio-state.edu:osuc_occurrences:OSUC__223801	en	PreservedSpecimen	OSUC 223801	urn:lsid:biosci.ohio-state.edu:osuc_names:309299	Oxyscelio lunae (MS)	female	adult	1	SAMC	Insects	[Central African Republic Prefecture Sangha-Mbaéré Réserve Spéciale de Forêt Dense de Dzanga-Sangha 12.7km 326°NW Bayanga] [3°00.27'N 16°11.55'E,420m 10-11.v.2001, S. van Noort Malaise trap CAR01-M80 Lowland Rainforest]	Dzanga-Sangha Special Reserve, 03°00.27'N 16°11.55'E, 420m, CAR01-M80, lowland rainforest, 12.7km (326°) NW Bayanga, Sangha-Mbaéré Préf. Écon., Central African Republic	3.0045	16.1925	label	Central African Republic	Sangha-Mbaéré				10 May 2001 - 11 May 2001	van Noort, S. (Simon)	malaise trap	CAR01-M80	Burks, R. A. (Roger A.)	2012	Paratype	lowland rainforest		http://hol.osu.edu/spmInfo.html?id=OSUC%20223801
urn:lsid:biosci.ohio-state.edu:osuc_occurrences:OSUC__233096	en	PreservedSpecimen	OSUC 233096	urn:lsid:biosci.ohio-state.edu:osuc_names:309299	Oxyscelio lunae (MS)	female	adult	1	SAMC	Insects	[Central African Republic, Prefecture Sangha-Mbaéré, Parc National de Dzanga-Ndoki, Mabéa Bai, 21.4km 53°NE Bayanga] [3°02.01'N 16°24.57'E 510M, 3-4.v.2001, S.van Noort, Malaise trap, CAR01-M32, Lowland Rainforest, marsh clearing]	Dzanga-Ndoki National Park, 03°02.01'N 16°24.57'E, 510m, CAR01-M32, lowland rainforest / marsh clearing, Mabéa Bai, 21.4km (53°) NE Bayanga, Sangha-Mbaéré Préf. Écon., Central African Republic	3.0335	16.4095	label	Central African Republic	Sangha-Mbaéré				3 May 2001 - 4 May 2001	van Noort, S. (Simon)	malaise trap	CAR01-M32	Burks, R. A. (Roger A.)	2012	Paratype	lowland rainforest; marsh clearing		http://hol.osu.edu/spmInfo.html?id=OSUC%20233096
urn:lsid:biosci.ohio-state.edu:osuc_occurrences:OSUC__233095	en	PreservedSpecimen	OSUC 233095	urn:lsid:biosci.ohio-state.edu:osuc_names:309299	Oxyscelio lunae (MS)	female	adult	1	SAMC	Insects	[Central African Republic, Prefecture Sangha-Mbaéré, Parc National de Dzanga-Ndoki, Mabéa Bai, 21.4km 53°NE Bayanga] [3°02.01'N 16°24.57'E 510M, 3-4.v.2001, S.van Noort, Malaise trap, CAR01-M32, Lowland Rainforest, marsh clearing]	Dzanga-Ndoki National Park, 03°02.01'N 16°24.57'E, 510m, CAR01-M32, lowland rainforest / marsh clearing, Mabéa Bai, 21.4km (53°) NE Bayanga, Sangha-Mbaéré Préf. Écon., Central African Republic	3.0335	16.4095	label	Central African Republic	Sangha-Mbaéré				3 May 2001 - 4 May 2001	van Noort, S. (Simon)	malaise trap	CAR01-M32	Burks, R. A. (Roger A.)	2012	Paratype	lowland rainforest; marsh clearing		http://hol.osu.edu/spmInfo.html?id=OSUC%20233095
urn:lsid:biosci.ohio-state.edu:osuc_occurrences:OSUC__251694	en	PreservedSpecimen	OSUC 251694	urn:lsid:biosci.ohio-state.edu:osuc_names:309299	Oxyscelio lunae (MS)	female	adult	1	SAMC	Insects	[Central African Republic Prefecture Sangha-Mbaéré Parc National de Dzanga-Ndoki, 38.6km 173°S Lidjombo] [2°21.60'N 16°03.20'E 350m 21-22.v.2001, S. van Noort Malaise trap, CAR01-M166, Lowland rainforest]	Dzanga-Ndoki National Park, 02°21.60'N 16°03.20'E, 350m, CAR01-M166, lowland rainforest, 38.6km (173°) S Lidjombo, Sangha-Mbaéré Préf. Écon., Central African Republic	2.36	16.0533	GEOnet	Central African Republic	Sangha-Mbaéré				21 March 2001 - 22 May 2001	van Noort, S. (Simon)	malaise trap		Burks, R. A. (Roger A.)	2012	Paratype	lowland rainforest		http://hol.osu.edu/spmInfo.html?id=OSUC%20251694
urn:lsid:biosci.ohio-state.edu:osuc_occurrences:OSUC__251695	en	PreservedSpecimen	OSUC 251695	urn:lsid:biosci.ohio-state.edu:osuc_names:309299	Oxyscelio lunae (MS)	female	adult	1	SAMC	Insects	[Central African Republic Prefecture Sangha-Mbaéré Parc National de Dzanga-Ndoki, 38.6km 173°S Lidjombo] [2°21.60'N 16°03.20'E 350m 21-22.v.2001, S. van Noort Malaise trap, CAR01-M166, Lowland rainforest]	Dzanga-Ndoki National Park, 02°21.60'N 16°03.20'E, 350m, CAR01-M166, lowland rainforest, 38.6km (173°) S Lidjombo, Sangha-Mbaéré Préf. Écon., Central African Republic	2.36	16.0533	GEOnet	Central African Republic	Sangha-Mbaéré				21 March 2001 - 22 May 2001	van Noort, S. (Simon)	malaise trap		Burks, R. A. (Roger A.)	2012	Paratype	lowland rainforest		http://hol.osu.edu/spmInfo.html?id=OSUC%20251695
urn:lsid:biosci.ohio-state.edu:osuc_occurrences:OSUC__251696	en	PreservedSpecimen	OSUC 251696	urn:lsid:biosci.ohio-state.edu:osuc_names:309299	Oxyscelio lunae (MS)	female	adult	1	SAMC	Insects	[Central African Republic Prefecture Sangha-Mbaéré Parc National de Dzanga-Ndoki, 38.6km 173°S Lidjombo] [2°21.60'N 16°03.20'E 350m 21-22.v.2001, S. van Noort Malaise trap, CAR01-M166, Lowland rainforest]	Dzanga-Ndoki National Park, 02°21.60'N 16°03.20'E, 350m, CAR01-M166, lowland rainforest, 38.6km (173°) S Lidjombo, Sangha-Mbaéré Préf. Écon., Central African Republic	2.36	16.0533	GEOnet	Central African Republic	Sangha-Mbaéré				21 March 2001 - 22 May 2001	van Noort, S. (Simon)	malaise trap		Burks, R. A. (Roger A.)	2012	Paratype	lowland rainforest		http://hol.osu.edu/spmInfo.html?id=OSUC%20251696
urn:lsid:biosci.ohio-state.edu:osuc_occurrences:OSUC__251697	en	PreservedSpecimen	OSUC 251697	urn:lsid:biosci.ohio-state.edu:osuc_names:309299	Oxyscelio lunae (MS)	female	adult	1	SAMC	Insects	[Central African Republic Prefecture Sangha-Mbaéré Parc National de Dzanga-Ndoki, 38.6km 173°S Lidjombo] [2°21.60'N 16°03.20'E 350m 21-22.v.2001, S. van Noort Malaise trap, CAR01-M166, Lowland rainforest]	Dzanga-Ndoki National Park, 02°21.60'N 16°03.20'E, 350m, CAR01-M166, lowland rainforest, 38.6km (173°) S Lidjombo, Sangha-Mbaéré Préf. Écon., Central African Republic	2.36	16.0533	GEOnet	Central African Republic	Sangha-Mbaéré				21 March 2001 - 22 May 2001	van Noort, S. (Simon)	malaise trap		Burks, R. A. (Roger A.)	2012	Paratype	lowland rainforest		http://hol.osu.edu/spmInfo.html?id=OSUC%20251697
urn:lsid:biosci.ohio-state.edu:osuc_occurrences:OSUC__251698	en	PreservedSpecimen	OSUC 251698	urn:lsid:biosci.ohio-state.edu:osuc_names:309299	Oxyscelio lunae (MS)	female	adult	1	SAMC	Insects	[Central African Republic Prefecture Sangha-Mbaéré Parc National de Dzanga-Ndoki, 38.6km 173°S Lidjombo] [2°21.60'N 16°03.20'E 350m 21-22.v.2001, S. van Noort Malaise trap, CAR01-M166, Lowland rainforest]	Dzanga-Ndoki National Park, 02°21.60'N 16°03.20'E, 350m, CAR01-M166, lowland rainforest, 38.6km (173°) S Lidjombo, Sangha-Mbaéré Préf. Écon., Central African Republic	2.36	16.0533	GEOnet	Central African Republic	Sangha-Mbaéré				21 March 2001 - 22 May 2001	van Noort, S. (Simon)	malaise trap		Burks, R. A. (Roger A.)	2012	Paratype	lowland rainforest		http://hol.osu.edu/spmInfo.html?id=OSUC%20251698
urn:lsid:biosci.ohio-state.edu:osuc_occurrences:OSUC__267415	en	PreservedSpecimen	OSUC 267415	urn:lsid:biosci.ohio-state.edu:osuc_names:309299	Oxyscelio lunae (MS)	female	adult	1	SAMC	Insects	[Central African Republic Prefecture Sangha-Mbaéré P.Nat. de Dzanga-Ndoki 38.6km 173°S Lidjombo] [2°21.60'N 16°03.20'E 350m 24-25.v.2001, S. van Noort Malaise trap, CAR01-M206 Lowland Rainforest]	Dzanga-Ndoki National Park, 02°21.60'N 16°03.20'E, 350m, CAR01-S206, lowland rainforest, 38.6km (173°) S Lidjombo, Sangha-Mbaéré Préf. Écon., Central African Republic	2.36	16.0533	label	Central African Republic	Sangha-Mbaéré				24 May 2001 - 25 May 2001	van Noort, S. (Simon)	malaise trap		Burks, R. A. (Roger A.)	2012	Paratype	lowland rainforest		http://hol.osu.edu/spmInfo.html?id=OSUC%20267415
urn:lsid:biosci.ohio-state.edu:osuc_occurrences:OSUC__267416	en	PreservedSpecimen	OSUC 267416	urn:lsid:biosci.ohio-state.edu:osuc_names:309299	Oxyscelio lunae (MS)	female	adult	1	SAMC	Insects	[Central African Republic Prefecture Sangha-Mbaéré Res. Spéciale de Forêt Dense Dzanga-Sangha 12.7km 326° NW Bayanga] [3°00.27'N 16°11.55'E 420m 11-12.v.2001, S. van Noort Malaise trap, CAR01-M98 Lowland Rainforest, marsh clearing]	Dzanga-Sangha Special Reserve, 03°00.27'N 16°11.55'E, 420m, CAR01-M98, lowland rainforest, 12.7km (326°) NW Bayanga, Sangha-Mbaéré Préf. Écon., Central African Republic	3.0045	16.1925	label	Central African Republic	Sangha-Mbaéré				11 May 2001 - 12 May 2001	van Noort, S. (Simon)	malaise trap	CAR01-M98	Burks, R. A. (Roger A.)	2012	Paratype	lowland rainforest		http://hol.osu.edu/spmInfo.html?id=OSUC%20267416
urn:lsid:biosci.ohio-state.edu:osuc_occurrences:OSUC__267417	en	PreservedSpecimen	OSUC 267417	urn:lsid:biosci.ohio-state.edu:osuc_names:309299	Oxyscelio lunae (MS)	female	adult	1	SAMC	Insects	[Central African Republic Prefecture Sangha-Mbaéré Parc National de Dzanga-Ndoki Mabéa Bai, 21.4km 53°NE Bayanga] [3°02.01'N 16°24.57'E 510m 6-7.v.2001, S. van Noort Malaise trap, CAR01-M66 Lowland Rainforest, marsh clearing]	Dzanga-Ndoki National Park, 03°02.01'N 16°24.57'E, 510m, CAR01-M66, lowland rainforest / marsh clearing, Mabéa Bai, 21.4km (53°) NE Bayanga, Sangha-Mbaéré Préf. Écon., Central African Republic	3.0335	16.4095	label	Central African Republic	Sangha-Mbaéré				6 May 2001 - 7 May 2001	van Noort, S. (Simon)	malaise trap	CAR01-M66	Burks, R. A. (Roger A.)	2012	Paratype	lowland rainforest; marsh clearing		http://hol.osu.edu/spmInfo.html?id=OSUC%20267417
urn:lsid:biosci.ohio-state.edu:osuc_occurrences:OSUC__282894	en	PreservedSpecimen	OSUC 282894	urn:lsid:biosci.ohio-state.edu:osuc_names:309299	Oxyscelio lunae (MS)	female	adult	1	SAMC	Insects	[Central African Republic, Prefecture Sangha-Mbaere, Parc National de Dzanga-Ndoki, 38.6km 173°S Lidjombo] [2°21.60'N 16°03.20'E, 350m, 22-23.v.2001, S. van Noort, Malaise trap, CAR01-M186, Lowland rainforest]	Dzanga-Ndoki National Park, 02°21.60'N 16°03.20'E, 350m, CAR01-M186, lowland rainforest, 38.6km (173°) S Lidjombo, Sangha-Mbaéré Préf. Écon., Central African Republic	2.36	16.0533	label	Central African Republic	Sangha-Mbaéré				22 May 2001 - 23 May 2001	van Noort, S. (Simon)	malaise trap	CAR01-M186	Burks, R. A. (Roger A.)	2012	Paratype	lowland rainforest		http://hol.osu.edu/spmInfo.html?id=OSUC%20282894
urn:lsid:biosci.ohio-state.edu:osuc_occurrences:OSUC__282895	en	PreservedSpecimen	OSUC 282895	urn:lsid:biosci.ohio-state.edu:osuc_names:309299	Oxyscelio lunae (MS)	female	adult	1	SAMC	Insects	[Central African Republic, Prefecture Sangha-Mbaere, Parc National de Dzanga-Ndoki, 38.6km 173°S Lidjombo] [2°21.60'N 16°03.20'E, 350m, 22-23.v.2001, S. van Noort, Malaise trap, CAR01-M186, Lowland rainforest]	Dzanga-Ndoki National Park, 02°21.60'N 16°03.20'E, 350m, CAR01-M186, lowland rainforest, 38.6km (173°) S Lidjombo, Sangha-Mbaéré Préf. Écon., Central African Republic	2.36	16.0533	label	Central African Republic	Sangha-Mbaéré				22 May 2001 - 23 May 2001	van Noort, S. (Simon)	malaise trap	CAR01-M186	Burks, R. A. (Roger A.)	2012	Paratype	lowland rainforest		http://hol.osu.edu/spmInfo.html?id=OSUC%20282895
urn:lsid:biosci.ohio-state.edu:osuc_occurrences:OSUC__282896	en	PreservedSpecimen	OSUC 282896	urn:lsid:biosci.ohio-state.edu:osuc_names:309299	Oxyscelio lunae (MS)	female	adult	1	SAMC	Insects	[Central African Republic, Prefecture Sangha-Mbaere, Parc National de Dzanga-Ndoki, 21.4km 53° NE Bayanga] [3°02.01'N 16°24.57'E, 510m, 6-7.v.2001, S van Noort, Malaise trap, CAR01-M65, Lowland Rainforest, marsh clearing]	Dzanga-Ndoki National Park, 03°02.01'N 16°24.57'E, 510m, CAR01-M65, lowland rainforest / marsh clearing, Mabéa Bai, 21.4km (53°) NE Bayanga, Sangha-Mbaéré Préf. Écon., Central African Republic	3.0335	16.4095	label	Central African Republic	Sangha-Mbaéré				6 May 2001 - 7 May 2001	van Noort, S. (Simon)	malaise trap	CAR01-M65	Burks, R. A. (Roger A.)	2012	Paratype	lowland rainforest; marsh clearing		http://hol.osu.edu/spmInfo.html?id=OSUC%20282896
urn:lsid:biosci.ohio-state.edu:osuc_occurrences:OSUC__282879	en	PreservedSpecimen	OSUC 282879	urn:lsid:biosci.ohio-state.edu:osuc_names:309299	Oxyscelio lunae (MS)	female	adult	1	SAMC	Insects	[Central African Republic, Prefecture Sangha-Mbaere, Parc National de Dzanga-Ndoki, 38.6km 173°S Lidjombo] [2°21.60'N 16°03.20'E, 350m, 21-22.v.2001, S. van Noort, Malaise trap, CAR01-M170, Lowland rainforest]	Dzanga-Ndoki National Park, 02°21.60'N 16°03.20'E, 350m, CAR01-M170, lowland rainforest, 38.6km (173°) S Lidjombo, Sangha-Mbaéré Préf. Écon., Central African Republic	2.36	16.0533	label	Central African Republic	Sangha-Mbaéré				21 May 2001 - 22 May 2001	van Noort, S. (Simon)	malaise trap	CAR01-M170	Burks, R. A. (Roger A.)	2012	Paratype	lowland rainforest		http://hol.osu.edu/spmInfo.html?id=OSUC%20282879
urn:lsid:biosci.ohio-state.edu:osuc_occurrences:OSUC__268178	en	PreservedSpecimen	OSUC 268178	urn:lsid:biosci.ohio-state.edu:osuc_names:309299	Oxyscelio lunae (MS)	female	adult	1	USNM	Insects	[BCONGYangambi X-56 NLHKrauss] [Oxyscelio]	Yangambi, Democratic Republic of the Congo	.7833	24.4667	GEOnet	Democratic Republic of the Congo			Yangambi		Oct-1956	Krauss, N. L. H.	none specified		Burks, R. A. (Roger A.)	2012	Paratype			http://hol.osu.edu/spmInfo.html?id=OSUC%20268178
urn:lsid:biosci.ohio-state.edu:osuc_occurrences:OSUC__369385	en	PreservedSpecimen	OSUC 369385	urn:lsid:biosci.ohio-state.edu:osuc_names:309299	Oxyscelio lunae (MS)	female	adult	1	CNCI	Insects	[GHANA: Ashanti Reg. Bobiri Forest Reserve 06°42'N, 01°20'W 23-31.VII.2001 Chris Carlton, FIT]	Bobiri Forest Reserve, 06°42'N 01°20'W, Ashanti Reg., Ghana	6.7	-1.3333	label	Ghana	Ashanti				23 July 2001 - 31 July 2001	Carlton, C. (Chris)	flight intercept trap		Burks, R. A. (Roger A.)	2012	Paratype			http://hol.osu.edu/spmInfo.html?id=OSUC%20369385
urn:lsid:biosci.ohio-state.edu:osuc_occurrences:OSUC__369386	en	PreservedSpecimen	OSUC 369386	urn:lsid:biosci.ohio-state.edu:osuc_names:309299	Oxyscelio lunae (MS)	female	adult	1	CNCI	Insects	[GHANA: Ashanti Reg. Bobiri Forest Reserve 06°42'N, 01°20'W 23-31.VII.2001 Chris Carlton, FIT]	Bobiri Forest Reserve, 06°42'N 01°20'W, Ashanti Reg., Ghana	6.7	-1.3333	label	Ghana	Ashanti				23 July 2001 - 31 July 2001	Carlton, C. (Chris)	flight intercept trap		Burks, R. A. (Roger A.)	2012	Paratype			http://hol.osu.edu/spmInfo.html?id=OSUC%20369386
urn:lsid:biosci.ohio-state.edu:osuc_occurrences:OSUC__369387	en	PreservedSpecimen	OSUC 369387	urn:lsid:biosci.ohio-state.edu:osuc_names:309299	Oxyscelio lunae (MS)	female	adult	1	CNCI	Insects	[GHANA: Ashanti Reg. Bobiri Forest Reserve 06°42'N, 01°20'W 23-31.VII.2001 Chris Carlton, FIT]	Bobiri Forest Reserve, 06°42'N 01°20'W, Ashanti Reg., Ghana	6.7	-1.3333	label	Ghana	Ashanti				23 July 2001 - 31 July 2001	Carlton, C. (Chris)	flight intercept trap		Burks, R. A. (Roger A.)	2012	Paratype			http://hol.osu.edu/spmInfo.html?id=OSUC%20369387
urn:lsid:biosci.ohio-state.edu:osuc_occurrences:OSUC__369335	en	PreservedSpecimen	OSUC 369335	urn:lsid:biosci.ohio-state.edu:osuc_names:309299	Oxyscelio lunae (MS)	female	adult	1	CNCI	Insects	[DEMOCRATIC REP. CONGO: Bandundu, Wamba, Enchenche forest near Kikongo Mission, YPT 19.iv.2006, S.Heydon, primary for.]	nr. Kikongo Mission, enchenche forest / primary forest, Wamba Admin. Zone, Bandundu Prov., Democratic Republic of the Congo	-4.25	17.1667	other label	Democratic Republic of the Congo	Bandundu	Wamba			19 April 2006	Heydon, S. (Steve)	yellow pan trap		Burks, R. A. (Roger A.)	2012	Paratype	enchenche forest; primary forest		http://hol.osu.edu/spmInfo.html?id=OSUC%20369335
urn:lsid:biosci.ohio-state.edu:osuc_occurrences:OSUC__369336	en	PreservedSpecimen	OSUC 369336	urn:lsid:biosci.ohio-state.edu:osuc_names:309299	Oxyscelio lunae (MS)	female	adult	1	CNCI	Insects	[DEMOCRATIC REP. CONGO: Bandundu, Wamba, Enchenche forest near Kikongo Mission, YPT 19.iv.2006, S.Heydon, primary for.]	nr. Kikongo Mission, enchenche forest / primary forest, Wamba Admin. Zone, Bandundu Prov., Democratic Republic of the Congo	-4.25	17.1667	other label	Democratic Republic of the Congo	Bandundu	Wamba			19 April 2006	Heydon, S. (Steve)	yellow pan trap		Burks, R. A. (Roger A.)	2012	Paratype	enchenche forest; primary forest		http://hol.osu.edu/spmInfo.html?id=OSUC%20369336
urn:lsid:biosci.ohio-state.edu:osuc_occurrences:OSUC__369337	en	PreservedSpecimen	OSUC 369337	urn:lsid:biosci.ohio-state.edu:osuc_names:309299	Oxyscelio lunae (MS)	female	adult	1	CNCI	Insects	[DEMOCRATIC REP. CONGO: Bandundu, Wamba, Enchenche forest near Kikongo Mission, YPT 19.iv.2006, S.Heydon, primary for.]	nr. Kikongo Mission, enchenche forest / primary forest, Wamba Admin. Zone, Bandundu Prov., Democratic Republic of the Congo	-4.25	17.1667	other label	Democratic Republic of the Congo	Bandundu	Wamba			19 April 2006	Heydon, S. (Steve)	yellow pan trap		Burks, R. A. (Roger A.)	2012	Paratype	enchenche forest; primary forest		http://hol.osu.edu/spmInfo.html?id=OSUC%20369337
urn:lsid:biosci.ohio-state.edu:osuc_occurrences:OSUC__369338	en	PreservedSpecimen	OSUC 369338	urn:lsid:biosci.ohio-state.edu:osuc_names:309299	Oxyscelio lunae (MS)	female	adult	1	CNCI	Insects	[DEMOCRATIC REP. CONGO: Bandundu, Wamba, Enchenche forest near Kikongo Mission, YPT 19.iv.2006, S.Heydon, primary for.]	nr. Kikongo Mission, enchenche forest / primary forest, Wamba Admin. Zone, Bandundu Prov., Democratic Republic of the Congo	-4.25	17.1667	other label	Democratic Republic of the Congo	Bandundu	Wamba			19 April 2006	Heydon, S. (Steve)	yellow pan trap		Burks, R. A. (Roger A.)	2012	Paratype	enchenche forest; primary forest		http://hol.osu.edu/spmInfo.html?id=OSUC%20369338
urn:lsid:biosci.ohio-state.edu:osuc_occurrences:OSUC__369339	en	PreservedSpecimen	OSUC 369339	urn:lsid:biosci.ohio-state.edu:osuc_names:309299	Oxyscelio lunae (MS)	female	adult	1	CNCI	Insects	[DEMOCRATIC REP. CONGO: Bandundu, Wamba, Enchenche forest near Kikongo Mission, YPT 19.iv.2006, S.Heydon, primary for.]	nr. Kikongo Mission, enchenche forest / primary forest, Wamba Admin. Zone, Bandundu Prov., Democratic Republic of the Congo	-4.25	17.1667	other label	Democratic Republic of the Congo	Bandundu	Wamba			19 April 2006	Heydon, S. (Steve)	yellow pan trap		Burks, R. A. (Roger A.)	2012	Paratype	enchenche forest; primary forest		http://hol.osu.edu/spmInfo.html?id=OSUC%20369339
urn:lsid:biosci.ohio-state.edu:osuc_occurrences:OSUC__369406	en	PreservedSpecimen	OSUC 369406	urn:lsid:biosci.ohio-state.edu:osuc_names:309299	Oxyscelio lunae (MS)	female	adult	1	CNCI	Insects	[GUINEA: Mt. Nimba 7°41'N 8°23'W xii.90-iii.1991, L. Leblanc, rainforest]	Mount Nimba, 07°41'N 08°23'W, rainforest, Lola Pref., Guinea	7.6833	-8.3833	label	Guinea	Lola				Dec-1990 - Mar-1991	Leblanc, L. (Luc)	none specified		Burks, R. A. (Roger A.)	2012	Paratype	rainforest		http://hol.osu.edu/spmInfo.html?id=OSUC%20369406
urn:lsid:biosci.ohio-state.edu:osuc_occurrences:OSUC__369404	en	PreservedSpecimen	OSUC 369404	urn:lsid:biosci.ohio-state.edu:osuc_names:309299	Oxyscelio lunae (MS)	female	adult	1	CNCI	Insects	[GUINEA: Mt. Nimba 7°41'N 8°23'W xii.90-iii.1991, L. Leblanc, rainforest]	Mount Nimba, 07°41'N 08°23'W, rainforest, Lola Pref., Guinea	7.6833	-8.3833	label	Guinea	Lola				Dec-1990 - Mar-1991	Leblanc, L. (Luc)	none specified		Burks, R. A. (Roger A.)	2012	Paratype	rainforest		http://hol.osu.edu/spmInfo.html?id=OSUC%20369404
urn:lsid:biosci.ohio-state.edu:osuc_occurrences:OSUC__369408	en	PreservedSpecimen	OSUC 369408	urn:lsid:biosci.ohio-state.edu:osuc_names:309299	Oxyscelio lunae (MS)	female	adult	1	CNCI	Insects	[GUINEA: Mt. Nimba 7°41'N 8°23'W xii.90-iii.1991, L. Leblanc, rainforest]	Mount Nimba, 07°41'N 08°23'W, rainforest, Lola Pref., Guinea	7.6833	-8.3833	label	Guinea	Lola				Dec-1990 - Mar-1991	Leblanc, L. (Luc)	none specified		Burks, R. A. (Roger A.)	2012	Paratype	rainforest		http://hol.osu.edu/spmInfo.html?id=OSUC%20369408
urn:lsid:biosci.ohio-state.edu:osuc_occurrences:OSUC__369400	en	PreservedSpecimen	OSUC 369400	urn:lsid:biosci.ohio-state.edu:osuc_names:309299	Oxyscelio lunae (MS)	female	adult	1	CNCI	Insects	[GUINEA: MT-Nimba, 514-740m. 7°41' to 42'N 8°23'W, XII.90-III.91 L.Leblanc, FIT rainfor.]	Mount Nimba, 07°41-42'N 08°23'W, 514-740m, rainforest, Lola Pref., Guinea	7.6917	-8.3833	label	Guinea	Lola				Dec-1990 - Mar-1991	Leblanc, L. (Luc)	flight intercept trap		Burks, R. A. (Roger A.)	2012	Paratype	rainforest		http://hol.osu.edu/spmInfo.html?id=OSUC%20369400
urn:lsid:biosci.ohio-state.edu:osuc_occurrences:OSUC__369401	en	PreservedSpecimen	OSUC 369401	urn:lsid:biosci.ohio-state.edu:osuc_names:309299	Oxyscelio lunae (MS)	female	adult	1	CNCI	Insects	[GUINEA: MT-Nimba, 514-740m. 7°41' to 42'N 8°23'W, XII.90-III.91 L.Leblanc, FIT rainfor.]	Mount Nimba, 07°41-42'N 08°23'W, 514-740m, rainforest, Lola Pref., Guinea	7.6917	-8.3833	label	Guinea	Lola				Dec-1990 - Mar-1991	Leblanc, L. (Luc)	flight intercept trap		Burks, R. A. (Roger A.)	2012	Paratype	rainforest		http://hol.osu.edu/spmInfo.html?id=OSUC%20369401
urn:lsid:biosci.ohio-state.edu:osuc_occurrences:OSUC__369340	en	PreservedSpecimen	OSUC 369340	urn:lsid:biosci.ohio-state.edu:osuc_names:309299	Oxyscelio lunae (MS)	female	adult	1	CNCI	Insects	[CAMEROON: Mbalmayo, vii. 1993 P. Eggleton, MT]	Mbalmayo, Centre Prov., Cameroon	3.5167	11.5	GEOnet	Cameroon	Centre		Mbalmayo		Jul-1993	Eggleton, P.	malaise trap		Burks, R. A. (Roger A.)	2012	Paratype			http://hol.osu.edu/spmInfo.html?id=OSUC%20369340
urn:lsid:biosci.ohio-state.edu:osuc_occurrences:OSUC__369349	en	PreservedSpecimen	OSUC 369349	urn:lsid:biosci.ohio-state.edu:osuc_names:309299	Oxyscelio lunae (MS)	female	adult	1	CNCI	Insects	[CAMEROON: Mbalmayo 3°32'N 11°30'E, vii. 1993 P. Eggleton, malaise trap]	Mbalmayo, 03°32'N 11°30'E, Centre Prov., Cameroon	3.5333	11.5	label	Cameroon	Centre		Mbalmayo		Jul-1993	Eggleton, P.	malaise trap		Burks, R. A. (Roger A.)	2012	Paratype			http://hol.osu.edu/spmInfo.html?id=OSUC%20369349
urn:lsid:biosci.ohio-state.edu:osuc_occurrences:OSUC__369360	en	PreservedSpecimen	OSUC 369360	urn:lsid:biosci.ohio-state.edu:osuc_names:309299	Oxyscelio lunae (MS)	female	adult	1	CNCI	Insects	[CAMEROUN N.W. Prov. Bambili 19.xii.1981 S. Compton]	Bambili, Nord-Ouest Rég., Cameroon	5.9925	10.2558	GEOnet	Cameroon	Nord-Ouest		Bambili		19 December 1981	Compton, S.	none specified		Burks, R. A. (Roger A.)	2012	Paratype			http://hol.osu.edu/spmInfo.html?id=OSUC%20369360
urn:lsid:biosci.ohio-state.edu:osuc_occurrences:OSUC__369359	en	PreservedSpecimen	OSUC 369359	urn:lsid:biosci.ohio-state.edu:osuc_names:309299	Oxyscelio lunae (MS)	female	adult	1	CNCI	Insects	[CAMEROON: Mbalmayo, vii. 1993 P. Eggleton, N. Mawdsley]	Mbalmayo, Centre Prov., Cameroon	3.5167	11.5	GEOnet	Cameroon	Centre		Mbalmayo		Jul-1993	Eggleton, P. & Mawdsley, N.	none specified		Burks, R. A. (Roger A.)	2012	Paratype			http://hol.osu.edu/spmInfo.html?id=OSUC%20369359
urn:lsid:biosci.ohio-state.edu:osuc_occurrences:OSUC__369352	en	PreservedSpecimen	OSUC 369352	urn:lsid:biosci.ohio-state.edu:osuc_names:309299	Oxyscelio lunae (MS)	female	adult	1	CNCI	Insects	[CAMEROON: Mbalmayo 3°32'N 11°30'E, vii. 1993 P. Eggleton, malaise trap]	Mbalmayo, 03°32'N 11°30'E, Centre Prov., Cameroon	3.5333	11.5	label	Cameroon	Centre		Mbalmayo		Jul-1993	Eggleton, P.	malaise trap		Burks, R. A. (Roger A.)	2012	Paratype			http://hol.osu.edu/spmInfo.html?id=OSUC%20369352
urn:lsid:biosci.ohio-state.edu:osuc_occurrences:OSUC__369341	en	PreservedSpecimen	OSUC 369341	urn:lsid:biosci.ohio-state.edu:osuc_names:309299	Oxyscelio lunae (MS)	female	adult	1	CNCI	Insects	[CAMEROON: Mbalmayo 3°32'N 11°30'E, vii. 1993 P. Eggleton, malaise trap]	Mbalmayo, 03°32'N 11°30'E, Centre Prov., Cameroon	3.5333	11.5	label	Cameroon	Centre		Mbalmayo		Jul-1993	Eggleton, P.	malaise trap		Burks, R. A. (Roger A.)	2012	Paratype			http://hol.osu.edu/spmInfo.html?id=OSUC%20369341
urn:lsid:biosci.ohio-state.edu:osuc_occurrences:OSUC__369342	en	PreservedSpecimen	OSUC 369342	urn:lsid:biosci.ohio-state.edu:osuc_names:309299	Oxyscelio lunae (MS)	female	adult	1	CNCI	Insects	[CAMEROON: Mbalmayo 3°32'N 11°30'E, vii. 1993 P. Eggleton, malaise trap]	Mbalmayo, 03°32'N 11°30'E, Centre Prov., Cameroon	3.5333	11.5	label	Cameroon	Centre		Mbalmayo		Jul-1993	Eggleton, P.	malaise trap		Burks, R. A. (Roger A.)	2012	Paratype			http://hol.osu.edu/spmInfo.html?id=OSUC%20369342
urn:lsid:biosci.ohio-state.edu:osuc_occurrences:OSUC__369343	en	PreservedSpecimen	OSUC 369343	urn:lsid:biosci.ohio-state.edu:osuc_names:309299	Oxyscelio lunae (MS)	female	adult	1	CNCI	Insects	[CAMEROON: Mbalmayo 3°32'N 11°30'E, vii. 1993 P. Eggleton, malaise trap]	Mbalmayo, 03°32'N 11°30'E, Centre Prov., Cameroon	3.5333	11.5	label	Cameroon	Centre		Mbalmayo		Jul-1993	Eggleton, P.	malaise trap		Burks, R. A. (Roger A.)	2012	Paratype			http://hol.osu.edu/spmInfo.html?id=OSUC%20369343
urn:lsid:biosci.ohio-state.edu:osuc_occurrences:OSUC__369344	en	PreservedSpecimen	OSUC 369344	urn:lsid:biosci.ohio-state.edu:osuc_names:309299	Oxyscelio lunae (MS)	female	adult	1	CNCI	Insects	[CAMEROON: Mbalmayo 3°32'N 11°30'E, vii. 1993 P. Eggleton, malaise trap]	Mbalmayo, 03°32'N 11°30'E, Centre Prov., Cameroon	3.5333	11.5	label	Cameroon	Centre		Mbalmayo		Jul-1993	Eggleton, P.	malaise trap		Burks, R. A. (Roger A.)	2012	Paratype			http://hol.osu.edu/spmInfo.html?id=OSUC%20369344
urn:lsid:biosci.ohio-state.edu:osuc_occurrences:OSUC__369345	en	PreservedSpecimen	OSUC 369345	urn:lsid:biosci.ohio-state.edu:osuc_names:309299	Oxyscelio lunae (MS)	female	adult	1	CNCI	Insects	[CAMEROON: Mbalmayo 3°32'N 11°30'E, vii. 1993 P. Eggleton, malaise trap]	Mbalmayo, 03°32'N 11°30'E, Centre Prov., Cameroon	3.5333	11.5	label	Cameroon	Centre		Mbalmayo		Jul-1993	Eggleton, P.	malaise trap		Burks, R. A. (Roger A.)	2012	Paratype			http://hol.osu.edu/spmInfo.html?id=OSUC%20369345
urn:lsid:biosci.ohio-state.edu:osuc_occurrences:OSUC__369346	en	PreservedSpecimen	OSUC 369346	urn:lsid:biosci.ohio-state.edu:osuc_names:309299	Oxyscelio lunae (MS)	female	adult	1	CNCI	Insects	[CAMEROON: Mbalmayo 3°32'N 11°30'E, vii. 1993 P. Eggleton, malaise trap]	Mbalmayo, 03°32'N 11°30'E, Centre Prov., Cameroon	3.5333	11.5	label	Cameroon	Centre		Mbalmayo		Jul-1993	Eggleton, P.	malaise trap		Burks, R. A. (Roger A.)	2012	Paratype			http://hol.osu.edu/spmInfo.html?id=OSUC%20369346
urn:lsid:biosci.ohio-state.edu:osuc_occurrences:OSUC__369347	en	PreservedSpecimen	OSUC 369347	urn:lsid:biosci.ohio-state.edu:osuc_names:309299	Oxyscelio lunae (MS)	female	adult	1	CNCI	Insects	[CAMEROON: Mbalmayo 3°32'N 11°30'E, vii. 1993 P. Eggleton, malaise trap]	Mbalmayo, 03°32'N 11°30'E, Centre Prov., Cameroon	3.5333	11.5	label	Cameroon	Centre		Mbalmayo		Jul-1993	Eggleton, P.	malaise trap		Burks, R. A. (Roger A.)	2012	Paratype			http://hol.osu.edu/spmInfo.html?id=OSUC%20369347
urn:lsid:biosci.ohio-state.edu:osuc_occurrences:OSUC__369348	en	PreservedSpecimen	OSUC 369348	urn:lsid:biosci.ohio-state.edu:osuc_names:309299	Oxyscelio lunae (MS)	female	adult	1	CNCI	Insects	[CAMEROON: Mbalmayo 3°32'N 11°30'E, vii. 1993 P. Eggleton, malaise trap]	Mbalmayo, 03°32'N 11°30'E, Centre Prov., Cameroon	3.5333	11.5	label	Cameroon	Centre		Mbalmayo		Jul-1993	Eggleton, P.	malaise trap		Burks, R. A. (Roger A.)	2012	Paratype			http://hol.osu.edu/spmInfo.html?id=OSUC%20369348
urn:lsid:biosci.ohio-state.edu:osuc_occurrences:OSUC__369351	en	PreservedSpecimen	OSUC 369351	urn:lsid:biosci.ohio-state.edu:osuc_names:309299	Oxyscelio lunae (MS)	female	adult	1	CNCI	Insects	[CAMEROON: Mbalmayo 3°32'N 11°30'E, vii. 1993 P. Eggleton, malaise trap]	Mbalmayo, 03°32'N 11°30'E, Centre Prov., Cameroon	3.5333	11.5	label	Cameroon	Centre		Mbalmayo		Jul-1993	Eggleton, P.	malaise trap		Burks, R. A. (Roger A.)	2012	Paratype			http://hol.osu.edu/spmInfo.html?id=OSUC%20369351
urn:lsid:biosci.ohio-state.edu:osuc_occurrences:OSUC__435286	en	PreservedSpecimen	OSUC 435286	urn:lsid:biosci.ohio-state.edu:osuc_names:309299	Oxyscelio lunae (MS)	female	adult	1	OSUC	Insects	[6°32.553'N 3°2.075'W GHANA: Western Region, Bia NP, SE of New Debisio 23.iii-6.iv.2006 Barrier/ Res. Camp, MT ground, 190m, Philips, Davis et al.]	Bia National Park, 06°32.553'N 03°02.075'W, 190m, ground, barrier / research camp, SE of New Debiso (New Debisio), Western Reg., Ghana	6.5426	-3.0346	label	Ghana	Western			New Debisio is a misspelling of New Debiso	23 March 2006 - 6 April 2006	Philips, Davis et al.	malaise trap		Burks, R. A. (Roger A.)	2012	Paratype	ground		http://hol.osu.edu/spmInfo.html?id=OSUC%20435286
urn:lsid:biosci.ohio-state.edu:osuc_occurrences:OSUC__369350	en	PreservedSpecimen	OSUC 369350	urn:lsid:biosci.ohio-state.edu:osuc_names:309299	Oxyscelio lunae (MS)	female	adult	1	CNCI	Insects	[CAMEROON: Mbalmayo 3°32'N 11°30'E, vii. 1993 P. Eggleton, malaise trap]	Mbalmayo, 03°32'N 11°30'E, Centre Prov., Cameroon	3.5333	11.5	label	Cameroon	Centre		Mbalmayo		Jul-1993	Eggleton, P.	malaise trap		Burks, R. A. (Roger A.)	2012	Paratype			http://hol.osu.edu/spmInfo.html?id=OSUC%20369350
urn:lsid:biosci.ohio-state.edu:osuc_occurrences:OSUC__462603	en	PreservedSpecimen	OSUC 462603	urn:lsid:biosci.ohio-state.edu:osuc_names:309299	Oxyscelio lunae (MS)	undetermined	adult	1	MZLU	Insects	[Sierra leone: S. of Freetown, Close to Sussex 13° 11' W, 8° 20' N, 30.XI.1993 loc.4 swept along roadsides] [Lund University Sierra Leone Expedition 1993 leg. L.Cederholm - R.Danielsson - R.Hall]	Sussex, 08°20'N 13°11'W, loc. 4, along roadsides, S of Freetown, Western Area, Sierra Leone	8.3333	-13.1833	label	Sierra Leone	Western				30 November 1993	Cederholm, L., Danielsson, R. & Hall, R.	sweeping		Burks, R. A. (Roger A.)	2012	Paratype	along roadsides		http://hol.osu.edu/spmInfo.html?id=OSUC%20462603
urn:lsid:biosci.ohio-state.edu:osuc_occurrences:OSUC__58664	en	PreservedSpecimen	OSUC 58664	urn:lsid:biosci.ohio-state.edu:osuc_names:305708	Oxyscelio codae (MS)	female	adult	1	BMNH	Insects	Malaise trap in forest [Sulawesi Utara, Dumoga-Bone NP, Toraut; added 12-JUL-2002] [9-16.v.1985; added 12-JUL-2002]	Bogani Nani Wartabone (Dumoga-Bone) National Park, forest, Toraut, Sulawesi Utara Prov., Indonesia	.562	123.9038	literature	Indonesia	Sulawesi Utara			Dumoga-Bone is a former name of Bogani Nani Wartabone N.P.	9 May 1985 - 16 May 1985	Noyes, J. S. (John S.)	malaise trap		Burks, R. A. (Roger A.)	2012	Holotype			http://hol.osu.edu/spmInfo.html?id=OSUC%2058664
urn:lsid:biosci.ohio-state.edu:osuc_occurrences:OSUC__369261	en	PreservedSpecimen	OSUC 369261	urn:lsid:biosci.ohio-state.edu:osuc_names:305708	Oxyscelio codae (MS)	female	adult	1	CNCI	Insects	[SULAWESI-Utara Dumoga-Bone N.P. Toraut 220m. 9-16.V.1985 John S. Noyes]	Bogani Nani Wartabone (Dumoga-Bone) National Park, 220m, Toraut, Sulawesi Utara Prov., Indonesia	.562	123.9038	literature	Indonesia	Sulawesi Utara			Dumoga-Bone is a former name of Bogani Nani Wartabone N.P.	9 May 1985 - 16 May 1985	Noyes, J. S. (John S.)	none specified		Burks, R. A. (Roger A.)	2012	Paratype			http://hol.osu.edu/spmInfo.html?id=OSUC%20369261
urn:lsid:biosci.ohio-state.edu:osuc_occurrences:OSUC__369266	en	PreservedSpecimen	OSUC 369266	urn:lsid:biosci.ohio-state.edu:osuc_names:305708	Oxyscelio codae (MS)	female	adult	1	CNCI	Insects	[SULAWESI-Utara Dumoga-Bone N.P. Toraut 220m. 9-16.V.1985 John S. Noyes]	Bogani Nani Wartabone (Dumoga-Bone) National Park, 220m, Toraut, Sulawesi Utara Prov., Indonesia	.562	123.9038	literature	Indonesia	Sulawesi Utara			Dumoga-Bone is a former name of Bogani Nani Wartabone N.P.	9 May 1985 - 16 May 1985	Noyes, J. S. (John S.)	none specified		Burks, R. A. (Roger A.)	2012	Paratype			http://hol.osu.edu/spmInfo.html?id=OSUC%20369266
urn:lsid:biosci.ohio-state.edu:osuc_occurrences:OSUC__369270	en	PreservedSpecimen	OSUC 369270	urn:lsid:biosci.ohio-state.edu:osuc_names:305708	Oxyscelio codae (MS)	female	adult	1	CNCI	Insects	[SULAWESI-Utara Dumoga-Bone N.P. Toraut 220m. 9-16.V.1985 John S. Noyes]	Bogani Nani Wartabone (Dumoga-Bone) National Park, 220m, Toraut, Sulawesi Utara Prov., Indonesia	.562	123.9038	literature	Indonesia	Sulawesi Utara			Dumoga-Bone is a former name of Bogani Nani Wartabone N.P.	9 May 1985 - 16 May 1985	Noyes, J. S. (John S.)	none specified		Burks, R. A. (Roger A.)	2012	Paratype			http://hol.osu.edu/spmInfo.html?id=OSUC%20369270
urn:lsid:biosci.ohio-state.edu:osuc_occurrences:OSUC__369274	en	PreservedSpecimen	OSUC 369274	urn:lsid:biosci.ohio-state.edu:osuc_names:305708	Oxyscelio codae (MS)	female	adult	1	CNCI	Insects	[SULAWESI-Utara Dumoga-Bone N.P. Toraut 220m. 9-16.V.1985 John S. Noyes]	Bogani Nani Wartabone (Dumoga-Bone) National Park, 220m, Toraut, Sulawesi Utara Prov., Indonesia	.562	123.9038	literature	Indonesia	Sulawesi Utara			Dumoga-Bone is a former name of Bogani Nani Wartabone N.P.	9 May 1985 - 16 May 1985	Noyes, J. S. (John S.)	none specified		Burks, R. A. (Roger A.)	2012	Paratype			http://hol.osu.edu/spmInfo.html?id=OSUC%20369274
urn:lsid:biosci.ohio-state.edu:osuc_occurrences:OSUC__369302	en	PreservedSpecimen	OSUC 369302	urn:lsid:biosci.ohio-state.edu:osuc_names:305708	Oxyscelio codae (MS)	female	adult	1	CNCI	Insects	[SULAWESI-Utara Dumoga-Bone N.P. Toraut 220m. 9-16.V.1985 John S. Noyes]	Bogani Nani Wartabone (Dumoga-Bone) National Park, 220m, Toraut, Sulawesi Utara Prov., Indonesia	.562	123.9038	literature	Indonesia	Sulawesi Utara			Dumoga-Bone is a former name of Bogani Nani Wartabone N.P.	9 May 1985 - 16 May 1985	Noyes, J. S. (John S.)	none specified		Burks, R. A. (Roger A.)	2012	Paratype			http://hol.osu.edu/spmInfo.html?id=OSUC%20369302
urn:lsid:biosci.ohio-state.edu:osuc_occurrences:OSUC__369218	en	PreservedSpecimen	OSUC 369218	urn:lsid:biosci.ohio-state.edu:osuc_names:305708	Oxyscelio codae (MS)	female	adult	1	CNCI	Insects	[SULAWESI-Utara Dumoga-Bone N.P. Toraut 220m. 9-16.V.1985 John S. Noyes]	Bogani Nani Wartabone (Dumoga-Bone) National Park, 220m, Toraut, Sulawesi Utara Prov., Indonesia	.562	123.9038	literature	Indonesia	Sulawesi Utara			Dumoga-Bone is a former name of Bogani Nani Wartabone N.P.	9 May 1985 - 16 May 1985	Noyes, J. S. (John S.)	none specified		Burks, R. A. (Roger A.)	2012	Paratype			http://hol.osu.edu/spmInfo.html?id=OSUC%20369218
urn:lsid:biosci.ohio-state.edu:osuc_occurrences:OSUC__369240	en	PreservedSpecimen	OSUC 369240	urn:lsid:biosci.ohio-state.edu:osuc_names:305708	Oxyscelio codae (MS)	female	adult	1	CNCI	Insects	[SULAWESI-Utara Dumoga-Bone N.P. Toraut 220m. 9-16.V.1985 John S. Noyes]	Bogani Nani Wartabone (Dumoga-Bone) National Park, 220m, Toraut, Sulawesi Utara Prov., Indonesia	.562	123.9038	literature	Indonesia	Sulawesi Utara			Dumoga-Bone is a former name of Bogani Nani Wartabone N.P.	9 May 1985 - 16 May 1985	Noyes, J. S. (John S.)	none specified		Burks, R. A. (Roger A.)	2012	Paratype			http://hol.osu.edu/spmInfo.html?id=OSUC%20369240
urn:lsid:biosci.ohio-state.edu:osuc_occurrences:OSUC__369219	en	PreservedSpecimen	OSUC 369219	urn:lsid:biosci.ohio-state.edu:osuc_names:305708	Oxyscelio codae (MS)	female	adult	1	CNCI	Insects	[SULAWESI-Utara Dumoga-Bone N.P. Toraut 220m. 9-16.V.1985 John S. Noyes]	Bogani Nani Wartabone (Dumoga-Bone) National Park, 220m, Toraut, Sulawesi Utara Prov., Indonesia	.562	123.9038	literature	Indonesia	Sulawesi Utara			Dumoga-Bone is a former name of Bogani Nani Wartabone N.P.	9 May 1985 - 16 May 1985	Noyes, J. S. (John S.)	none specified		Burks, R. A. (Roger A.)	2012	Paratype			http://hol.osu.edu/spmInfo.html?id=OSUC%20369219
urn:lsid:biosci.ohio-state.edu:osuc_occurrences:OSUC__369254	en	PreservedSpecimen	OSUC 369254	urn:lsid:biosci.ohio-state.edu:osuc_names:305708	Oxyscelio codae (MS)	female	adult	1	CNCI	Insects	[SULAWESI-Utara Dumoga-Bone N.P. Toraut 220m. 9-16.V.1985 John S. Noyes]	Bogani Nani Wartabone (Dumoga-Bone) National Park, 220m, Toraut, Sulawesi Utara Prov., Indonesia	.562	123.9038	literature	Indonesia	Sulawesi Utara			Dumoga-Bone is a former name of Bogani Nani Wartabone N.P.	9 May 1985 - 16 May 1985	Noyes, J. S. (John S.)	none specified		Burks, R. A. (Roger A.)	2012	Paratype			http://hol.osu.edu/spmInfo.html?id=OSUC%20369254
urn:lsid:biosci.ohio-state.edu:osuc_occurrences:OSUC__369289	en	PreservedSpecimen	OSUC 369289	urn:lsid:biosci.ohio-state.edu:osuc_names:305708	Oxyscelio codae (MS)	female	adult	1	CNCI	Insects	[SULAWESI-Utara Dumoga-Bone N.P. Toraut 220m. 9-16.V.1985 John S. Noyes]	Bogani Nani Wartabone (Dumoga-Bone) National Park, 220m, Toraut, Sulawesi Utara Prov., Indonesia	.562	123.9038	literature	Indonesia	Sulawesi Utara			Dumoga-Bone is a former name of Bogani Nani Wartabone N.P.	9 May 1985 - 16 May 1985	Noyes, J. S. (John S.)	none specified		Burks, R. A. (Roger A.)	2012	Paratype			http://hol.osu.edu/spmInfo.html?id=OSUC%20369289
urn:lsid:biosci.ohio-state.edu:osuc_occurrences:OSUC__369296	en	PreservedSpecimen	OSUC 369296	urn:lsid:biosci.ohio-state.edu:osuc_names:305708	Oxyscelio codae (MS)	female	adult	1	CNCI	Insects	[SULAWESI-Utara Dumoga-Bone N.P. Toraut 220m. 9-16.V.1985 John S. Noyes]	Bogani Nani Wartabone (Dumoga-Bone) National Park, 220m, Toraut, Sulawesi Utara Prov., Indonesia	.562	123.9038	literature	Indonesia	Sulawesi Utara			Dumoga-Bone is a former name of Bogani Nani Wartabone N.P.	9 May 1985 - 16 May 1985	Noyes, J. S. (John S.)	none specified		Burks, R. A. (Roger A.)	2012	Paratype			http://hol.osu.edu/spmInfo.html?id=OSUC%20369296
urn:lsid:biosci.ohio-state.edu:osuc_occurrences:OSUC__369253	en	PreservedSpecimen	OSUC 369253	urn:lsid:biosci.ohio-state.edu:osuc_names:305708	Oxyscelio codae (MS)	female	adult	1	CNCI	Insects	[SULAWESI-Utara Dumoga-Bone N.P. Toraut 220m. 9-16.V.1985 John S. Noyes]	Bogani Nani Wartabone (Dumoga-Bone) National Park, 220m, Toraut, Sulawesi Utara Prov., Indonesia	.562	123.9038	literature	Indonesia	Sulawesi Utara			Dumoga-Bone is a former name of Bogani Nani Wartabone N.P.	9 May 1985 - 16 May 1985	Noyes, J. S. (John S.)	none specified		Burks, R. A. (Roger A.)	2012	Paratype			http://hol.osu.edu/spmInfo.html?id=OSUC%20369253
urn:lsid:biosci.ohio-state.edu:osuc_occurrences:OSUC__369236	en	PreservedSpecimen	OSUC 369236	urn:lsid:biosci.ohio-state.edu:osuc_names:305708	Oxyscelio codae (MS)	female	adult	1	CNCI	Insects	[SULAWESI-Utara Dumoga-Bone N.P. Toraut 220m. 9-16.V.1985 John S. Noyes]	Bogani Nani Wartabone (Dumoga-Bone) National Park, 220m, Toraut, Sulawesi Utara Prov., Indonesia	.562	123.9038	literature	Indonesia	Sulawesi Utara			Dumoga-Bone is a former name of Bogani Nani Wartabone N.P.	9 May 1985 - 16 May 1985	Noyes, J. S. (John S.)	none specified		Burks, R. A. (Roger A.)	2012	Paratype			http://hol.osu.edu/spmInfo.html?id=OSUC%20369236
urn:lsid:biosci.ohio-state.edu:osuc_occurrences:OSUC__369241	en	PreservedSpecimen	OSUC 369241	urn:lsid:biosci.ohio-state.edu:osuc_names:305708	Oxyscelio codae (MS)	female	adult	1	CNCI	Insects	[SULAWESI-Utara Dumoga-Bone N.P. Toraut 220m. 9-16.V.1985 John S. Noyes]	Bogani Nani Wartabone (Dumoga-Bone) National Park, 220m, Toraut, Sulawesi Utara Prov., Indonesia	.562	123.9038	literature	Indonesia	Sulawesi Utara			Dumoga-Bone is a former name of Bogani Nani Wartabone N.P.	9 May 1985 - 16 May 1985	Noyes, J. S. (John S.)	none specified		Burks, R. A. (Roger A.)	2012	Paratype			http://hol.osu.edu/spmInfo.html?id=OSUC%20369241
urn:lsid:biosci.ohio-state.edu:osuc_occurrences:OSUC__369228	en	PreservedSpecimen	OSUC 369228	urn:lsid:biosci.ohio-state.edu:osuc_names:305708	Oxyscelio codae (MS)	female	adult	1	CNCI	Insects	[SULAWESI-Utara Dumoga-Bone N.P. Toraut 220m. 9-16.V.1985 John S. Noyes]	Bogani Nani Wartabone (Dumoga-Bone) National Park, 220m, Toraut, Sulawesi Utara Prov., Indonesia	.562	123.9038	literature	Indonesia	Sulawesi Utara			Dumoga-Bone is a former name of Bogani Nani Wartabone N.P.	9 May 1985 - 16 May 1985	Noyes, J. S. (John S.)	none specified		Burks, R. A. (Roger A.)	2012	Paratype			http://hol.osu.edu/spmInfo.html?id=OSUC%20369228
urn:lsid:biosci.ohio-state.edu:osuc_occurrences:OSUC__369225	en	PreservedSpecimen	OSUC 369225	urn:lsid:biosci.ohio-state.edu:osuc_names:305708	Oxyscelio codae (MS)	female	adult	1	CNCI	Insects	[SULAWESI-Utara Dumoga-Bone N.P. Toraut 220m. 9-16.V.1985 John S. Noyes]	Bogani Nani Wartabone (Dumoga-Bone) National Park, 220m, Toraut, Sulawesi Utara Prov., Indonesia	.562	123.9038	literature	Indonesia	Sulawesi Utara			Dumoga-Bone is a former name of Bogani Nani Wartabone N.P.	9 May 1985 - 16 May 1985	Noyes, J. S. (John S.)	none specified		Burks, R. A. (Roger A.)	2012	Paratype			http://hol.osu.edu/spmInfo.html?id=OSUC%20369225
urn:lsid:biosci.ohio-state.edu:osuc_occurrences:OSUC__369293	en	PreservedSpecimen	OSUC 369293	urn:lsid:biosci.ohio-state.edu:osuc_names:305708	Oxyscelio codae (MS)	female	adult	1	CNCI	Insects	[SULAWESI-Utara Dumoga-Bone N.P. Toraut 220m. 9-16.V.1985 John S. Noyes]	Bogani Nani Wartabone (Dumoga-Bone) National Park, 220m, Toraut, Sulawesi Utara Prov., Indonesia	.562	123.9038	literature	Indonesia	Sulawesi Utara			Dumoga-Bone is a former name of Bogani Nani Wartabone N.P.	9 May 1985 - 16 May 1985	Noyes, J. S. (John S.)	none specified		Burks, R. A. (Roger A.)	2012	Paratype			http://hol.osu.edu/spmInfo.html?id=OSUC%20369293
urn:lsid:biosci.ohio-state.edu:osuc_occurrences:OSUC__369243	en	PreservedSpecimen	OSUC 369243	urn:lsid:biosci.ohio-state.edu:osuc_names:305708	Oxyscelio codae (MS)	female	adult	1	CNCI	Insects	[SULAWESI-Utara Dumoga-Bone N.P. Toraut 220m. 9-16.V.1985 John S. Noyes]	Bogani Nani Wartabone (Dumoga-Bone) National Park, 220m, Toraut, Sulawesi Utara Prov., Indonesia	.562	123.9038	literature	Indonesia	Sulawesi Utara			Dumoga-Bone is a former name of Bogani Nani Wartabone N.P.	9 May 1985 - 16 May 1985	Noyes, J. S. (John S.)	none specified		Burks, R. A. (Roger A.)	2012	Paratype			http://hol.osu.edu/spmInfo.html?id=OSUC%20369243
urn:lsid:biosci.ohio-state.edu:osuc_occurrences:OSUC__369292	en	PreservedSpecimen	OSUC 369292	urn:lsid:biosci.ohio-state.edu:osuc_names:305708	Oxyscelio codae (MS)	female	adult	1	OSUC	Insects	[SULAWESI-Utara Dumoga-Bone N.P. Toraut 220m. 9-16.V.1985 John S. Noyes]	Bogani Nani Wartabone (Dumoga-Bone) National Park, 220m, Toraut, Sulawesi Utara Prov., Indonesia	.562	123.9038	literature	Indonesia	Sulawesi Utara			Dumoga-Bone is a former name of Bogani Nani Wartabone N.P.	9 May 1985 - 16 May 1985	Noyes, J. S. (John S.)	none specified		Burks, R. A. (Roger A.)	2012	Paratype			http://hol.osu.edu/spmInfo.html?id=OSUC%20369292
urn:lsid:biosci.ohio-state.edu:osuc_occurrences:OSUC__369258	en	PreservedSpecimen	OSUC 369258	urn:lsid:biosci.ohio-state.edu:osuc_names:305708	Oxyscelio codae (MS)	female	adult	1	OSUC	Insects	[SULAWESI-Utara Dumoga-Bone N.P. Toraut 220m. 9-16.V.1985 John S. Noyes]	Bogani Nani Wartabone (Dumoga-Bone) National Park, 220m, Toraut, Sulawesi Utara Prov., Indonesia	.562	123.9038	literature	Indonesia	Sulawesi Utara			Dumoga-Bone is a former name of Bogani Nani Wartabone N.P.	9 May 1985 - 16 May 1985	Noyes, J. S. (John S.)	none specified		Burks, R. A. (Roger A.)	2012	Paratype			http://hol.osu.edu/spmInfo.html?id=OSUC%20369258
urn:lsid:biosci.ohio-state.edu:osuc_occurrences:OSUC__368947	en	PreservedSpecimen	OSUC 368947	urn:lsid:biosci.ohio-state.edu:osuc_names:305708	Oxyscelio codae (MS)	female	adult	1	OSUC	Insects	[INDONESIA: Sulawesi Dumoga-Bone Nat. Park Toraut, 15-20.vi.1985 MT, forest edge, BMNH Wallace expedition]	Bogani Nani Wartabone (Dumoga-Bone) National Park, forest edge, Toraut, Sulawesi Utara Prov., Indonesia	.562	123.9038	literature	Indonesia	Sulawesi Utara			Dumoga-Bone is a former name of Bogani Nani Wartabone N.P.	15 June 1985 - 20 June 1985		malaise trap		Burks, R. A. (Roger A.)	2012	Paratype	forest edge		http://hol.osu.edu/spmInfo.html?id=OSUC%20368947
urn:lsid:biosci.ohio-state.edu:osuc_occurrences:OSUC__369290	en	PreservedSpecimen	OSUC 369290	urn:lsid:biosci.ohio-state.edu:osuc_names:305708	Oxyscelio codae (MS)	male	adult	1	CNCI	Insects	[SULAWESI-Utara Dumoga-Bone N.P. Toraut 220m. 9-16.V.1985 John S. Noyes]	Bogani Nani Wartabone (Dumoga-Bone) National Park, 220m, Toraut, Sulawesi Utara Prov., Indonesia	.562	123.9038	literature	Indonesia	Sulawesi Utara			Dumoga-Bone is a former name of Bogani Nani Wartabone N.P.	9 May 1985 - 16 May 1985	Noyes, J. S. (John S.)	none specified		Burks, R. A. (Roger A.)	2012	Paratype			http://hol.osu.edu/spmInfo.html?id=OSUC%20369290
urn:lsid:biosci.ohio-state.edu:osuc_occurrences:OSUC__369244	en	PreservedSpecimen	OSUC 369244	urn:lsid:biosci.ohio-state.edu:osuc_names:305708	Oxyscelio codae (MS)	male	adult	1	CNCI	Insects	[SULAWESI-Utara Dumoga-Bone N.P. Toraut 220m. 9-16.V.1985 John S. Noyes]	Bogani Nani Wartabone (Dumoga-Bone) National Park, 220m, Toraut, Sulawesi Utara Prov., Indonesia	.562	123.9038	literature	Indonesia	Sulawesi Utara			Dumoga-Bone is a former name of Bogani Nani Wartabone N.P.	9 May 1985 - 16 May 1985	Noyes, J. S. (John S.)	none specified		Burks, R. A. (Roger A.)	2012	Paratype			http://hol.osu.edu/spmInfo.html?id=OSUC%20369244
urn:lsid:biosci.ohio-state.edu:osuc_occurrences:OSUC__369272	en	PreservedSpecimen	OSUC 369272	urn:lsid:biosci.ohio-state.edu:osuc_names:305708	Oxyscelio codae (MS)	male	adult	1	CNCI	Insects	[SULAWESI-Utara Dumoga-Bone N.P. Toraut 220m. 9-16.V.1985 John S. Noyes]	Bogani Nani Wartabone (Dumoga-Bone) National Park, 220m, Toraut, Sulawesi Utara Prov., Indonesia	.562	123.9038	literature	Indonesia	Sulawesi Utara			Dumoga-Bone is a former name of Bogani Nani Wartabone N.P.	9 May 1985 - 16 May 1985	Noyes, J. S. (John S.)	none specified		Burks, R. A. (Roger A.)	2012	Paratype			http://hol.osu.edu/spmInfo.html?id=OSUC%20369272
urn:lsid:biosci.ohio-state.edu:osuc_occurrences:OSUC__369259	en	PreservedSpecimen	OSUC 369259	urn:lsid:biosci.ohio-state.edu:osuc_names:305708	Oxyscelio codae (MS)	male	adult	1	CNCI	Insects	[SULAWESI-Utara Dumoga-Bone N.P. Toraut 220m. 9-16.V.1985 John S. Noyes]	Bogani Nani Wartabone (Dumoga-Bone) National Park, 220m, Toraut, Sulawesi Utara Prov., Indonesia	.562	123.9038	literature	Indonesia	Sulawesi Utara			Dumoga-Bone is a former name of Bogani Nani Wartabone N.P.	9 May 1985 - 16 May 1985	Noyes, J. S. (John S.)	none specified		Burks, R. A. (Roger A.)	2012	Paratype			http://hol.osu.edu/spmInfo.html?id=OSUC%20369259
urn:lsid:biosci.ohio-state.edu:osuc_occurrences:OSUC__369284	en	PreservedSpecimen	OSUC 369284	urn:lsid:biosci.ohio-state.edu:osuc_names:305708	Oxyscelio codae (MS)	male	adult	1	OSUC	Insects	[SULAWESI-Utara Dumoga-Bone N.P. Toraut 220m. 9-16.V.1985 John S. Noyes]	Bogani Nani Wartabone (Dumoga-Bone) National Park, 220m, Toraut, Sulawesi Utara Prov., Indonesia	.562	123.9038	literature	Indonesia	Sulawesi Utara			Dumoga-Bone is a former name of Bogani Nani Wartabone N.P.	9 May 1985 - 16 May 1985	Noyes, J. S. (John S.)	none specified		Burks, R. A. (Roger A.)	2012	Paratype			http://hol.osu.edu/spmInfo.html?id=OSUC%20369284
urn:lsid:biosci.ohio-state.edu:osuc_occurrences:OSUC__369265	en	PreservedSpecimen	OSUC 369265	urn:lsid:biosci.ohio-state.edu:osuc_names:305708	Oxyscelio codae (MS)	male	adult	1	OSUC	Insects	[SULAWESI-Utara Dumoga-Bone N.P. Toraut 220m. 9-16.V.1985 John S. Noyes]	Bogani Nani Wartabone (Dumoga-Bone) National Park, 220m, Toraut, Sulawesi Utara Prov., Indonesia	.562	123.9038	literature	Indonesia	Sulawesi Utara			Dumoga-Bone is a former name of Bogani Nani Wartabone N.P.	9 May 1985 - 16 May 1985	Noyes, J. S. (John S.)	none specified		Burks, R. A. (Roger A.)	2012	Paratype			http://hol.osu.edu/spmInfo.html?id=OSUC%20369265
urn:lsid:biosci.ohio-state.edu:osuc_occurrences:OSUC__369286	en	PreservedSpecimen	OSUC 369286	urn:lsid:biosci.ohio-state.edu:osuc_names:305708	Oxyscelio codae (MS)	female	adult	1	CNCI	Insects	[SULAWESI-Utara Dumoga-Bone N.P. Toraut 220m. 9-16.V.1985 John S. Noyes]	Bogani Nani Wartabone (Dumoga-Bone) National Park, 220m, Toraut, Sulawesi Utara Prov., Indonesia	.562	123.9038	literature	Indonesia	Sulawesi Utara			Dumoga-Bone is a former name of Bogani Nani Wartabone N.P.	9 May 1985 - 16 May 1985	Noyes, J. S. (John S.)	none specified		Burks, R. A. (Roger A.)	2012	Paratype			http://hol.osu.edu/spmInfo.html?id=OSUC%20369286
urn:lsid:biosci.ohio-state.edu:osuc_occurrences:OSUC__247855	en	PreservedSpecimen	OSUC 247855	urn:lsid:biosci.ohio-state.edu:osuc_names:275570	Oxyscelio amrichae (MS)	female	adult	1	ROME	Insects	[3°41'N 97°39'E, INDONESIA Sumatra Aceh, Gunung Leuser NP 350m, Ketambe Res. Sta. prim.for., closed canopy 1-31.iii.90, C.Darling MT IIS 900019]	Gunung Leuser National Park, 03°41'N 97°39'E, 350m, IIS 900019, 1° rainforest / young forest / terrace 3 closed canopy, Ketambe Research Station, Sumatra Isl., Aceh Auto. Prov., Indonesia	3.6833	97.65	label	Indonesia	Aceh				1 March 1990 - 31 March 1990	Darling, C. (Chris)	malaise trap		Burks, R. A. (Roger A.)	2010	Paratype	1° rainforest; young forest; closed canopy		http://hol.osu.edu/spmInfo.html?id=OSUC%20247855
urn:lsid:biosci.ohio-state.edu:osuc_occurrences:OSUC__247976	en	PreservedSpecimen	OSUC 247976	urn:lsid:biosci.ohio-state.edu:osuc_names:275570	Oxyscelio amrichae (MS)	female	adult	1	MBBJ	Insects	[INDONESIA: Sumatra, Aceh,Gunung Leuser NP, Ketambe Res. Sta. 3°41'N, 97°39'E ii.1990 C. Darling, Terrace 3 MT prim for., close canopy IIS 900011]	Gunung Leuser National Park, 03°41'N 97°39'E, 350m, IIS 900011, 1° rainforest / young forest / terrace 3 closed canopy, Ketambe Research Station, Sumatra Isl., Aceh Auto. Prov., Indonesia	3.6833	97.65	label	Indonesia	Aceh				Feb-1990	Darling, C. (Chris)	malaise trap		Burks, R. A. (Roger A.)	2010	Holotype	1° rainforest; young forest; closed canopy		http://hol.osu.edu/spmInfo.html?id=OSUC%20247976
urn:lsid:biosci.ohio-state.edu:osuc_occurrences:OSUC__247973	en	PreservedSpecimen	OSUC 247973	urn:lsid:biosci.ohio-state.edu:osuc_names:275570	Oxyscelio amrichae (MS)	female	adult	1	MBBJ	Insects	[INDONESIA: Sumatra, Aceh,Gunung Leuser NP, Ketambe Res. Sta. 3°41'N, 97°39'E ii.1990 C. Darling, Terrace 3 MT prim for., close canopy IIS 900011]	Gunung Leuser National Park, 03°41'N 97°39'E, 350m, IIS 900011, 1° rainforest / young forest / terrace 3 closed canopy, Ketambe Research Station, Sumatra Isl., Aceh Auto. Prov., Indonesia	3.6833	97.65	label	Indonesia	Aceh				Feb-1990	Darling, C. (Chris)	malaise trap		Burks, R. A. (Roger A.)	2010	Paratype	1° rainforest; young forest; closed canopy		http://hol.osu.edu/spmInfo.html?id=OSUC%20247973
urn:lsid:biosci.ohio-state.edu:osuc_occurrences:OSUC__369063	en	PreservedSpecimen	OSUC 369063	urn:lsid:biosci.ohio-state.edu:osuc_names:275570	Oxyscelio amrichae (MS)	female	adult	1	CNCI	Insects	[BORNEO: Sarawak SW Gunung Buda 4°13'N; 114°56'E 22-28.XI.1996 N. Schiff, MT]	SW of Mount Buda, 04°13'N 114°56'E, Borneo Isl., Sarawak St., Malaysia	4.2167	114.9333	label	Malaysia	Sarawak				22 November 1996 - 28 November 1996	Schiff, N. (Nathan)	malaise trap		Burks, R. A. (Roger A.)	2010	Paratype			http://hol.osu.edu/spmInfo.html?id=OSUC%20369063
urn:lsid:biosci.ohio-state.edu:osuc_occurrences:OSUC__257077	en	PreservedSpecimen	OSUC 257077	urn:lsid:biosci.ohio-state.edu:osuc_names:275570	Oxyscelio amrichae (MS)	female	adult	1	MBBJ	Insects	[INDONESIA W. Kalimantan 1°15'S 110°05'E Gunung Palung NP Cabang Panti Res. Sta. 15.vi-15.viii.1991] [1° rainforest, 100-400m Peat swamp, Malaise trap head, Darling, Rosichon, Sutrisno, IIS 910131]	Gunung Palung National Park, 01°15'S 110°05'E, 100-400m, IIS 910131, 1° rainforest / peat swamp, Cabang Panti Research Station, Kalimantan Barat Prov., Indonesia	-1.25	110.0833	label	Indonesia	Kalimantan Barat				15 June 1991 - 15 August 1991	Darling, Rosichon & Sutrisno	malaise trap		Burks, R. A. (Roger A.)	2010	Paratype	1° rainforest; peat swamp		http://hol.osu.edu/spmInfo.html?id=OSUC%20257077
urn:lsid:biosci.ohio-state.edu:osuc_occurrences:OSUC__257050	en	PreservedSpecimen	OSUC 257050	urn:lsid:biosci.ohio-state.edu:osuc_names:275570	Oxyscelio amrichae (MS)	female	adult	1	MBBJ	Insects	[INDONESIA 1°02'S 117°02'E, E. Kalimantan 38kmN Balikpapan 60m Samboja I. 1-30.iii.1992] [WANARISET Res. Sta. km 7, heavy burnt forest 1983 Darling Rosichon Sutrisno, MT, IIS 920116]	Samboja, 01°02'S 117°02'E, 60m, IIS 920116, heavy burnt forest, km7, Wanariset Research Station, 38km N Balikpapan, Kalimantan Timur Prov., Indonesia	-1.0333	117.0333	label	Indonesia	Kalimantan Timur		Samboja		1 March 1992 - 30 March 1992	Darling, Rosichon & Sutrisno	malaise trap		Burks, R. A. (Roger A.)	2010	Paratype	heavy burnt forest		http://hol.osu.edu/spmInfo.html?id=OSUC%20257050
urn:lsid:biosci.ohio-state.edu:osuc_occurrences:OSUC__240918	en	PreservedSpecimen	OSUC 240918	urn:lsid:biosci.ohio-state.edu:osuc_names:275570	Oxyscelio amrichae (MS)	female	adult	1	OSUC	Insects	[INDONESIA Sumatra 3°41'N 97°39'E Aceh Gunung Leuser NP Ketambe Res.Sta.] [1-30.x.1989 Darling 1°rainfor. terrace 3 closed canopy 350m MT/YPT IIS 890006]	Gunung Leuser National Park, 03°41'N 97°39'E, 350m, IIS 890006, 1° rainforest / young forest / terrace 3 closed canopy, Ketambe Research Station, Sumatra Isl., Aceh Auto. Prov., Indonesia	3.6833	97.65	label	Indonesia	Aceh				1 October 1989 - 30 October 1989	Darling	malaise trap/yellow pan trap		Burks, R. A. (Roger A.)	2010	Paratype	1° rainforest; young forest; closed canopy		http://hol.osu.edu/spmInfo.html?id=OSUC%20240918
urn:lsid:biosci.ohio-state.edu:osuc_occurrences:OSUC__240927	en	PreservedSpecimen	OSUC 240927	urn:lsid:biosci.ohio-state.edu:osuc_names:275570	Oxyscelio amrichae (MS)	female	adult	1	OSUC	Insects	[INDONESIA Sumatra 3°41'N 97°39'E Aceh Gunung Leuser NP Ketambe Res.Sta.] [5.ix.1989 1°forest swampy along ridge HubleyDarling screen sweep ROM 893044]	Gunung Leuser National Park, 03°41'N 97°39'E, ROM 893044, 1° rainforest / wet swampy ground along ridge, Ketambe Research Station, Sumatra Isl., Aceh Auto. Prov., Indonesia	3.6833	97.65	label	Indonesia	Aceh				5 September 1989	Hubley & Darling	screen sweeping		Burks, R. A. (Roger A.)	2010	Paratype	1° rainforest; wet swampy ground along ridge		http://hol.osu.edu/spmInfo.html?id=OSUC%20240927
urn:lsid:biosci.ohio-state.edu:osuc_occurrences:OSUC__251439	en	PreservedSpecimen	OSUC 251439	urn:lsid:biosci.ohio-state.edu:osuc_names:275570	Oxyscelio amrichae (MS)	male	adult	1	OSUC	Insects	[3°41'N 97°39'E, INDONESIA Sumatra Aceh, Gunung Leuser NP 350m, Ketambe Res. Sta. 1-28.ii.1990 per DC Darling IIS 900016] [1° rainforest, Mature forest Terrace 4 Closed canopy 400m Malaise trap pans]	Gunung Leuser National Park, 03°41'N 97°39'E, 400m, IIS 900016, 1° rainforest / mature forest / terrace 4 closed canopy, Ketambe Research Station, Sumatra Isl., Aceh Auto. Prov., Indonesia	3.6833	97.65	label	Indonesia	Aceh				1 February 1990 - 28 February 1990	Darling, D. C. (D. Christopher)	malaise trap/pan trap		Burks, R. A. (Roger A.)	2010	Paratype	1° rainforest; mature forest; closed canopy		http://hol.osu.edu/spmInfo.html?id=OSUC%20251439
urn:lsid:biosci.ohio-state.edu:osuc_occurrences:OSUC__228746	en	PreservedSpecimen	OSUC 228746	urn:lsid:biosci.ohio-state.edu:osuc_names:275570	Oxyscelio amrichae (MS)	male	adult	1	OSUC	Insects	[3°41'N 97°39'E INDONESIA Sumatra Aceh Gunung Leuser NP 350m Ketambe Res.Sta.prim.for. closed canopy 1-31.iii.90 C.Darling MT IIS 900019]	Gunung Leuser National Park, 03°41'N 97°39'E, 350m, IIS 900019, 1° rainforest / young forest / terrace 3 closed canopy, Ketambe Research Station, Sumatra Isl., Aceh Auto. Prov., Indonesia	3.6833	97.65	label	Indonesia	Aceh				1 March 1990 - 31 March 1990	Darling, D. C. (D. Christopher)	malaise trap		Burks, R. A. (Roger A.)	2010	Paratype	1° rainforest; young forest; closed canopy		http://hol.osu.edu/spmInfo.html?id=OSUC%20228746
urn:lsid:biosci.ohio-state.edu:osuc_occurrences:OSUC__247849	en	PreservedSpecimen	OSUC 247849	urn:lsid:biosci.ohio-state.edu:osuc_names:275570	Oxyscelio amrichae (MS)	male	adult	1	OSUC	Insects	[INDONESIA Sumatra Aceh, 3°41'N 97°39'E Gunung, Leuser NP Ketambe Res., Sta. 350m 1-28.ii.1990, Darling 1° for. terrace 3, MT IIS 900009]	Gunung Leuser National Park, 03°41'N 97°39'E, 350m, IIS 900009, 1° rainforest / young forest / terrace 3 light gap, Ketambe Research Station, Sumatra Isl., Aceh Auto. Prov., Indonesia	3.6833	97.65	label	Indonesia	Aceh				1 February 1990 - 28 February 1990	Darling	malaise trap		Burks, R. A. (Roger A.)	2010	Paratype	1° rainforest; young forest; light gap		http://hol.osu.edu/spmInfo.html?id=OSUC%20247849
urn:lsid:biosci.ohio-state.edu:osuc_occurrences:OSUC__247864	en	PreservedSpecimen	OSUC 247864	urn:lsid:biosci.ohio-state.edu:osuc_names:275570	Oxyscelio amrichae (MS)	male	adult	1	OSUC	Insects	[INDONESIA Sumatra Aceh, 3°41'N 97°39'E Gunung, Leuser NP Ketambe Res., Sta. 350m 1-28.ii.1990, Darling 1° for. terrace 3, MT/YPT IIS 900010]	Gunung Leuser National Park, 03°41'N 97°39'E, 350m, IIS 900010, 1° rainforest / young forest / terrace 3 light gap, Ketambe Research Station, Sumatra Isl., Aceh Auto. Prov., Indonesia	3.6833	97.65	label	Indonesia	Aceh				1 February 1990 - 28 February 1990	Darling	malaise trap/yellow pan trap		Burks, R. A. (Roger A.)	2010	Paratype	1° rainforest; young forest; light gap		http://hol.osu.edu/spmInfo.html?id=OSUC%20247864
urn:lsid:biosci.ohio-state.edu:osuc_occurrences:OSUC__228742	en	PreservedSpecimen	OSUC 228742	urn:lsid:biosci.ohio-state.edu:osuc_names:275570	Oxyscelio amrichae (MS)	male	adult	1	OSUC	Insects	[3°41'N 97°39'E INDONESIA Sumatra Aceh Gunung Leuser NP 350m Ketambe Res.Sta.prim.for. closed canopy 1-31.iii.90 C.Darling MT IIS 900019]	Gunung Leuser National Park, 03°41'N 97°39'E, 350m, IIS 900019, 1° rainforest / young forest / terrace 3 closed canopy, Ketambe Research Station, Sumatra Isl., Aceh Auto. Prov., Indonesia	3.6833	97.65	label	Indonesia	Aceh				1 March 1990 - 31 March 1990	Darling, D. C. (D. Christopher)	malaise trap		Burks, R. A. (Roger A.)	2010	Paratype	1° rainforest; young forest; closed canopy		http://hol.osu.edu/spmInfo.html?id=OSUC%20228742
urn:lsid:biosci.ohio-state.edu:osuc_occurrences:OSUC__240916	en	PreservedSpecimen	OSUC 240916	urn:lsid:biosci.ohio-state.edu:osuc_names:275570	Oxyscelio amrichae (MS)	male	adult	1	OSUC	Insects	[INDONESIA Sumatra 3°41'N 97°39'E Aceh Gunung Leuser NP Ketambe Res.Sta.] [1-30.x.1989 Darling 1°rainfor. terrace 3 closed canopy 350m MT/YPT IIS 890006]	Gunung Leuser National Park, 03°41'N 97°39'E, 350m, IIS 890006, 1° rainforest / young forest / terrace 3 closed canopy, Ketambe Research Station, Sumatra Isl., Aceh Auto. Prov., Indonesia	3.6833	97.65	label	Indonesia	Aceh				1 October 1989 - 30 October 1989	Darling	malaise trap/yellow pan trap		Burks, R. A. (Roger A.)	2010	Paratype	1° rainforest; young forest; closed canopy		http://hol.osu.edu/spmInfo.html?id=OSUC%20240916
urn:lsid:biosci.ohio-state.edu:osuc_occurrences:OSUC__257425	en	PreservedSpecimen	OSUC 257425	urn:lsid:biosci.ohio-state.edu:osuc_names:275570	Oxyscelio amrichae (MS)	male	adult	1	OSUC	Insects	[3°41'N 97°39'E INDONESIA: Sumatra Aceh Gunung Leuser NP Ketambe Res. Sta. 1-30.xi.1989 350m] [1° rainforest, Mature for., Terrace 3 closed canopy, Malaise trap w/ pans DC Darling IIS 890010]	Gunung Leuser National Park, 03°41'N 97°39'E, 350m, IIS 890010, 1° rainforest / mature forest / terrace 3 closed canopy, Ketambe Research Station, Sumatra Isl., Aceh Auto. Prov., Indonesia	3.6833	97.65	label	Indonesia	Aceh				1 November 1989 - 30 November 1989	Darling, D. C. (D. Christopher)	malaise trap/pan trap		Burks, R. A. (Roger A.)	2010	Paratype	1° rainforest; mature forest; closed canopy		http://hol.osu.edu/spmInfo.html?id=OSUC%20257425
urn:lsid:biosci.ohio-state.edu:osuc_occurrences:OSUC__257429	en	PreservedSpecimen	OSUC 257429	urn:lsid:biosci.ohio-state.edu:osuc_names:275570	Oxyscelio amrichae (MS)	male	adult	1	ROME	Insects	[3°41'N 97°39'E INDONESIA: Sumatra Aceh Gunung Leuser NP Ketambe Res. Sta. 1-31.iii.1990 400m] [1° rainforest, Mature for., Terrace 4 Light gap, Malaise trap, DC Darling IIS 900021]	Gunung Leuser National Park, 03°41'N 97°39'E, 400m, IIS 900021, 1° rainforest / mature forest / terrace 4 light gap, Ketambe Research Station, Sumatra Isl., Aceh Auto. Prov., Indonesia	3.6833	97.65	label	Indonesia	Aceh				1 March 1990 - 31 March 1990	Darling, D. C. (D. Christopher)	malaise trap		Burks, R. A. (Roger A.)	2010	Paratype	1° rainforest; mature forest; light gap		http://hol.osu.edu/spmInfo.html?id=OSUC%20257429
urn:lsid:biosci.ohio-state.edu:osuc_occurrences:OSUC__240928	en	PreservedSpecimen	OSUC 240928	urn:lsid:biosci.ohio-state.edu:osuc_names:275570	Oxyscelio amrichae (MS)	male	adult	1	ROME	Insects	[INDONESIA Sumatra 3°41'N 97°39'E Aceh Gunung Leuser NP Ketambe Res.Sta.] [5.ix.1989 1°forest swampy along ridge HubleyDarling screen sweep ROM 893044]	Gunung Leuser National Park, 03°41'N 97°39'E, ROM 893044, 1° rainforest / wet swampy ground along ridge, Ketambe Research Station, Sumatra Isl., Aceh Auto. Prov., Indonesia	3.6833	97.65	label	Indonesia	Aceh				5 September 1989	Hubley & Darling	screen sweeping		Burks, R. A. (Roger A.)	2010	Paratype	1° rainforest; wet swampy ground along ridge		http://hol.osu.edu/spmInfo.html?id=OSUC%20240928
urn:lsid:biosci.ohio-state.edu:osuc_occurrences:OSUC__240932	en	PreservedSpecimen	OSUC 240932	urn:lsid:biosci.ohio-state.edu:osuc_names:275570	Oxyscelio amrichae (MS)	male	adult	1	ROME	Insects	[3°41'N, 97°39'E INDONESIA: Sumatra Aceh Gunung Leuser NP Ketambe Res.Sta.] [3-8.ix.89 mature forest light gap NT/YPT Hubley Darling IIS 893046]	Gunung Leuser National Park, 03°41'N 97°39'E, IIS 893046, mature forest / light gap, Ketambe Research Station, Sumatra Isl., Aceh Auto. Prov., Indonesia	3.6833	97.65	label	Indonesia	Aceh				3 September 1989 - 8 September 1989	Hubley & Darling	malaise trap/yellow pan trap		Burks, R. A. (Roger A.)	2010	Paratype	mature forest; light gap		http://hol.osu.edu/spmInfo.html?id=OSUC%20240932
urn:lsid:biosci.ohio-state.edu:osuc_occurrences:OSUC__247859	en	PreservedSpecimen	OSUC 247859	urn:lsid:biosci.ohio-state.edu:osuc_names:275570	Oxyscelio amrichae (MS)	male	adult	1	ROME	Insects	[INDONESIA Sumatra Aceh, 3°41'N 97°39'E Gunung, Leuser NP Ketambe Res., Sta. 400m, 1-28.ii.1990, Darling 1° for. terrace 4, MT, IIS 900013]	Gunung Leuser National Park, 03°41'N 97°39'E, 400m, IIS 900013, 1° rainforest / mature forest / terrace 4 light gap, Ketambe Research Station, Sumatra Isl., Aceh Auto. Prov., Indonesia	3.6833	97.65	label	Indonesia	Aceh				1 February 1990 - 28 February 1990	Darling	malaise trap		Burks, R. A. (Roger A.)	2010	Paratype	1° rainforest; mature forest; light gap		http://hol.osu.edu/spmInfo.html?id=OSUC%20247859
urn:lsid:biosci.ohio-state.edu:osuc_occurrences:OSUC__257424	en	PreservedSpecimen	OSUC 257424	urn:lsid:biosci.ohio-state.edu:osuc_names:275570	Oxyscelio amrichae (MS)	male	adult	1	ROME	Insects	[3°41'N 97°39'E INDONESIA: Sumatra Aceh Gunung Leuser NP Ketambe Res. Sta. 1-30.xi.1989 350m] [1° rainforest, Mature for., Terrace 3 closed canopy, Malaise trap w/ pans DC Darling IIS 890010]	Gunung Leuser National Park, 03°41'N 97°39'E, 350m, IIS 890010, 1° rainforest / mature forest / terrace 3 closed canopy, Ketambe Research Station, Sumatra Isl., Aceh Auto. Prov., Indonesia	3.6833	97.65	label	Indonesia	Aceh				1 November 1989 - 30 November 1989	Darling, D. C. (D. Christopher)	malaise trap/pan trap		Burks, R. A. (Roger A.)	2010	Paratype	1° rainforest; mature forest; closed canopy		http://hol.osu.edu/spmInfo.html?id=OSUC%20257424
urn:lsid:biosci.ohio-state.edu:osuc_occurrences:OSUC__257422	en	PreservedSpecimen	OSUC 257422	urn:lsid:biosci.ohio-state.edu:osuc_names:275570	Oxyscelio amrichae (MS)	male	adult	1	ROME	Insects	[3°41'N 97°39'E INDONESIA: Sumatra Aceh Gunung Leuser NP Ketambe Res. Sta. 1-30.xi.1989 350m] [1° rainforest, Mature for., Terrace 3 closed canopy, Malaise trap w/ pans DC Darling IIS 890010]	Gunung Leuser National Park, 03°41'N 97°39'E, 350m, IIS 890010, 1° rainforest / mature forest / terrace 3 closed canopy, Ketambe Research Station, Sumatra Isl., Aceh Auto. Prov., Indonesia	3.6833	97.65	label	Indonesia	Aceh				1 November 1989 - 30 November 1989	Darling, D. C. (D. Christopher)	malaise trap/pan trap		Burks, R. A. (Roger A.)	2010	Paratype	1° rainforest; mature forest; closed canopy		http://hol.osu.edu/spmInfo.html?id=OSUC%20257422
urn:lsid:biosci.ohio-state.edu:osuc_occurrences:OSUC__257055	en	PreservedSpecimen	OSUC 257055	urn:lsid:biosci.ohio-state.edu:osuc_names:275570	Oxyscelio amrichae (MS)	male	adult	1	ROME	Insects	[3°41'N 97°39'E INDONESIA: Sumatra Aceh Gunung Leuser NP Ketambe Res. Sta. 1-30.xi.1989 400m] [1° rainforest, Mature for., Terrace 4 closed canopy, Malaise trap w/ pans, DC Darling IIS 890012]	Gunung Leuser National Park, 03°41'N 97°39'E, 400m, IIS 890012, 1° rainforest / mature forest / terrace 4 closed canopy, Ketambe Research Station, Sumatra Isl., Aceh Auto. Prov., Indonesia	3.6833	97.65	label	Indonesia	Aceh				1 November 1989 - 30 November 1989	Darling, D. C. (D. Christopher)	malaise trap/pan trap		Burks, R. A. (Roger A.)	2010	Paratype	1° rainforest; mature forest; closed canopy		http://hol.osu.edu/spmInfo.html?id=OSUC%20257055
urn:lsid:biosci.ohio-state.edu:osuc_occurrences:OSUC__257054	en	PreservedSpecimen	OSUC 257054	urn:lsid:biosci.ohio-state.edu:osuc_names:275570	Oxyscelio amrichae (MS)	male	adult	1	ROME	Insects	[3°41'N 97°39'E INDONESIA: Sumatra Aceh Gunung Leuser NP Ketambe Res. Sta. 1-30.xi.1989 400m] [1° rainforest, Mature for., Terrace 4 closed canopy, Malaise trap w/ pans, DC Darling IIS 890012]	Gunung Leuser National Park, 03°41'N 97°39'E, 400m, IIS 890012, 1° rainforest / mature forest / terrace 4 closed canopy, Ketambe Research Station, Sumatra Isl., Aceh Auto. Prov., Indonesia	3.6833	97.65	label	Indonesia	Aceh				1 November 1989 - 30 November 1989	Darling, D. C. (D. Christopher)	malaise trap/pan trap		Burks, R. A. (Roger A.)	2010	Paratype	1° rainforest; mature forest; closed canopy		http://hol.osu.edu/spmInfo.html?id=OSUC%20257054
urn:lsid:biosci.ohio-state.edu:osuc_occurrences:OSUC__247966	en	PreservedSpecimen	OSUC 247966	urn:lsid:biosci.ohio-state.edu:osuc_names:275570	Oxyscelio amrichae (MS)	male	adult	1	ROME	Insects	[INDONESIA: Sumatra, Aceh,Gunung Leuser NP, Ketambe Res. Sta. 3°41'N, 97°39'E ii.1990 C. Darling, Terrace 3 MT prim for., close canopy IIS 900011]	Gunung Leuser National Park, 03°41'N 97°39'E, 350m, IIS 900011, 1° rainforest / young forest / terrace 3 closed canopy, Ketambe Research Station, Sumatra Isl., Aceh Auto. Prov., Indonesia	3.6833	97.65	label	Indonesia	Aceh				Feb-1990	Darling, C. (Chris)	malaise trap		Burks, R. A. (Roger A.)	2010	Paratype	1° rainforest; young forest; closed canopy		http://hol.osu.edu/spmInfo.html?id=OSUC%20247966
urn:lsid:biosci.ohio-state.edu:osuc_occurrences:OSUC__247969	en	PreservedSpecimen	OSUC 247969	urn:lsid:biosci.ohio-state.edu:osuc_names:275570	Oxyscelio amrichae (MS)	male	adult	1	ROME	Insects	[INDONESIA: Sumatra, Aceh,Gunung Leuser NP, Ketambe Res. Sta. 3°41'N, 97°39'E ii.1990 C. Darling, Terrace 3 MT prim for., close canopy IIS 900011]	Gunung Leuser National Park, 03°41'N 97°39'E, 350m, IIS 900011, 1° rainforest / young forest / terrace 3 closed canopy, Ketambe Research Station, Sumatra Isl., Aceh Auto. Prov., Indonesia	3.6833	97.65	label	Indonesia	Aceh				Feb-1990	Darling, C. (Chris)	malaise trap		Burks, R. A. (Roger A.)	2010	Paratype	1° rainforest; young forest; closed canopy		http://hol.osu.edu/spmInfo.html?id=OSUC%20247969
urn:lsid:biosci.ohio-state.edu:osuc_occurrences:OSUC__247972	en	PreservedSpecimen	OSUC 247972	urn:lsid:biosci.ohio-state.edu:osuc_names:275570	Oxyscelio amrichae (MS)	male	adult	1	ROME	Insects	[INDONESIA: Sumatra, Aceh,Gunung Leuser NP, Ketambe Res. Sta. 3°41'N, 97°39'E ii.1990 C. Darling, Terrace 3 MT prim for., close canopy IIS 900011]	Gunung Leuser National Park, 03°41'N 97°39'E, 350m, IIS 900011, 1° rainforest / young forest / terrace 3 closed canopy, Ketambe Research Station, Sumatra Isl., Aceh Auto. Prov., Indonesia	3.6833	97.65	label	Indonesia	Aceh				Feb-1990	Darling, C. (Chris)	malaise trap		Burks, R. A. (Roger A.)	2010	Paratype	1° rainforest; young forest; closed canopy		http://hol.osu.edu/spmInfo.html?id=OSUC%20247972
urn:lsid:biosci.ohio-state.edu:osuc_occurrences:OSUC__247860	en	PreservedSpecimen	OSUC 247860	urn:lsid:biosci.ohio-state.edu:osuc_names:275570	Oxyscelio amrichae (MS)	male	adult	1	ROME	Insects	[INDONESIA Sumatra Aceh, 3°41'N 97°39'E Gunung, Leuser NP Ketambe Res., Sta. 400m, 1-28.ii.1990, Darling 1° for. terrace 4, MT, IIS 900013]	Gunung Leuser National Park, 03°41'N 97°39'E, 400m, IIS 900013, 1° rainforest / mature forest / terrace 4 light gap, Ketambe Research Station, Sumatra Isl., Aceh Auto. Prov., Indonesia	3.6833	97.65	label	Indonesia	Aceh				1 February 1990 - 28 February 1990	Darling	malaise trap		Burks, R. A. (Roger A.)	2010	Paratype	1° rainforest; mature forest; light gap		http://hol.osu.edu/spmInfo.html?id=OSUC%20247860
urn:lsid:biosci.ohio-state.edu:osuc_occurrences:OSUC__240915	en	PreservedSpecimen	OSUC 240915	urn:lsid:biosci.ohio-state.edu:osuc_names:275570	Oxyscelio amrichae (MS)	male	adult	1	ROME	Insects	[INDONESIA Sumatra 3°41'N 97°39'E Aceh Gunung Leuser NP Ketambe Res.Sta.] [1-30.x.1989 Darling 1°rainfor. terrace 3 closed canopy 350m MT/YPT IIS 890006]	Gunung Leuser National Park, 03°41'N 97°39'E, 350m, IIS 890006, 1° rainforest / young forest / terrace 3 closed canopy, Ketambe Research Station, Sumatra Isl., Aceh Auto. Prov., Indonesia	3.6833	97.65	label	Indonesia	Aceh				1 October 1989 - 30 October 1989	Darling	malaise trap/yellow pan trap		Burks, R. A. (Roger A.)	2010	Paratype	1° rainforest; young forest; closed canopy		http://hol.osu.edu/spmInfo.html?id=OSUC%20240915
urn:lsid:biosci.ohio-state.edu:osuc_occurrences:OSUC__247968	en	PreservedSpecimen	OSUC 247968	urn:lsid:biosci.ohio-state.edu:osuc_names:275570	Oxyscelio amrichae (MS)	male	adult	1	ROME	Insects	[INDONESIA: Sumatra, Aceh,Gunung Leuser NP, Ketambe Res. Sta. 3°41'N, 97°39'E ii.1990 C. Darling, Terrace 3 MT prim for., close canopy IIS 900011]	Gunung Leuser National Park, 03°41'N 97°39'E, 350m, IIS 900011, 1° rainforest / young forest / terrace 3 closed canopy, Ketambe Research Station, Sumatra Isl., Aceh Auto. Prov., Indonesia	3.6833	97.65	label	Indonesia	Aceh				Feb-1990	Darling, C. (Chris)	malaise trap		Burks, R. A. (Roger A.)	2010	Paratype	1° rainforest; young forest; closed canopy		http://hol.osu.edu/spmInfo.html?id=OSUC%20247968
urn:lsid:biosci.ohio-state.edu:osuc_occurrences:OSUC__361274	en	PreservedSpecimen	OSUC 361274	urn:lsid:biosci.ohio-state.edu:osuc_names:275570	Oxyscelio amrichae (MS)	male	adult	1	OSUC	Insects	[3°41'N, 97°39'E INDONESIA: Sumatra Aceh Gunung Leuser NP Ketambe Res. Sta. 1-30.x.1989 350m] [1° rainfor., Young for., Terrace 3 Light gap, Malaise trap w/pans, per DC Darling IIS 890005]	Gunung Leuser National Park, 03°41'N 97°39'E, 350m, IIS 890005, 1° rainforest / young forest / terrace 3 light gap, Ketambe Research Station, Sumatra Isl., Aceh Auto. Prov., Indonesia	3.6833	97.65	label	Indonesia	Aceh				1 October 1989 - 30 October 1989	Darling, D. C. (D. Christopher)	malaise trap/pan trap	IIS 890005	Burks, R. A. (Roger A.)	2011	Paratype	1° rainforest; young forest; light gap		http://hol.osu.edu/spmInfo.html?id=OSUC%20361274
urn:lsid:biosci.ohio-state.edu:osuc_occurrences:OSUC__361276	en	PreservedSpecimen	OSUC 361276	urn:lsid:biosci.ohio-state.edu:osuc_names:275570	Oxyscelio amrichae (MS)	male	adult	1	BMNH	Insects	[3°41'N, 97°39'E INDONESIA: Sumatra Aceh Gunung Leuser NP Ketambe Res. Sta. 1-30.x.1989 350m] [1° rainfor., Young for., Terrace 3 Light gap, Malaise trap w/pans, per DC Darling IIS 890005]	Gunung Leuser National Park, 03°41'N 97°39'E, 350m, IIS 890005, 1° rainforest / young forest / terrace 3 light gap, Ketambe Research Station, Sumatra Isl., Aceh Auto. Prov., Indonesia	3.6833	97.65	label	Indonesia	Aceh				1 October 1989 - 30 October 1989	Darling, D. C. (D. Christopher)	malaise trap/pan trap	IIS 890005	Burks, R. A. (Roger A.)	2011	Paratype	1° rainforest; young forest; light gap		http://hol.osu.edu/spmInfo.html?id=OSUC%20361276
urn:lsid:biosci.ohio-state.edu:osuc_occurrences:OSUC__248899	en	PreservedSpecimen	OSUC 248899	urn:lsid:biosci.ohio-state.edu:osuc_names:275570	Oxyscelio amrichae (MS)	male	adult	1	OSUC	Insects	[INDONESIA, W.Kalimantan 1°15'S 110°05'E Gunung Palung NP Cabang Panti Res. Sta. 21.vi.1991] [1° rainforest, Alluvial RR5 screen sweep Darling, Rosichon, Sutrisno IIS 910105]	Gunung Palung National Park, 01°15'S 110°05'E, 100-400m, IIS 910105, 1° rainforest / alluvial closed canopy, Cabang Panti Research Station, Kalimantan Barat Prov., Indonesia	-1.25	110.0833	label	Indonesia	Kalimantan Barat				21 June 1991	Darling, Rosichon & Sutrisno	screen sweeping	IIS 910105	Burks, R. A. (Roger A.)	2011	Paratype	1° rainforest; alluvial; closed canopy		http://hol.osu.edu/spmInfo.html?id=OSUC%20248899
urn:lsid:biosci.ohio-state.edu:osuc_occurrences:OSUC__228713	en	PreservedSpecimen	OSUC 228713	urn:lsid:biosci.ohio-state.edu:osuc_names:275570	Oxyscelio amrichae (MS)	female	adult	1	ROME	Insects	[3°41'N 97°39'E INDONESIA Sumatra Aceh Gunung Leuser NP 350m Ketambe Res.Sta.primary for.light gap 1-31.iii.1990 C.Darling MT IIS 900017]	Gunung Leuser National Park, 03°41'N 97°39'E, 350m, IIS 900017, 1° rainforest / young forest / terrace 3 light gap, Ketambe Research Station, Sumatra Isl., Aceh Auto. Prov., Indonesia	3.6833	97.65	label	Indonesia	Aceh				1 March 1990 - 31 March 1990	Darling, D. C. (D. Christopher)	malaise trap		Burks, R. A. (Roger A.)	2011		1° rainforest; young forest; light gap		http://hol.osu.edu/spmInfo.html?id=OSUC%20228713
urn:lsid:biosci.ohio-state.edu:osuc_occurrences:OSUC__228711	en	PreservedSpecimen	OSUC 228711	urn:lsid:biosci.ohio-state.edu:osuc_names:275570	Oxyscelio amrichae (MS)	male	adult	1	ROME	Insects	[3°41'N 97°39'E INDONESIA Sumatra Aceh Gunung Leuser NP 350m Ketambe Res.Sta.primary for.light gap 1-31.iii.1990 C.Darling MT IIS 900017]	Gunung Leuser National Park, 03°41'N 97°39'E, 350m, IIS 900017, 1° rainforest / young forest / terrace 3 light gap, Ketambe Research Station, Sumatra Isl., Aceh Auto. Prov., Indonesia	3.6833	97.65	label	Indonesia	Aceh				1 March 1990 - 31 March 1990	Darling, D. C. (D. Christopher)	malaise trap		Burks, R. A. (Roger A.)	2011		1° rainforest; young forest; light gap		http://hol.osu.edu/spmInfo.html?id=OSUC%20228711
urn:lsid:biosci.ohio-state.edu:osuc_occurrences:ROMEnt__Spec.__No.__112249	en	PreservedSpecimen	ROMEnt Spec. No. 112249	urn:lsid:biosci.ohio-state.edu:osuc_names:275570	Oxyscelio amrichae (MS)	female	adult	1	ROME	Insects	[INDONESIA, E. Kalimantan: 38 km N. Balikpapan, Samboja I. DC Darling Rosichon U., Sutrisno. 1-30 MAR 1992. IIS 920115] [WANARISET Res. Station 60m. 1°2'S, 117°2'E Heavy burnt forest, 1983 Malaise trap (fine) pans] [Oxyscelio sp. Det. A. Guidotti 2008]	Samboja, 01°02'S 117°02'E, 60m, IIS 920115, heavy burnt forest (1983), Wanariset Research Station, 38km N Balikpapan, Kalimantan Timur Prov., Indonesia	-1.0333	117.0333	label	Indonesia	Kalimantan Timur		Samboja		1 March 1992 - 30 March 1992	Darling, D. C. (D. Christopher), Rosichon, U. (Ubaidillah) & Sutrisno	fine malaise trap/pan trap	IIS 920115	Burks, R. A. (Roger A.)	2012	Paratype	heavy burnt forest (1983)		http://hol.osu.edu/spmInfo.html?id=ROMEnt%20Spec.%20No.%20112249
urn:lsid:biosci.ohio-state.edu:osuc_occurrences:ROMEnt__Spec.__No.__112240	en	PreservedSpecimen	ROMEnt Spec. No. 112240	urn:lsid:biosci.ohio-state.edu:osuc_names:275570	Oxyscelio amrichae (MS)	female	adult	1	ROME	Insects	[INDONESIA: Sumatra Aceh Gunung Leuser Nat. Pk. Ketambe Res. Sta. 1-31 JAN 1990. per DC Darling. IIS 900003] [1/rainforest Young forest, Terrace 3 Closed canopy. 350 m 3/41'N, 97/39'E Malaise trap head] [Oxyscelio sp. Det. A. Guidotti 2008]	Gunung Leuser National Park, 03°41'N 97°39'E, 400m, IIS 900003, 1° rainforest / mature forest / terrace 3 closed canopy, Ketambe Research Station, Sumatra Isl., Aceh Auto. Prov., Indonesia	3.6833	97.65	label	Indonesia	Aceh			some labels and published records have this field code (IIS 900003) with a different elevation (350) and habitat (young forest & light gap)	1 January 1990 - 31 January 1990	Darling, D. C. (D. Christopher)	malaise trap head	IIS 900003	Burks, R. A. (Roger A.)	2012	Paratype	1° rainforest; young forest; closed canopy		http://hol.osu.edu/spmInfo.html?id=ROMEnt%20Spec.%20No.%20112240
urn:lsid:biosci.ohio-state.edu:osuc_occurrences:OSUC__376604	en	PreservedSpecimen	OSUC 376604	urn:lsid:biosci.ohio-state.edu:osuc_names:275570	Oxyscelio amrichae (MS)	female	adult	1	BMNH	Insects	[SARAWAK:4th div. Gn.Mulu. RGS Exp 17.ix-23.x.1977 D.Hollis BM77-543]	Gunung Mulu National Park, Miri Div., Sarawak St., Malaysia	4.05	114.9333	GEOnet	Malaysia	Sarawak	Miri		4th Div. is a former name of Miri Dist.	17 September 1977 - 23 October 1977	Hollis, D.	none specified		Burks, R. A. (Roger A.)	2012	Paratype			http://hol.osu.edu/spmInfo.html?id=OSUC%20376604
urn:lsid:biosci.ohio-state.edu:osuc_occurrences:OSUC__376598	en	PreservedSpecimen	OSUC 376598	urn:lsid:biosci.ohio-state.edu:osuc_names:275570	Oxyscelio amrichae (MS)	female	adult	1	BMNH	Insects	[SARAWAK: Gunong Mulu Nat. Park R.G.S. Exped. 1977-8 J.D. Holloway et al. B.M. 1978-206]	Gunung Mulu National Park, Sarawak St., Malaysia	4.0881	114.89	WDPA	Malaysia	Sarawak				1977 - 1978	Holloway, J. D. et al.	none specified		Burks, R. A. (Roger A.)	2012	Paratype			http://hol.osu.edu/spmInfo.html?id=OSUC%20376598
urn:lsid:biosci.ohio-state.edu:osuc_occurrences:OSUC__376591	en	PreservedSpecimen	OSUC 376591	urn:lsid:biosci.ohio-state.edu:osuc_names:275570	Oxyscelio amrichae (MS)	female	adult	1	BMNH	Insects	[SARAWAK:4th Div. Gn.Mulu.RGS Exp. III 1978 Malaise trap]	Gunung Mulu National Park, Miri Div., Sarawak St., Malaysia	4.05	114.9333	GEOnet	Malaysia	Sarawak	Miri		4th Div. is a former name of Miri Dist.	Mar-1978		malaise trap		Burks, R. A. (Roger A.)	2012	Paratype			http://hol.osu.edu/spmInfo.html?id=OSUC%20376591
urn:lsid:biosci.ohio-state.edu:osuc_occurrences:OSUC__376593	en	PreservedSpecimen	OSUC 376593	urn:lsid:biosci.ohio-state.edu:osuc_names:275570	Oxyscelio amrichae (MS)	female	adult	1	BMNH	Insects	[SARAWAK: 4th. Div Gn. Mulu, RGS Exp. V-VI N.M. Collins]	Gunung Mulu National Park, Miri Div., Sarawak St., Malaysia	4.05	114.9333	GEOnet	Malaysia	Sarawak	Miri		4th Div. is a former name of Miri Dist.	May-1978 - Jun-1978	Collins, N. M.	none specified		Burks, R. A. (Roger A.)	2012	Paratype			http://hol.osu.edu/spmInfo.html?id=OSUC%20376593
urn:lsid:biosci.ohio-state.edu:osuc_occurrences:OSUC__376630	en	PreservedSpecimen	OSUC 376630	urn:lsid:biosci.ohio-state.edu:osuc_names:275570	Oxyscelio amrichae (MS)	female	adult	1	BMNH	Insects	[BRUNEI: Labi Mixed dipterocarp forest. 200m. viii-ix. 1979 Gauld]	Labi, 200m, mixed dipterocarp forest, Belait Dist., Brunei	4.3833	114.4333	GEOnet	Brunei	Belait		Labi		Aug-1979 - Sep-1979	Gauld	none specified		Burks, R. A. (Roger A.)	2012	Paratype	mixed dipterocarp forest		http://hol.osu.edu/spmInfo.html?id=OSUC%20376630
urn:lsid:biosci.ohio-state.edu:osuc_occurrences:OSUC__376597	en	PreservedSpecimen	OSUC 376597	urn:lsid:biosci.ohio-state.edu:osuc_names:275570	Oxyscelio amrichae (MS)	female	adult	1	BMNH	Insects	[SARAWAK: Gunong Mulu Nat. Park R.G.S. Exped. 1977-8 J.D. Holloway et al. B.M. 1978-206]	Gunung Mulu National Park, Sarawak St., Malaysia	4.0881	114.89	WDPA	Malaysia	Sarawak				1977 - 1978	Holloway, J. D. et al.	none specified		Burks, R. A. (Roger A.)	2012	Paratype			http://hol.osu.edu/spmInfo.html?id=OSUC%20376597
urn:lsid:biosci.ohio-state.edu:osuc_occurrences:OSUC__376581	en	PreservedSpecimen	OSUC 376581	urn:lsid:biosci.ohio-state.edu:osuc_names:275570	Oxyscelio amrichae (MS)	female	adult	1	BMNH	Insects	[SARAWAK: 4th. Div Gn. Mulu, RGS Exp. V-VI 1978 N.M. Collins]	Gunung Mulu National Park, Miri Div., Sarawak St., Malaysia	4.05	114.9333	GEOnet	Malaysia	Sarawak	Miri		4th Div. is a former name of Miri Dist.	May-1978 - Jun-1978	Collins, N. M.	none specified		Burks, R. A. (Roger A.)	2012	Paratype			http://hol.osu.edu/spmInfo.html?id=OSUC%20376581
urn:lsid:biosci.ohio-state.edu:osuc_occurrences:OSUC__376639	en	PreservedSpecimen	OSUC 376639	urn:lsid:biosci.ohio-state.edu:osuc_names:275570	Oxyscelio amrichae (MS)	male	adult	1	BMNH	Insects	[BRUNEI: Labi Mixed dipterocarp forest. 200m. Viii-ix 1979.Gauld.]	Labi, 200m, mixed dipterocarp forest, Belait Dist., Brunei	4.3833	114.4333	GEOnet	Brunei	Belait		Labi		Aug-1979 - Sep-1979	Gauld	none specified		Burks, R. A. (Roger A.)	2012	Paratype	mixed dipterocarp forest		http://hol.osu.edu/spmInfo.html?id=OSUC%20376639
urn:lsid:biosci.ohio-state.edu:osuc_occurrences:OSUC__376656	en	PreservedSpecimen	OSUC 376656	urn:lsid:biosci.ohio-state.edu:osuc_names:275570	Oxyscelio amrichae (MS)	male	adult	1	BMNH	Insects	[BORNEO: Brunei, Kuala Melalong FSC 115°7'E 4°34'N Malaise trap v.1991] [coll. N. Mawdsley BMNH(E) 1991-173]	Kuala Belalong Field Studies Centre, 04°34'N 115°07'E, Temburong Dist., Brunei	4.5667	115.1167	label	Brunei	Temburong				May-1991	Mawdsley, N.	malaise trap		Burks, R. A. (Roger A.)	2012	Paratype			http://hol.osu.edu/spmInfo.html?id=OSUC%20376656
urn:lsid:biosci.ohio-state.edu:osuc_occurrences:OSUC__376642	en	PreservedSpecimen	OSUC 376642	urn:lsid:biosci.ohio-state.edu:osuc_names:275570	Oxyscelio amrichae (MS)	male	adult	1	BMNH	Insects	[BRUNEI: Labi Mixed dipterocarp forest. 200m. Viii-ix 1979.Gauld.]	Labi, 200m, mixed dipterocarp forest, Belait Dist., Brunei	4.3833	114.4333	GEOnet	Brunei	Belait		Labi		Aug-1979 - Sep-1979	Gauld	none specified		Burks, R. A. (Roger A.)	2012	Paratype	mixed dipterocarp forest		http://hol.osu.edu/spmInfo.html?id=OSUC%20376642
urn:lsid:biosci.ohio-state.edu:osuc_occurrences:OSUC__376596	en	PreservedSpecimen	OSUC 376596	urn:lsid:biosci.ohio-state.edu:osuc_names:275570	Oxyscelio amrichae (MS)	male	adult	1	BMNH	Insects	[SARAWAK: Gunong Mulu Nat. Park R.G.S. Exped. 1977-8 J.D. Holloway et al. B.M. 1978-206]	Gunung Mulu National Park, Sarawak St., Malaysia	4.0881	114.89	WDPA	Malaysia	Sarawak				1977 - 1978	Holloway, J. D. et al.	none specified		Burks, R. A. (Roger A.)	2012	Paratype			http://hol.osu.edu/spmInfo.html?id=OSUC%20376596
urn:lsid:biosci.ohio-state.edu:osuc_occurrences:OSUC__376638	en	PreservedSpecimen	OSUC 376638	urn:lsid:biosci.ohio-state.edu:osuc_names:275570	Oxyscelio amrichae (MS)	male	adult	1	BMNH	Insects	[BRUNEI: Labi Mixed dipterocarp forest. 200m. Viii-ix 1979.Gauld.]	Labi, 200m, mixed dipterocarp forest, Belait Dist., Brunei	4.3833	114.4333	GEOnet	Brunei	Belait		Labi		Aug-1979 - Sep-1979	Gauld	none specified		Burks, R. A. (Roger A.)	2012	Paratype	mixed dipterocarp forest		http://hol.osu.edu/spmInfo.html?id=OSUC%20376638
urn:lsid:biosci.ohio-state.edu:osuc_occurrences:OSUC__376636	en	PreservedSpecimen	OSUC 376636	urn:lsid:biosci.ohio-state.edu:osuc_names:275570	Oxyscelio amrichae (MS)	male	adult	1	BMNH	Insects	[BRUNEI: Labi Mixed dipterocarp forest. 200m. Viii-ix 1979.Gauld.]	Labi, 200m, mixed dipterocarp forest, Belait Dist., Brunei	4.3833	114.4333	GEOnet	Brunei	Belait		Labi		Aug-1979 - Sep-1979	Gauld	none specified		Burks, R. A. (Roger A.)	2012	Paratype	mixed dipterocarp forest		http://hol.osu.edu/spmInfo.html?id=OSUC%20376636
urn:lsid:biosci.ohio-state.edu:osuc_occurrences:OSUC__376635	en	PreservedSpecimen	OSUC 376635	urn:lsid:biosci.ohio-state.edu:osuc_names:275570	Oxyscelio amrichae (MS)	male	adult	1	BMNH	Insects	[BRUNEI: Labi Mixed dipterocarp forest. 200m. Viii-ix 1979.Gauld.]	Labi, 200m, mixed dipterocarp forest, Belait Dist., Brunei	4.3833	114.4333	GEOnet	Brunei	Belait		Labi		Aug-1979 - Sep-1979	Gauld	none specified		Burks, R. A. (Roger A.)	2012	Paratype	mixed dipterocarp forest		http://hol.osu.edu/spmInfo.html?id=OSUC%20376635
urn:lsid:biosci.ohio-state.edu:osuc_occurrences:ROMEnt__Spec.__No.__112234	en	PreservedSpecimen	ROMEnt Spec. No. 112234	urn:lsid:biosci.ohio-state.edu:osuc_names:275570	Oxyscelio amrichae (MS)	male	adult	1	BMNH	Insects	[INDONESIA: Sumatra Aceh Gunung Leuser Nat. Pk. Ketambe Res. Sta. 1-31 JAN 1990. per DC Darling. IIS 900003] [1/rainforest Young forest, Terrace 3 Closed canopy. 350 m 3/41'N, 97/39'E Malaise trap head] [Oxyscelio sp. Det. A. Guidotti 2008]	Gunung Leuser National Park, 03°41'N 97°39'E, 400m, IIS 900003, 1° rainforest / mature forest / terrace 3 closed canopy, Ketambe Research Station, Sumatra Isl., Aceh Auto. Prov., Indonesia	3.6833	97.65	label	Indonesia	Aceh			some labels and published records have this field code (IIS 900003) with a different elevation (350) and habitat (young forest & light gap)	1 January 1990 - 31 January 1990	Darling, D. C. (D. Christopher)	malaise trap head	IIS 900003	Burks, R. A. (Roger A.)	2012	Paratype	1° rainforest; young forest; closed canopy		http://hol.osu.edu/spmInfo.html?id=ROMEnt%20Spec.%20No.%20112234
urn:lsid:biosci.ohio-state.edu:osuc_occurrences:ROMEnt__Spec.__No.__112242	en	PreservedSpecimen	ROMEnt Spec. No. 112242	urn:lsid:biosci.ohio-state.edu:osuc_names:275570	Oxyscelio amrichae (MS)	male	adult	1	MBBJ	Insects	[INDONESIA: Sumatra Aceh Gunung Leuser Nat. Pk. Ketambe Res. Sta. 1-28 FEV 1990. per DC Darling. IIS 900011] [1° rainforest Young forest, Terrace 3 Closed canopy. 350 m 3°41'N, 97°39'E Malaise trap head] [Oxyscelio sp. Det. A. Guidotti 2008]	Gunung Leuser National Park, 03°41'N 97°39'E, 350m, IIS 900011, 1° rainforest / young forest / terrace 3 closed canopy, Ketambe Research Station, Sumatra Isl., Aceh Auto. Prov., Indonesia	3.6833	97.65	label	Indonesia	Aceh				1 February 1990 - 28 February 1990	Darling, D. C. (D. Christopher)	malaise trap head	IIS 900011	Burks, R. A. (Roger A.)	2012	Paratype	1° rainforest; young forest; closed canopy		http://hol.osu.edu/spmInfo.html?id=ROMEnt%20Spec.%20No.%20112242
urn:lsid:biosci.ohio-state.edu:osuc_occurrences:ROMEnt__Spec.__No.__112236	en	PreservedSpecimen	ROMEnt Spec. No. 112236	urn:lsid:biosci.ohio-state.edu:osuc_names:275570	Oxyscelio amrichae (MS)	male	adult	1	MBBJ	Insects	[INDONESIA: Sumatra Aceh Gunung Leuser Nat. Pk. Ketambe Res. Sta. 1-31 JAN 1990. per DC Darling. IIS 900003] [1/rainforest Young forest, Terrace 3 Closed canopy. 350 m 3/41'N, 97/39'E Malaise trap head] [Oxyscelio sp. Det. A. Guidotti 2008]	Gunung Leuser National Park, 03°41'N 97°39'E, 400m, IIS 900003, 1° rainforest / mature forest / terrace 3 closed canopy, Ketambe Research Station, Sumatra Isl., Aceh Auto. Prov., Indonesia	3.6833	97.65	label	Indonesia	Aceh			some labels and published records have this field code (IIS 900003) with a different elevation (350) and habitat (young forest & light gap)	1 January 1990 - 31 January 1990	Darling, D. C. (D. Christopher)	malaise trap head	IIS 900003	Burks, R. A. (Roger A.)	2012	Paratype	1° rainforest; young forest; closed canopy		http://hol.osu.edu/spmInfo.html?id=ROMEnt%20Spec.%20No.%20112236
urn:lsid:biosci.ohio-state.edu:osuc_occurrences:ROMEnt__Spec.__No.__112237	en	PreservedSpecimen	ROMEnt Spec. No. 112237	urn:lsid:biosci.ohio-state.edu:osuc_names:275570	Oxyscelio amrichae (MS)	male	adult	1	MBBJ	Insects	[INDONESIA: Sumatra Aceh Gunung Leuser Nat. Pk. Ketambe Res. Sta. 1-31 JAN 1990. per DC Darling. IIS 900003] [1/rainforest Young forest, Terrace 3 Closed canopy. 350 m 3/41'N, 97/39'E Malaise trap head] [Oxyscelio sp. Det. A. Guidotti 2008]	Gunung Leuser National Park, 03°41'N 97°39'E, 400m, IIS 900003, 1° rainforest / mature forest / terrace 3 closed canopy, Ketambe Research Station, Sumatra Isl., Aceh Auto. Prov., Indonesia	3.6833	97.65	label	Indonesia	Aceh			some labels and published records have this field code (IIS 900003) with a different elevation (350) and habitat (young forest & light gap)	1 January 1990 - 31 January 1990	Darling, D. C. (D. Christopher)	malaise trap head	IIS 900003	Burks, R. A. (Roger A.)	2012	Paratype	1° rainforest; young forest; closed canopy		http://hol.osu.edu/spmInfo.html?id=ROMEnt%20Spec.%20No.%20112237
urn:lsid:biosci.ohio-state.edu:osuc_occurrences:ROMEnt__Spec.__No.__112241	en	PreservedSpecimen	ROMEnt Spec. No. 112241	urn:lsid:biosci.ohio-state.edu:osuc_names:275570	Oxyscelio amrichae (MS)	male	adult	1	MBBJ	Insects	[INDONESIA: Sumatra Aceh Gunung Leuser Nat. Pk. Ketambe Res. Sta. 1-31 JAN 1990. per DC Darling. IIS 900003] [1/rainforest Young forest, Terrace 3 Closed canopy. 350 m 3/41'N, 97/39'E Malaise trap head] [Oxyscelio sp. Det. A. Guidotti 2008]	Gunung Leuser National Park, 03°41'N 97°39'E, 400m, IIS 900003, 1° rainforest / mature forest / terrace 3 closed canopy, Ketambe Research Station, Sumatra Isl., Aceh Auto. Prov., Indonesia	3.6833	97.65	label	Indonesia	Aceh			some labels and published records have this field code (IIS 900003) with a different elevation (350) and habitat (young forest & light gap)	1 January 1990 - 31 January 1990	Darling, D. C. (D. Christopher)	malaise trap head	IIS 900003	Burks, R. A. (Roger A.)	2012	Paratype	1° rainforest; young forest; closed canopy		http://hol.osu.edu/spmInfo.html?id=ROMEnt%20Spec.%20No.%20112241
urn:lsid:biosci.ohio-state.edu:osuc_occurrences:ROMEnt__Spec.__No.__112238	en	PreservedSpecimen	ROMEnt Spec. No. 112238	urn:lsid:biosci.ohio-state.edu:osuc_names:275570	Oxyscelio amrichae (MS)	male	adult	1	MBBJ	Insects	[INDONESIA: Sumatra Aceh Gunung Leuser Nat. Pk. Ketambe Res. Sta. 1-31 JAN 1990. per DC Darling. IIS 900003] [1/rainforest Young forest, Terrace 3 Closed canopy. 350 m 3/41'N, 97/39'E Malaise trap head] [Oxyscelio sp. Det. A. Guidotti 2008]	Gunung Leuser National Park, 03°41'N 97°39'E, 400m, IIS 900003, 1° rainforest / mature forest / terrace 3 closed canopy, Ketambe Research Station, Sumatra Isl., Aceh Auto. Prov., Indonesia	3.6833	97.65	label	Indonesia	Aceh			some labels and published records have this field code (IIS 900003) with a different elevation (350) and habitat (young forest & light gap)	1 January 1990 - 31 January 1990	Darling, D. C. (D. Christopher)	malaise trap head	IIS 900003	Burks, R. A. (Roger A.)	2012	Paratype	1° rainforest; young forest; closed canopy		http://hol.osu.edu/spmInfo.html?id=ROMEnt%20Spec.%20No.%20112238
urn:lsid:biosci.ohio-state.edu:osuc_occurrences:OSUC__376631	en	PreservedSpecimen	OSUC 376631	urn:lsid:biosci.ohio-state.edu:osuc_names:275570	Oxyscelio amrichae (MS)	male	adult	1	BMNH	Insects	[BRUNEI: Labi Mixed dipterocarp forest. 200m. viii-ix. 1979 Gauld]	Labi, 200m, mixed dipterocarp forest, Belait Dist., Brunei	4.3833	114.4333	GEOnet	Brunei	Belait		Labi		Aug-1979 - Sep-1979	Gauld	none specified		Burks, R. A. (Roger A.)	2012	Paratype	mixed dipterocarp forest		http://hol.osu.edu/spmInfo.html?id=OSUC%20376631
urn:lsid:biosci.ohio-state.edu:osuc_occurrences:OSUC__376634	en	PreservedSpecimen	OSUC 376634	urn:lsid:biosci.ohio-state.edu:osuc_names:275570	Oxyscelio amrichae (MS)	male	adult	1	BMNH	Insects	[BRUNEI: Labi Mixed dipterocarp forest. 200m. Viii-ix 1979.Gauld.]	Labi, 200m, mixed dipterocarp forest, Belait Dist., Brunei	4.3833	114.4333	GEOnet	Brunei	Belait		Labi		Aug-1979 - Sep-1979	Gauld	none specified		Burks, R. A. (Roger A.)	2012	Paratype	mixed dipterocarp forest		http://hol.osu.edu/spmInfo.html?id=OSUC%20376634
urn:lsid:biosci.ohio-state.edu:osuc_occurrences:OSUC__247842	en	PreservedSpecimen	OSUC 247842	urn:lsid:biosci.ohio-state.edu:osuc_names:275570	Oxyscelio amrichae (MS)	male	adult	1	MBBJ	Insects	[INDONESIA Sumatra Aceh, 3°41'N 97°39'E Gunung, Leuser NP Ketambe Res., Sta. 1-31.xii.1989 per, DC Darling IIS 890013] [350-400 m, 1° rainforest, Young (T3)& mature, (T4)forest, light gap &, canopy, MT/YPT]	Gunung Leuser National Park, 03°41'N 97°39'E, 350-400m, IIS 890013, 1° rainforest / T3 young forest / T4 mature forest / light gap / canopy, Ketambe Research Station, Sumatra Isl., Aceh Auto. Prov., Indonesia	3.6833	97.65	label	Indonesia	Aceh				1 December 1989 - 31 December 1989	Darling, D. C. (D. Christopher)	malaise trap/yellow pan trap		Burks, R. A. (Roger A.)	2012	Paratype	1° rainforest; young forest; mature forest; light gap; canopy		http://hol.osu.edu/spmInfo.html?id=OSUC%20247842
urn:lsid:biosci.ohio-state.edu:osuc_occurrences:ANIC__DB__32-021000	en	PreservedSpecimen	ANIC DB 32-021000	urn:lsid:biosci.ohio-state.edu:osuc_names:305770	Oxyscelio caesitas (MS)	female	adult	1	ANIC	Insects	[Christmas Island, 10.30S 105.35E, East-West Park Track, 13-28 Apr 1989, JC Cardale, Malaise trap/ethanol; Oxyscelio det L Masner 2004]	East-West Park Track, 10°30'S 105°35'E, Christmas Island	-10.5	105.5833	label	Christmas Island					13 April 1989 - 28 April 1989	Cardale, J. C. (Josephine C.)	malaise trap		Burks, R. A. (Roger A.)	2012	Holotype			http://hol.osu.edu/spmInfo.html?id=ANIC%20DB%2032-021000
urn:lsid:biosci.ohio-state.edu:osuc_occurrences:OSUC__442266	en	PreservedSpecimen	OSUC 442266	urn:lsid:biosci.ohio-state.edu:osuc_names:305770	Oxyscelio caesitas (MS)	female	adult	1	ANIC	Insects	[CHRISTMAS ISLAND 10.30S 105.35E East-West Park Track 13-28 April 1989 J.C. Cardale Malaise trap/ethanol]	East-West Park Track, 10°30'S 105°35'E, Christmas Island	-10.5	105.5833	label	Christmas Island					13 April 1989 - 28 April 1989	Cardale, J. C. (Josephine C.)	malaise trap		Burks, R. A. (Roger A.)	2012	Paratype			http://hol.osu.edu/spmInfo.html?id=OSUC%20442266
urn:lsid:biosci.ohio-state.edu:osuc_occurrences:OSUC__442267	en	PreservedSpecimen	OSUC 442267	urn:lsid:biosci.ohio-state.edu:osuc_names:305770	Oxyscelio caesitas (MS)	male	adult	1	ANIC	Insects	[CHRISTMAS ISLAND 10.30S 105.35E East-West Park Track 13-28 April 1989 J.C. Cardale Malaise trap/ethanol]	East-West Park Track, 10°30'S 105°35'E, Christmas Island	-10.5	105.5833	label	Christmas Island					13 April 1989 - 28 April 1989	Cardale, J. C. (Josephine C.)	malaise trap		Burks, R. A. (Roger A.)	2012	Paratype			http://hol.osu.edu/spmInfo.html?id=OSUC%20442267
urn:lsid:biosci.ohio-state.edu:osuc_occurrences:OSUC__442268	en	PreservedSpecimen	OSUC 442268	urn:lsid:biosci.ohio-state.edu:osuc_names:305770	Oxyscelio caesitas (MS)	male	adult	1	ANIC	Insects	[CHRISTMAS ISLAND 10.30S 105.35E East-West Park Track 13-28 April 1989 J.C. Cardale Malaise trap/ethanol]	East-West Park Track, 10°30'S 105°35'E, Christmas Island	-10.5	105.5833	label	Christmas Island					13 April 1989 - 28 April 1989	Cardale, J. C. (Josephine C.)	malaise trap		Burks, R. A. (Roger A.)	2012	Paratype			http://hol.osu.edu/spmInfo.html?id=OSUC%20442268
urn:lsid:biosci.ohio-state.edu:osuc_occurrences:OSUC__442269	en	PreservedSpecimen	OSUC 442269	urn:lsid:biosci.ohio-state.edu:osuc_names:305770	Oxyscelio caesitas (MS)	male	adult	1	ANIC	Insects	[CHRISTMAS ISLAND 10.29S 105.38E Central Area Wkshp 14-23 April 1989 J.C. Cardale Malaise trap/ethanol]	Central Area Workshop, 10°29'S 105°38'E, Christmas Island	-10.4833	105.6333	label	Christmas Island					14 April 1989 - 23 April 1989	Cardale, J. C. (Josephine C.)	malaise trap		Burks, R. A. (Roger A.)	2012	Paratype			http://hol.osu.edu/spmInfo.html?id=OSUC%20442269
urn:lsid:biosci.ohio-state.edu:osuc_occurrences:QM__Reg.__No.__T35154	en	PreservedSpecimen	QM Reg. No. T35154	urn:lsid:biosci.ohio-state.edu:osuc_names:307074	Oxyscelio densitatis (MS)	female	adult	1	QMBA	Insects	[SEQ:25°26'Sx150°01'E Boggom.3,viaTaroom 12Nov96-Jan1997 Cook&Monteith.Baited Flight Intercept 041]	Boggomoss No. 3, 25°26'S 150°01'E, FIT 041, via Taroom, QLD, Australia	-25.4333	150.0167	label	Australia	Queensland			Boggom is an abbreviation of Boggomoss	12-Nov-1996 - Jan-1997	Cook & Monteith	flight intercept trap	FIT 041	Burks, R. A. (Roger A.)	2012	Paratype			http://hol.osu.edu/spmInfo.html?id=QM%20Reg.%20No.%20T35154
urn:lsid:biosci.ohio-state.edu:osuc_occurrences:QM__Reg.__No.__T35155	en	PreservedSpecimen	QM Reg. No. T35155	urn:lsid:biosci.ohio-state.edu:osuc_names:307074	Oxyscelio densitatis (MS)	female	adult	1	QMBA	Insects	[SEQ:25°27'SX150°08'E Boggom.12/2(NathanG),viaTaroom. 13Nov96-Jan1997 D.Cook & G. Monteith. Pitfall traps 046]	Boggomoss No. 12/2, 25°27'S 150°08'E, pitfall 046, Nathan Gorge, via Taroom, QLD, Australia	-25.45	150.1333	label	Australia	Queensland			Boggom is an abbreviation of Boggomoss	13-Nov-1996 - Jan-1997	Cook, D. & Monteith, G.	pitfall trap	pitfall 046	Burks, R. A. (Roger A.)	2012	Paratype			http://hol.osu.edu/spmInfo.html?id=QM%20Reg.%20No.%20T35155
urn:lsid:biosci.ohio-state.edu:osuc_occurrences:QM__Reg.__No.__T35157	en	PreservedSpecimen	QM Reg. No. T35157	urn:lsid:biosci.ohio-state.edu:osuc_names:307074	Oxyscelio densitatis (MS)	female	adult	1	QMBA	Insects	[SEQ:25°29'Sx150°08'E Boggom.30,viaTaroom 14Nov96-Jan1997 Cook&Monteith.Baited Flight Intercept 057]	Boggomoss No. 30, 25°29'S 150°08'E, FIT 057, via Taroom, QLD, Australia	-25.4833	150.1333	label	Australia	Queensland			Boggom is an abbreviation of Boggomoss	14-Nov-1996 - Jan-1997	Cook & Monteith	flight intercept trap	FIT 057	Burks, R. A. (Roger A.)	2012	Paratype			http://hol.osu.edu/spmInfo.html?id=QM%20Reg.%20No.%20T35157
urn:lsid:biosci.ohio-state.edu:osuc_occurrences:QM__Reg.__No.__T35158	en	PreservedSpecimen	QM Reg. No. T35158	urn:lsid:biosci.ohio-state.edu:osuc_names:307074	Oxyscelio densitatis (MS)	female	adult	1	QMBA	Insects	[SEQ:25°29'Sx150°08'E Boggom.30,viaTaroom 14Nov96-Jan1997 Cook&Monteith.Baited Flight Intercept 057]	Boggomoss No. 30, 25°29'S 150°08'E, FIT 057, via Taroom, QLD, Australia	-25.4833	150.1333	label	Australia	Queensland			Boggom is an abbreviation of Boggomoss	14-Nov-1996 - Jan-1997	Cook & Monteith	flight intercept trap	FIT 057	Burks, R. A. (Roger A.)	2012	Holotype			http://hol.osu.edu/spmInfo.html?id=QM%20Reg.%20No.%20T35158
urn:lsid:biosci.ohio-state.edu:osuc_occurrences:OSUC__429964	en	PreservedSpecimen	OSUC 429964	urn:lsid:biosci.ohio-state.edu:osuc_names:307074	Oxyscelio densitatis (MS)	undetermined	adult	1	WINC	Insects	[Mt. Lewis N. Qld. 30.x.-13.xi.1980 R.I. Storey Malaise trap]	Mount Lewis, QLD, Australia	-16.5833	145.2833	AGPN	Australia	Queensland				30 October 1980 - 13 November 1980	Storey, R. I.	malaise trap		Burks, R. A. (Roger A.)	2012	Paratype			http://hol.osu.edu/spmInfo.html?id=OSUC%20429964
urn:lsid:biosci.ohio-state.edu:osuc_occurrences:OSUC__429965	en	PreservedSpecimen	OSUC 429965	urn:lsid:biosci.ohio-state.edu:osuc_names:307074	Oxyscelio densitatis (MS)	undetermined	adult	1	WINC	Insects	[Mt. Lewis N. Qld. 30.x.-13.xi.1980 R.I. Storey Malaise trap]	Mount Lewis, QLD, Australia	-16.5833	145.2833	AGPN	Australia	Queensland				30 October 1980 - 13 November 1980	Storey, R. I.	malaise trap		Burks, R. A. (Roger A.)	2012	Paratype			http://hol.osu.edu/spmInfo.html?id=OSUC%20429965
urn:lsid:biosci.ohio-state.edu:osuc_occurrences:OSUC__429966	en	PreservedSpecimen	OSUC 429966	urn:lsid:biosci.ohio-state.edu:osuc_names:307074	Oxyscelio densitatis (MS)	undetermined	adult	1	WINC	Insects	[Mt. Lewis N. Qld. 30.x.-13.xi.1980 R.I. Storey Malaise trap]	Mount Lewis, QLD, Australia	-16.5833	145.2833	AGPN	Australia	Queensland				30 October 1980 - 13 November 1980	Storey, R. I.	malaise trap		Burks, R. A. (Roger A.)	2012	Paratype			http://hol.osu.edu/spmInfo.html?id=OSUC%20429966
urn:lsid:biosci.ohio-state.edu:osuc_occurrences:OSUC__429967	en	PreservedSpecimen	OSUC 429967	urn:lsid:biosci.ohio-state.edu:osuc_names:307074	Oxyscelio densitatis (MS)	undetermined	adult	1	WINC	Insects	[Mt. Lewis N. Qld. 30.x.-13.xi.1980 R.I. Storey Malaise trap]	Mount Lewis, QLD, Australia	-16.5833	145.2833	AGPN	Australia	Queensland				30 October 1980 - 13 November 1980	Storey, R. I.	malaise trap		Burks, R. A. (Roger A.)	2012	Paratype			http://hol.osu.edu/spmInfo.html?id=OSUC%20429967
urn:lsid:biosci.ohio-state.edu:osuc_occurrences:OSUC__429968	en	PreservedSpecimen	OSUC 429968	urn:lsid:biosci.ohio-state.edu:osuc_names:307074	Oxyscelio densitatis (MS)	undetermined	adult	1	WINC	Insects	[Maroochy Hort Res Stn Nambour, S.E. Qld. 8-15.iii.1985 Malaise trap]	Nambour, Maroochy Horticultural Research Station, QLD, Australia	-26.6333	152.9667	WWW	Australia	Queensland		Nambour	coords. from ANIC website	8 March 1985 - 15 March 1985		malaise trap		Burks, R. A. (Roger A.)	2012	Paratype			http://hol.osu.edu/spmInfo.html?id=OSUC%20429968
urn:lsid:biosci.ohio-state.edu:osuc_occurrences:OSUC__429969	en	PreservedSpecimen	OSUC 429969	urn:lsid:biosci.ohio-state.edu:osuc_names:307074	Oxyscelio densitatis (MS)	undetermined	adult	1	UQIC	Insects	[16 km up Davies Ck Rd via Mareeba, N. Qld. 2.x.-5.xi.1984 R.I. Storey] [Malaise trap in rainforest]	16km up Davies Creek Road, rainforest, via Mareeba, QLD, Australia	-16.9886	145.5661	Google Earth	Australia	Queensland			derived from AGPN	2 October 1984 - 5 November 1984	Storey, R. I.	malaise trap		Burks, R. A. (Roger A.)	2012	Paratype	rainforest		http://hol.osu.edu/spmInfo.html?id=OSUC%20429969
urn:lsid:biosci.ohio-state.edu:osuc_occurrences:OSUC__429963	en	PreservedSpecimen	OSUC 429963	urn:lsid:biosci.ohio-state.edu:osuc_names:307074	Oxyscelio densitatis (MS)	undetermined	adult	1	WINC	Insects	[Mt. Lewis N. Qld. 30.x.-13.xi.1980 R.I. Storey Malaise trap]	Mount Lewis, QLD, Australia	-16.5833	145.2833	AGPN	Australia	Queensland				30 October 1980 - 13 November 1980	Storey, R. I.	malaise trap		Burks, R. A. (Roger A.)	2012	Paratype			http://hol.osu.edu/spmInfo.html?id=OSUC%20429963
urn:lsid:biosci.ohio-state.edu:osuc_occurrences:OSUC__148363	en	PreservedSpecimen	OSUC 148363	urn:lsid:biosci.ohio-state.edu:osuc_names:307074	Oxyscelio densitatis (MS)	male	adult	1	QMBA	Insects	[SEQ: 25°37'Sx149°47'E, Taroom, 5 km N on Hwy, 17 Dec 97-04 Apr 1998, GB Monteith, Brigalow, intercept 200m, 5769]	5km N Taroom, 25°37'S 149°47'E, 200m, #5769, highway, QLD, Australia	-25.6167	149.7833	label	Australia	Queensland				17 December 1997 - 4 April 1998	Monteith, G. B.	interception trap	#5769	Burks, R. A. (Roger A.)	2012	Paratype		brigalow	http://hol.osu.edu/spmInfo.html?id=OSUC%20148363
urn:lsid:biosci.ohio-state.edu:osuc_occurrences:OSUC__429970	en	PreservedSpecimen	OSUC 429970	urn:lsid:biosci.ohio-state.edu:osuc_names:307074	Oxyscelio densitatis (MS)	female	adult	1	QMBA	Insects	[SEQ:25°13'Sx149°01'E ExpeditionRa. Nat.Pk 5729 'Amphitheatre'yards 440m 19Dec97-4Mar1998.Cook&Monteith.open for.intercept]	Expedition National Park, 25°13'S 149°01'E, 440m, open forest, 5729 'amphitheatre' yards, QLD, Australia	-25.2167	149.0167	label	Australia	Queensland			Expedition Range is not the name of Expedition N.P.	19 December 1997 - 4 March 1998	Cook & Monteith	interception trap		Burks, R. A. (Roger A.)	2012	Paratype	open forest		http://hol.osu.edu/spmInfo.html?id=OSUC%20429970
urn:lsid:biosci.ohio-state.edu:osuc_occurrences:OSUC__429971	en	PreservedSpecimen	OSUC 429971	urn:lsid:biosci.ohio-state.edu:osuc_names:307074	Oxyscelio densitatis (MS)	female	adult	1	WINC	Insects	[Brisbane, Q., 8.ii.1977 Malaise trap at D.P.I. Indooroopilly Site]	DPI Indooroopilly site, Brisbane, QLD, Australia	-27.5	152.98	AGPN-Aust.	Australia	Queensland		Indooroopilly		8 February 1977		malaise trap		Burks, R. A. (Roger A.)	2012	Paratype			http://hol.osu.edu/spmInfo.html?id=OSUC%20429971
urn:lsid:biosci.ohio-state.edu:osuc_occurrences:ANIC__DB__32-020090	en	PreservedSpecimen	ANIC DB 32-020090	urn:lsid:biosci.ohio-state.edu:osuc_names:307074	Oxyscelio densitatis (MS)	female	adult	1	ANIC	Insects	[Mt. Tambourine, Queensland, A.P. Dodd/Dec, 1925 (on reverse side)]	Mount Tamborine, QLD, Australia	-27.9667	153.2	AGPN-Aust.	Australia	Queensland		Mount Tamborine	Mt. Tambourine is a misspelling of Mt. Tamborine	Dec-1925	Dodd, A. P. (Alan P.)	none specified		Burks, R. A. (Roger A.)	2012	Paratype			http://hol.osu.edu/spmInfo.html?id=ANIC%20DB%2032-020090
urn:lsid:biosci.ohio-state.edu:osuc_occurrences:OSUC__429972	en	PreservedSpecimen	OSUC 429972	urn:lsid:biosci.ohio-state.edu:osuc_names:307074	Oxyscelio densitatis (MS)	female	adult	1	ANIC	Insects	[35.19S 148.51E Wombat Ck., 6km NE of Piccadilly Circus, 750m, ACT Feb.1984. Weir, Lawrence, Johnson] [flight intercept window/trough trap]	Wombat Creek, 35°19'S 148°51'E, 750m, 6km NE Piccadilly Circus, ACT, Australia	-35.3167	148.85	label	Australia	Australian Capital Territory				Feb-1984	Weir, Lawrence & Johnson	flight intercept trap/window trough trap		Burks, R. A. (Roger A.)	2012	Paratype			http://hol.osu.edu/spmInfo.html?id=OSUC%20429972
urn:lsid:biosci.ohio-state.edu:osuc_occurrences:OSUC__429973	en	PreservedSpecimen	OSUC 429973	urn:lsid:biosci.ohio-state.edu:osuc_names:307074	Oxyscelio densitatis (MS)	female	adult	1	WINC	Insects	[Brisbane, Q., 8.ii.1977 Malaise trap at D.P.I. Indooroopilly Site]	DPI Indooroopilly site, Brisbane, QLD, Australia	-27.5	152.98	AGPN-Aust.	Australia	Queensland		Indooroopilly		8 February 1977		malaise trap		Burks, R. A. (Roger A.)	2012	Paratype			http://hol.osu.edu/spmInfo.html?id=OSUC%20429973
urn:lsid:biosci.ohio-state.edu:osuc_occurrences:OSUC__429974	en	PreservedSpecimen	OSUC 429974	urn:lsid:biosci.ohio-state.edu:osuc_names:307074	Oxyscelio densitatis (MS)	female	adult	1	WINC	Insects	[Brisbane, Q., ii. 1978 Malaise trap at D.P.I. Indooroopilly Site ]	DPI Indooroopilly site, Brisbane, QLD, Australia	-27.5	152.98	AGPN-Aust.	Australia	Queensland		Indooroopilly		Feb-1978		malaise trap		Burks, R. A. (Roger A.)	2012	Paratype			http://hol.osu.edu/spmInfo.html?id=OSUC%20429974
urn:lsid:biosci.ohio-state.edu:osuc_occurrences:OSUC__429975	en	PreservedSpecimen	OSUC 429975	urn:lsid:biosci.ohio-state.edu:osuc_names:307074	Oxyscelio densitatis (MS)	female	adult	1	UQIC	Insects	[6 km N Taroom, Qld 25°36'S 149°46'E 11 Apr 1993 200m G. and A. Daniels]	6km N Taroom, 25°36E 149°46S, 200m, QLD, Australia	-25.6	149.7667	label	Australia	Queensland				11 April 1993	Daniels, G. & Daniels, A.	none specified		Burks, R. A. (Roger A.)	2012	Paratype			http://hol.osu.edu/spmInfo.html?id=OSUC%20429975
urn:lsid:biosci.ohio-state.edu:osuc_occurrences:OSUC__429976	en	PreservedSpecimen	OSUC 429976	urn:lsid:biosci.ohio-state.edu:osuc_names:307074	Oxyscelio densitatis (MS)	female	adult	1	ANIC	Insects	[Malaise trap Black Mtn ACT Feb.1982 I.D. Naumann J.C. Cardale M.E. Matthews ex alcohol]	Black Mountain, ACT, Australia	-35.2667	149.1	label	Australia	Australian Capital Territory				Feb-1982	Naumann, I. D. (Ian D.), Cardale, J. C. (Josephine C.) & Matthews, M. E.	malaise trap		Burks, R. A. (Roger A.)	2012	Paratype			http://hol.osu.edu/spmInfo.html?id=OSUC%20429976
urn:lsid:biosci.ohio-state.edu:osuc_occurrences:OSUC__429977	en	PreservedSpecimen	OSUC 429977	urn:lsid:biosci.ohio-state.edu:osuc_names:307074	Oxyscelio densitatis (MS)	female	adult	1	WINC	Insects	[Mt. Lewis N. Qld. 30.x.-13.xi.1980 R.I. Storey Malaise trap]	Mount Lewis, QLD, Australia	-16.5833	145.2833	AGPN	Australia	Queensland				30 October 1980 - 13 November 1980	Storey, R. I.	malaise trap		Burks, R. A. (Roger A.)	2012	Paratype			http://hol.osu.edu/spmInfo.html?id=OSUC%20429977
urn:lsid:biosci.ohio-state.edu:osuc_occurrences:OSUC__148359	en	PreservedSpecimen	OSUC 148359	urn:lsid:biosci.ohio-state.edu:osuc_names:307074	Oxyscelio densitatis (MS)	female	adult	1	QMBA	Insects	[CQ: 21°37'Sx148°59'E, Stoney Ck, Blue Mts., 19-20 Apr 1998, 260m, G. Monteith, Open for., dung trap. 5772]	Stoney Creek, 21°37'S 148°59'E, 260m, open forest, Blue Mts., C QLD, Australia	-21.6167	148.9833	label	Australia	Queensland				19 April 1998 - 20 April 1998	Monteith, G.	dung trap		Burks, R. A. (Roger A.)	2012	Paratype	open forest		http://hol.osu.edu/spmInfo.html?id=OSUC%20148359
urn:lsid:biosci.ohio-state.edu:osuc_occurrences:OSUC__429978	en	PreservedSpecimen	OSUC 429978	urn:lsid:biosci.ohio-state.edu:osuc_names:307074	Oxyscelio densitatis (MS)	female	adult	1	WINC	Insects	[AUSTRALIA S.E.Qld. Camp Mountain (Marks) 27.xi-7.xii.1979 Malaise trap, open sclerophyll gully]	Camp Mountain, open sclerophyll gully, QLD, Australia	-27.4167	152.8833	AGPN	Australia	Queensland				27 November 1979 - 7 December 1979	Marks	malaise trap		Burks, R. A. (Roger A.)	2012	Paratype	open sclerophyll gully		http://hol.osu.edu/spmInfo.html?id=OSUC%20429978
urn:lsid:biosci.ohio-state.edu:osuc_occurrences:OSUC__429979	en	PreservedSpecimen	OSUC 429979	urn:lsid:biosci.ohio-state.edu:osuc_names:307074	Oxyscelio densitatis (MS)	female	adult	1	WINC	Insects	[Jolimont Ck., 40km. N. Mackay 30.xi.1976 Z. Boucek]	Jolimont Creek, 40km N Mackay, QLD, Australia	-21.0283	148.8936	Google Earth	Australia	Queensland				30 November 1976	Boucek, Z. (Zdenek)	none specified		Burks, R. A. (Roger A.)	2012	Paratype			http://hol.osu.edu/spmInfo.html?id=OSUC%20429979
urn:lsid:biosci.ohio-state.edu:osuc_occurrences:OSUC__148355	en	PreservedSpecimen	OSUC 148355	urn:lsid:biosci.ohio-state.edu:osuc_names:307074	Oxyscelio densitatis (MS)	female	adult	1	QMBA	Insects	[Oxyscelio Det L Masner 2004; NEQ: 19°16'Sx147°03'E, Mt Clevland, 500m, Jan-12 Mar 1991, A Graham, Rainforest traps]	Mount Cleveland, 19°16'S 147°03'E, 500m, rainforest, QLD, Australia	-19.2667	147.05	label	Australia	Queensland				Jan-1991 - 12-Mar-1991	Graham, A.	trap		Burks, R. A. (Roger A.)	2012	Paratype	rainforest		http://hol.osu.edu/spmInfo.html?id=OSUC%20148355
urn:lsid:biosci.ohio-state.edu:osuc_occurrences:ANIC__DB__32-020095	en	PreservedSpecimen	ANIC DB 32-020095	urn:lsid:biosci.ohio-state.edu:osuc_names:307074	Oxyscelio densitatis (MS)	female	adult	1	ANIC	Insects	[Chinchilla, Qld., Nov. 1926, AP Dodd]	Chinchilla, QLD, Australia	-26.7333	150.6167	AGPN-Aust.	Australia	Queensland		Chinchilla		Nov-1926	Dodd, A. P. (Alan P.)	none specified		Burks, R. A. (Roger A.)	2012	Paratype			http://hol.osu.edu/spmInfo.html?id=ANIC%20DB%2032-020095
urn:lsid:biosci.ohio-state.edu:osuc_occurrences:OSUC__429980	en	PreservedSpecimen	OSUC 429980	urn:lsid:biosci.ohio-state.edu:osuc_names:307074	Oxyscelio densitatis (MS)	female	adult	1	ANIC	Insects	[Chinchilla Q. Nov, 1926 A.P. Dodd]	Chinchilla, QLD, Australia	-26.7333	150.6167	AGPN-Aust.	Australia	Queensland		Chinchilla		Nov-1926	Dodd, A. P. (Alan P.)	none specified		Burks, R. A. (Roger A.)	2012	Paratype			http://hol.osu.edu/spmInfo.html?id=OSUC%20429980
urn:lsid:biosci.ohio-state.edu:osuc_occurrences:OSUC__429981	en	PreservedSpecimen	OSUC 429981	urn:lsid:biosci.ohio-state.edu:osuc_names:307074	Oxyscelio densitatis (MS)	female	adult	1	QMBA	Insects	[SEQ: 24°48'Sx149°45'E Brigalow Res.Stn. Site1 Theodore, 28-29Oct2000 S.Wright, 160m 50419 malaise, softwood scrub/brigalow/eucalypt]	Brigalow Research Station, 24°48'S 149°45'E, 160m, #50419, softwood scrub-brigalow-eucalyptus, site 1, Theodore, QLD, Australia	-24.8	149.75	label	Australia	Queensland			Brigalow Research Station is nr. Theodore	28 October 2000 - 29 October 2000	Wright, S.	malaise trap	#50419	Burks, R. A. (Roger A.)	2012	Paratype	softwood scrub-brigalow-eucalyptus		http://hol.osu.edu/spmInfo.html?id=OSUC%20429981
urn:lsid:biosci.ohio-state.edu:osuc_occurrences:OSUC__429982	en	PreservedSpecimen	OSUC 429982	urn:lsid:biosci.ohio-state.edu:osuc_names:307074	Oxyscelio densitatis (MS)	female	adult	1	WINC	Insects	[Mt. Tamborine S.E. Qld. 6-17.iii.1981 Yellow pan trap open forest]	Mount Tamborine, open forest, QLD, Australia	-27.9667	153.1833	AGPN	Australia	Queensland		Mount Tamborine		6 March 1981 - 17 March 1981		yellow pan trap		Burks, R. A. (Roger A.)	2012	Paratype	open forest		http://hol.osu.edu/spmInfo.html?id=OSUC%20429982
urn:lsid:biosci.ohio-state.edu:osuc_occurrences:ANIC__DB__32-020094	en	PreservedSpecimen	ANIC DB 32-020094	urn:lsid:biosci.ohio-state.edu:osuc_names:307074	Oxyscelio densitatis (MS)	female	adult	1	ANIC	Insects	[Pittwater, NSW, 29/11/30, A.P. Dodd]	Pittwater, NSW, Australia	-33.6	151.3	AGPN-Aust.	Australia	New South Wales				29 November 1930	Dodd, A. P. (Alan P.)	none specified		Burks, R. A. (Roger A.)	2012	Paratype			http://hol.osu.edu/spmInfo.html?id=ANIC%20DB%2032-020094
urn:lsid:biosci.ohio-state.edu:osuc_occurrences:OSUC__429962	en	PreservedSpecimen	OSUC 429962	urn:lsid:biosci.ohio-state.edu:osuc_names:307074	Oxyscelio densitatis (MS)	female	adult	1	WINC	Insects	[Mt. Lewis N. Qld. 30.x.-13.xi.1980 R.I. Storey Malaise trap]	Mount Lewis, QLD, Australia	-16.5833	145.2833	AGPN	Australia	Queensland				30 October 1980 - 13 November 1980	Storey, R. I.	malaise trap		Burks, R. A. (Roger A.)	2012	Paratype			http://hol.osu.edu/spmInfo.html?id=OSUC%20429962
urn:lsid:biosci.ohio-state.edu:osuc_occurrences:OSUC__448940	en	PreservedSpecimen	OSUC 448940	urn:lsid:biosci.ohio-state.edu:osuc_names:307074	Oxyscelio densitatis (MS)	female	adult	1	WINC	Insects	[Mt. Tamborine, S.E.Q. x.1977 (Sankowsky) Malaise trap]	Tamborine Mountains, QLD, Australia	-27.95	153.1833	AGPN	Australia	Queensland			Tambourine is a misspelling of Tamborine Mts.	Oct-1977	Sankowsky	malaise trap		Burks, R. A. (Roger A.)	2012	Paratype			http://hol.osu.edu/spmInfo.html?id=OSUC%20448940
urn:lsid:biosci.ohio-state.edu:osuc_occurrences:QDPC__0-165627	en	PreservedSpecimen	QDPC 0-165627	urn:lsid:biosci.ohio-state.edu:osuc_names:307074	Oxyscelio densitatis (MS)	female	adult	1	QDPC	Insects	[Australia S.E.Qld. Camp Mountain (Marks) 29.xii.1979-7.i.1980 Malaise trap, open sclerophyll gully]	Camp Mountain, open sclerophyll gully, QLD, Australia	-27.4167	152.8833	AGPN	Australia	Queensland				29 December 1979 - 7 January 1980	Marks	malaise trap		Burks, R. A. (Roger A.)	2012	Paratype	open sclerophyll gully		http://hol.osu.edu/spmInfo.html?id=QDPC%200-165627
urn:lsid:biosci.ohio-state.edu:osuc_occurrences:QDPC__0-165725	en	PreservedSpecimen	QDPC 0-165725	urn:lsid:biosci.ohio-state.edu:osuc_names:307074	Oxyscelio densitatis (MS)	female	adult	1	QDPC	Insects	[Beerwah, S.E. Qld 26.51S 152.57E 28.ix.-29.x.1986 B.K.Cantrell Malaise trap]	Beerwah, 26°51'S 152°57'E, QLD, Australia	-26.85	152.95	label	Australia	Queensland		Beerwah		28 September 1986 - 29 October 1986	Cantrell, B. K. (Bryan K.)	malaise trap		Burks, R. A. (Roger A.)	2012	Paratype			http://hol.osu.edu/spmInfo.html?id=QDPC%200-165725
urn:lsid:biosci.ohio-state.edu:osuc_occurrences:OSUC__448941	en	PreservedSpecimen	OSUC 448941	urn:lsid:biosci.ohio-state.edu:osuc_names:307074	Oxyscelio densitatis (MS)	female	adult	1	WINC	Insects	[Mt. Lewis N. Qld. 16-29.x.1980 R.I.Storey Malaise trap]	Mount Lewis, QLD, Australia	-16.5833	145.2833	AGPN	Australia	Queensland				16 October 1980 - 29 October 1980	Storey, R. I.	malaise trap		Burks, R. A. (Roger A.)	2012	Paratype			http://hol.osu.edu/spmInfo.html?id=OSUC%20448941
urn:lsid:biosci.ohio-state.edu:osuc_occurrences:OSUC__448942	en	PreservedSpecimen	OSUC 448942	urn:lsid:biosci.ohio-state.edu:osuc_names:307074	Oxyscelio densitatis (MS)	female	adult	1	WINC	Insects	[Mt. Lewis N. Qld. 14-25.xi.1980 R.I.Storey Malaise trap]	Mount Lewis, QLD, Australia	-16.5833	145.2833	AGPN	Australia	Queensland				14 November 1980 - 25 November 1980	Storey, R. I.	malaise trap		Burks, R. A. (Roger A.)	2012	Paratype			http://hol.osu.edu/spmInfo.html?id=OSUC%20448942
urn:lsid:biosci.ohio-state.edu:osuc_occurrences:OSUC__448943	en	PreservedSpecimen	OSUC 448943	urn:lsid:biosci.ohio-state.edu:osuc_names:307074	Oxyscelio densitatis (MS)	female	adult	1	WINC	Insects	[Mt. Lewis N. Qld. 14-25.xi.1980 R.I.Storey Malaise trap]	Mount Lewis, QLD, Australia	-16.5833	145.2833	AGPN	Australia	Queensland				14 November 1980 - 25 November 1980	Storey, R. I.	malaise trap		Burks, R. A. (Roger A.)	2012	Paratype			http://hol.osu.edu/spmInfo.html?id=OSUC%20448943
urn:lsid:biosci.ohio-state.edu:osuc_occurrences:QDPC__0-165723	en	PreservedSpecimen	QDPC 0-165723	urn:lsid:biosci.ohio-state.edu:osuc_names:307074	Oxyscelio densitatis (MS)	female	adult	1	QDPC	Insects	[Beerwah, S.E. Qld 26.51S 152.57E 28.ix.-29.x.1986 B.K.Cantrell Malaise trap]	Beerwah, 26°51'S 152°57'E, QLD, Australia	-26.85	152.95	label	Australia	Queensland		Beerwah		28 September 1986 - 29 October 1986	Cantrell, B. K. (Bryan K.)	malaise trap		Burks, R. A. (Roger A.)	2012	Paratype			http://hol.osu.edu/spmInfo.html?id=QDPC%200-165723
urn:lsid:biosci.ohio-state.edu:osuc_occurrences:OSUC__448944	en	PreservedSpecimen	OSUC 448944	urn:lsid:biosci.ohio-state.edu:osuc_names:307074	Oxyscelio densitatis (MS)	female	adult	1	BMNH	Insects	[Goondiwindi Q. Feb, 1929 A.P.Dodd] [Oxyscelio sp. [female] id. A.P.D.]	Goondiwindi, QLD, Australia	-28.5333	150.3	AGPN-Aust.	Australia	Queensland		Goondiwindi		Feb-1929	Dodd, A. P. (Alan P.)	none specified		Burks, R. A. (Roger A.)	2012	Paratype			http://hol.osu.edu/spmInfo.html?id=OSUC%20448944
urn:lsid:biosci.ohio-state.edu:osuc_occurrences:OSUC__448945	en	PreservedSpecimen	OSUC 448945	urn:lsid:biosci.ohio-state.edu:osuc_names:307074	Oxyscelio densitatis (MS)	female	adult	1	BMNH	Insects	[S.E.Queensland. Tambourine Mts. 26-29.iv.1935.] [Australia: R.E.Turner. B.M.1935-240] [Oxyscelio [female] id. A.P.D.] [13]	Tamborine Mountains, QLD, Australia	-27.95	153.1833	AGPN	Australia	Queensland			Tambourine is a misspelling of Tamborine Mts.	26 April 1935 - 29 April 1935	Turner, R. E. (Rowland E.)	none specified		Burks, R. A. (Roger A.)	2012	Paratype			http://hol.osu.edu/spmInfo.html?id=OSUC%20448945
urn:lsid:biosci.ohio-state.edu:osuc_occurrences:OSUC__436978	en	PreservedSpecimen	OSUC 436978	urn:lsid:biosci.ohio-state.edu:osuc_names:307074	Oxyscelio densitatis (MS)	female	adult	1	ANIC	Insects	[Chinchilla Qld. Feb, 1928 A.P. Dodd]	Chinchilla, QLD, Australia	-26.7333	150.6167	AGPN-Aust.	Australia	Queensland		Chinchilla		Feb-1928	Dodd, A. P. (Alan P.)	none specified		Burks, R. A. (Roger A.)	2012	Paratype			http://hol.osu.edu/spmInfo.html?id=OSUC%20436978
urn:lsid:biosci.ohio-state.edu:osuc_occurrences:OSUC__436979	en	PreservedSpecimen	OSUC 436979	urn:lsid:biosci.ohio-state.edu:osuc_names:307074	Oxyscelio densitatis (MS)	female	adult	1	WINC	Insects	[Applethorpe, S.E. Qld. 19.x.-13.xii.1982 B.F. Ingram Malaise trap]	Applethorpe, QLD, Australia	-28.62	151.94	AGPN-Aust.	Australia	Queensland		Applethorpe		19 October 1982 - 13 December 1982	Ingram, B. F.	malaise trap		Burks, R. A. (Roger A.)	2012	Paratype			http://hol.osu.edu/spmInfo.html?id=OSUC%20436979
urn:lsid:biosci.ohio-state.edu:osuc_occurrences:OSUC__436980	en	PreservedSpecimen	OSUC 436980	urn:lsid:biosci.ohio-state.edu:osuc_names:307074	Oxyscelio densitatis (MS)	female	adult	1	ANIC	Insects	[Goondiwindi Q. 7/12/32 A.P. Dodd]	Goondiwindi, QLD, Australia	-28.5333	150.3	AGPN-Aust.	Australia	Queensland		Goondiwindi		12 July 1932	Dodd, A. P. (Alan P.)	none specified		Burks, R. A. (Roger A.)	2012	Paratype			http://hol.osu.edu/spmInfo.html?id=OSUC%20436980
urn:lsid:biosci.ohio-state.edu:osuc_occurrences:OSUC__436981	en	PreservedSpecimen	OSUC 436981	urn:lsid:biosci.ohio-state.edu:osuc_names:307074	Oxyscelio densitatis (MS)	female	adult	1	WINC	Insects	[Mt. Tamborine, S.E.Q. x.1977 (Sankowsky) Malaise trap]	Mount Tamborine, QLD, Australia	-27.9667	153.2	AGPN-Aust.	Australia	Queensland		Mount Tamborine	Mt. Tambourine is a misspelling of Mt. Tamborine	Oct-1977	Sankowsky	malaise trap		Burks, R. A. (Roger A.)	2012	Paratype			http://hol.osu.edu/spmInfo.html?id=OSUC%20436981
urn:lsid:biosci.ohio-state.edu:osuc_occurrences:OSUC__227554	en	PreservedSpecimen	OSUC 227554	urn:lsid:biosci.ohio-state.edu:osuc_names:307074	Oxyscelio densitatis (MS)	female	adult	1	CNCI	Insects	[AUST.:Qld. 30m. Cooloola N.P. March 6-8,1984 L.Masner, MT]	Great Sandy National Park, 30m, Cooloola Section, QLD, Australia	-26.2233	153.0447	Google Earth	Australia	Queensland			Cooloola is now a section of Great Sandy N.P.; derived from park map	6 March 1984 - 8 March 1984	Masner, L. (Lubomír)	malaise trap		Burks, R. A. (Roger A.)	2012	Paratype			http://hol.osu.edu/spmInfo.html?id=OSUC%20227554
urn:lsid:biosci.ohio-state.edu:osuc_occurrences:ANIC__DB__32-020126	en	PreservedSpecimen	ANIC DB 32-020126	urn:lsid:biosci.ohio-state.edu:osuc_names:5010	Oxyscelio ceylonensis	female	adult	1	ANIC	Insects	[Ceylon, Thwaites, 67-25; Sceliomorpha ceylonensis Dodd]	67-25, Sri Lanka	7	81	GEOnet	Sri Lanka				Ceylon is a former name for Sri Lanka	No Date	Thwaites	none specified		Dodd, A. P. (Alan P.)	2008				http://hol.osu.edu/spmInfo.html?id=ANIC%20DB%2032-020126
urn:lsid:biosci.ohio-state.edu:osuc_occurrences:OSUC__268174	en	PreservedSpecimen	OSUC 268174	urn:lsid:biosci.ohio-state.edu:osuc_names:5010	Oxyscelio ceylonensis	female	adult	1	USNM	Insects	[SRI LANKA:Kan.Dist. Anniewatte, Kandy 7°18'N, 80°38'E 1-31 March 1997] [Collected by K.V. Krombein J.W. Norden B.B. Norden]	Kandy, 07°18'N 80°38'E, Anniewatte, Kandy Dist., Central Prov., Sri Lanka	7.3	80.6333	label	Sri Lanka	Central		Kandy		1 March 1997 - 31 March 1997	Krombein, K. V. (Karl V.), Norden, J. W. & Norden, B. B. (Beth B.)	none specified		Burks, R. A. (Roger A.)	2010				http://hol.osu.edu/spmInfo.html?id=OSUC%20268174
urn:lsid:biosci.ohio-state.edu:osuc_occurrences:OSUC__268172	en	PreservedSpecimen	OSUC 268172	urn:lsid:biosci.ohio-state.edu:osuc_names:5010	Oxyscelio ceylonensis	female	adult	1	USNM	Insects	[SRI LANKA:Kan.Dist. Anniewatte, Kandy 7°18'N, 80°38'E 9-30 April 1997] [Collected by K.V. Krombein J.W. Norden B.B. Norden] [Oxyscelio]	Kandy, 07°18'N 80°38'E, Anniewatte, Kandy Dist., Central Prov., Sri Lanka	7.3	80.6333	label	Sri Lanka	Central		Kandy		9 April 1997 - 30 April 1997	Krombein, K. V. (Karl V.), Norden, J. W. & Norden, B. B. (Beth B.)	none specified		Burks, R. A. (Roger A.)	2010				http://hol.osu.edu/spmInfo.html?id=OSUC%20268172
urn:lsid:biosci.ohio-state.edu:osuc_occurrences:OSUC__369091	en	PreservedSpecimen	OSUC 369091	urn:lsid:biosci.ohio-state.edu:osuc_names:5010	Oxyscelio ceylonensis	female	adult	1	CNCI	Insects	[SRI LANKA: Central Prov. Kandy Dist. U. Peradeniya Gannoruwa Forest Area, MT N 07d16.964m E 080d35.870m 13-14.VIII.1999, M & J. Wasbauer]	Gannoruwa Forest Area, 07°16.964'N 80°35.870'E, University of Peradeniya, Kandy Dist., Central Prov., Sri Lanka	7.2827	80.5978	label	Sri Lanka	Central	Kandy	Gannoruwa		13 August 1999 - 14 August 1999	Wasbauer, M. & Wasbauer, J.	malaise trap		Burks, R. A. (Roger A.)	2010				http://hol.osu.edu/spmInfo.html?id=OSUC%20369091
urn:lsid:biosci.ohio-state.edu:osuc_occurrences:OSUC__369129	en	PreservedSpecimen	OSUC 369129	urn:lsid:biosci.ohio-state.edu:osuc_names:5010	Oxyscelio ceylonensis	male	adult	1	CNCI	Insects	[Nepal: Kathmandu M. Allen V 1984]	Kathmandu, Central Develop. Reg., Nepal	27.7167	85.3167	GEOnet	Nepal	Central		Kathmandu		May-1984	Allen, M.	none specified		Burks, R. A. (Roger A.)	2010				http://hol.osu.edu/spmInfo.html?id=OSUC%20369129
urn:lsid:biosci.ohio-state.edu:osuc_occurrences:OSUC__369134	en	PreservedSpecimen	OSUC 369134	urn:lsid:biosci.ohio-state.edu:osuc_names:5010	Oxyscelio ceylonensis	male	adult	1	CNCI	Insects	[Nepal: Kathmandu M. Allen V 1984]	Kathmandu, Central Develop. Reg., Nepal	27.7167	85.3167	GEOnet	Nepal	Central		Kathmandu		May-1984	Allen, M.	none specified		Burks, R. A. (Roger A.)	2010				http://hol.osu.edu/spmInfo.html?id=OSUC%20369134
urn:lsid:biosci.ohio-state.edu:osuc_occurrences:OSUC__369131	en	PreservedSpecimen	OSUC 369131	urn:lsid:biosci.ohio-state.edu:osuc_names:5010	Oxyscelio ceylonensis	male	adult	1	CNCI	Insects	[Nepal: Kathmandu M. Allen V 1984]	Kathmandu, Central Develop. Reg., Nepal	27.7167	85.3167	GEOnet	Nepal	Central		Kathmandu		May-1984	Allen, M.	none specified		Burks, R. A. (Roger A.)	2010				http://hol.osu.edu/spmInfo.html?id=OSUC%20369131
urn:lsid:biosci.ohio-state.edu:osuc_occurrences:OSUC__369132	en	PreservedSpecimen	OSUC 369132	urn:lsid:biosci.ohio-state.edu:osuc_names:5010	Oxyscelio ceylonensis	male	adult	1	CNCI	Insects	[Nepal: Kathmandu M. Allen V 1984]	Kathmandu, Central Develop. Reg., Nepal	27.7167	85.3167	GEOnet	Nepal	Central		Kathmandu		May-1984	Allen, M.	none specified		Burks, R. A. (Roger A.)	2010				http://hol.osu.edu/spmInfo.html?id=OSUC%20369132
urn:lsid:biosci.ohio-state.edu:osuc_occurrences:OSUC__369133	en	PreservedSpecimen	OSUC 369133	urn:lsid:biosci.ohio-state.edu:osuc_names:5010	Oxyscelio ceylonensis	male	adult	1	CNCI	Insects	[Nepal: Kathmandu M. Allen V 1984]	Kathmandu, Central Develop. Reg., Nepal	27.7167	85.3167	GEOnet	Nepal	Central		Kathmandu		May-1984	Allen, M.	none specified		Burks, R. A. (Roger A.)	2010				http://hol.osu.edu/spmInfo.html?id=OSUC%20369133
urn:lsid:biosci.ohio-state.edu:osuc_occurrences:OSUC__369136	en	PreservedSpecimen	OSUC 369136	urn:lsid:biosci.ohio-state.edu:osuc_names:5010	Oxyscelio ceylonensis	male	adult	1	CNCI	Insects	[Nepal: Kathmandu 1500m M. Allen V 1984]	Kathmandu, 1500m, Central Develop. Reg., Nepal	27.7167	85.3167	GEOnet	Nepal	Central		Kathmandu		May-1984	Allen, M.	none specified		Burks, R. A. (Roger A.)	2010				http://hol.osu.edu/spmInfo.html?id=OSUC%20369136
urn:lsid:biosci.ohio-state.edu:osuc_occurrences:OSUC__369137	en	PreservedSpecimen	OSUC 369137	urn:lsid:biosci.ohio-state.edu:osuc_names:5010	Oxyscelio ceylonensis	male	adult	1	CNCI	Insects	[Nepal: Kathmandu 1500m M. Allen V 1984]	Kathmandu, 1500m, Central Develop. Reg., Nepal	27.7167	85.3167	GEOnet	Nepal	Central		Kathmandu		May-1984	Allen, M.	none specified		Burks, R. A. (Roger A.)	2010				http://hol.osu.edu/spmInfo.html?id=OSUC%20369137
urn:lsid:biosci.ohio-state.edu:osuc_occurrences:OSUC__369153	en	PreservedSpecimen	OSUC 369153	urn:lsid:biosci.ohio-state.edu:osuc_names:5010	Oxyscelio ceylonensis	male	adult	1	CNCI	Insects	[NEPAL centr. Kakani 2070m. 1-23.VIII.83 H.G. Allen MT]	Kakani, 2070m, Central Develop. Reg., Nepal	27.8167	85.25	GEOnet	Nepal	Central		Kakani		1 August 1983 - 23 August 1983	Allen, H. G.	malaise trap		Burks, R. A. (Roger A.)	2010				http://hol.osu.edu/spmInfo.html?id=OSUC%20369153
urn:lsid:biosci.ohio-state.edu:osuc_occurrences:OSUC__369147	en	PreservedSpecimen	OSUC 369147	urn:lsid:biosci.ohio-state.edu:osuc_names:5010	Oxyscelio ceylonensis	male	adult	1	CNCI	Insects	[NEPAL centr. Kakani 2070m. 1-23.VIII.83 H.G. Allen MT]	Kakani, 2070m, Central Develop. Reg., Nepal	27.8167	85.25	GEOnet	Nepal	Central		Kakani		1 August 1983 - 23 August 1983	Allen, H. G.	malaise trap		Burks, R. A. (Roger A.)	2010				http://hol.osu.edu/spmInfo.html?id=OSUC%20369147
urn:lsid:biosci.ohio-state.edu:osuc_occurrences:OSUC__369157	en	PreservedSpecimen	OSUC 369157	urn:lsid:biosci.ohio-state.edu:osuc_names:5010	Oxyscelio ceylonensis	female	adult	1	CNCI	Insects	[NEPAL centr. Kakani 2070m. 1-23.VIII.83 H.G. Allen MT]	Kakani, 2070m, Central Develop. Reg., Nepal	27.8167	85.25	GEOnet	Nepal	Central		Kakani		1 August 1983 - 23 August 1983	Allen, H. G.	malaise trap		Burks, R. A. (Roger A.)	2010				http://hol.osu.edu/spmInfo.html?id=OSUC%20369157
urn:lsid:biosci.ohio-state.edu:osuc_occurrences:OSUC__369159	en	PreservedSpecimen	OSUC 369159	urn:lsid:biosci.ohio-state.edu:osuc_names:5010	Oxyscelio ceylonensis	female	adult	1	CNCI	Insects	[NEPAL centr. Kakani 2070m. 1-23.VIII.83 H.G. Allen MT]	Kakani, 2070m, Central Develop. Reg., Nepal	27.8167	85.25	GEOnet	Nepal	Central		Kakani		1 August 1983 - 23 August 1983	Allen, H. G.	malaise trap		Burks, R. A. (Roger A.)	2010				http://hol.osu.edu/spmInfo.html?id=OSUC%20369159
urn:lsid:biosci.ohio-state.edu:osuc_occurrences:OSUC__369174	en	PreservedSpecimen	OSUC 369174	urn:lsid:biosci.ohio-state.edu:osuc_names:5010	Oxyscelio ceylonensis	female	adult	1	CNCI	Insects	[NEPAL nr. Birganj Lothar 450 ft. 29 Aug. to 5 Sept. 1967 Can. Exped. Malaise Trap No. 25]	Lothar, 450ft, MT #25, nr. Birganj, Central Develop. Reg., Nepal	27.5803	84.7219	Google Earth	Nepal	Central		Lothar	derived from literature	29 August 1967 - 5 September 1967		malaise trap		Burks, R. A. (Roger A.)	2010				http://hol.osu.edu/spmInfo.html?id=OSUC%20369174
urn:lsid:biosci.ohio-state.edu:osuc_occurrences:OSUC__369135	en	PreservedSpecimen	OSUC 369135	urn:lsid:biosci.ohio-state.edu:osuc_names:5010	Oxyscelio ceylonensis	female	adult	1	CNCI	Insects	[Nepal: Kathmandu M. Allen V 1984]	Kathmandu, Central Develop. Reg., Nepal	27.7167	85.3167	GEOnet	Nepal	Central		Kathmandu		May-1984	Allen, M.	none specified		Burks, R. A. (Roger A.)	2010				http://hol.osu.edu/spmInfo.html?id=OSUC%20369135
urn:lsid:biosci.ohio-state.edu:osuc_occurrences:OSUC__369130	en	PreservedSpecimen	OSUC 369130	urn:lsid:biosci.ohio-state.edu:osuc_names:5010	Oxyscelio ceylonensis	female	adult	1	CNCI	Insects	[Nepal: Kathmandu M. Allen V 1984]	Kathmandu, Central Develop. Reg., Nepal	27.7167	85.3167	GEOnet	Nepal	Central		Kathmandu		May-1984	Allen, M.	none specified		Burks, R. A. (Roger A.)	2010				http://hol.osu.edu/spmInfo.html?id=OSUC%20369130
urn:lsid:biosci.ohio-state.edu:osuc_occurrences:OSUC__369138	en	PreservedSpecimen	OSUC 369138	urn:lsid:biosci.ohio-state.edu:osuc_names:5010	Oxyscelio ceylonensis	female	adult	1	CNCI	Insects	[Nepal: Kathmandu 1500m M. Allen V 1984]	Kathmandu, 1500m, Central Develop. Reg., Nepal	27.7167	85.3167	GEOnet	Nepal	Central		Kathmandu		May-1984	Allen, M.	none specified		Burks, R. A. (Roger A.)	2010				http://hol.osu.edu/spmInfo.html?id=OSUC%20369138
urn:lsid:biosci.ohio-state.edu:osuc_occurrences:OSUC__369140	en	PreservedSpecimen	OSUC 369140	urn:lsid:biosci.ohio-state.edu:osuc_names:5010	Oxyscelio ceylonensis	female	adult	1	CNCI	Insects	[NEPAL centr. Kakani 2070m. 1-23.VIII.83 H.G. Allen MT]	Kakani, 2070m, Central Develop. Reg., Nepal	27.8167	85.25	GEOnet	Nepal	Central		Kakani		1 August 1983 - 23 August 1983	Allen, H. G.	malaise trap		Burks, R. A. (Roger A.)	2010				http://hol.osu.edu/spmInfo.html?id=OSUC%20369140
urn:lsid:biosci.ohio-state.edu:osuc_occurrences:OSUC__369141	en	PreservedSpecimen	OSUC 369141	urn:lsid:biosci.ohio-state.edu:osuc_names:5010	Oxyscelio ceylonensis	female	adult	1	CNCI	Insects	[NEPAL centr. Kakani 2070m. 1-23.VIII.83 H.G. Allen MT]	Kakani, 2070m, Central Develop. Reg., Nepal	27.8167	85.25	GEOnet	Nepal	Central		Kakani		1 August 1983 - 23 August 1983	Allen, H. G.	malaise trap		Burks, R. A. (Roger A.)	2010				http://hol.osu.edu/spmInfo.html?id=OSUC%20369141
urn:lsid:biosci.ohio-state.edu:osuc_occurrences:OSUC__369142	en	PreservedSpecimen	OSUC 369142	urn:lsid:biosci.ohio-state.edu:osuc_names:5010	Oxyscelio ceylonensis	female	adult	1	CNCI	Insects	[NEPAL centr. Kakani 2070m. 1-23.VIII.83 H.G. Allen MT]	Kakani, 2070m, Central Develop. Reg., Nepal	27.8167	85.25	GEOnet	Nepal	Central		Kakani		1 August 1983 - 23 August 1983	Allen, H. G.	malaise trap		Burks, R. A. (Roger A.)	2010				http://hol.osu.edu/spmInfo.html?id=OSUC%20369142
urn:lsid:biosci.ohio-state.edu:osuc_occurrences:OSUC__369143	en	PreservedSpecimen	OSUC 369143	urn:lsid:biosci.ohio-state.edu:osuc_names:5010	Oxyscelio ceylonensis	female	adult	1	CNCI	Insects	[NEPAL centr. Kakani 2070m. 1-23.VIII.83 H.G. Allen MT]	Kakani, 2070m, Central Develop. Reg., Nepal	27.8167	85.25	GEOnet	Nepal	Central		Kakani		1 August 1983 - 23 August 1983	Allen, H. G.	malaise trap		Burks, R. A. (Roger A.)	2010				http://hol.osu.edu/spmInfo.html?id=OSUC%20369143
urn:lsid:biosci.ohio-state.edu:osuc_occurrences:OSUC__369156	en	PreservedSpecimen	OSUC 369156	urn:lsid:biosci.ohio-state.edu:osuc_names:5010	Oxyscelio ceylonensis	female	adult	1	CNCI	Insects	[NEPAL centr. Kakani 2070m. 1-23.VIII.83 H.G. Allen MT]	Kakani, 2070m, Central Develop. Reg., Nepal	27.8167	85.25	GEOnet	Nepal	Central		Kakani		1 August 1983 - 23 August 1983	Allen, H. G.	malaise trap		Burks, R. A. (Roger A.)	2010				http://hol.osu.edu/spmInfo.html?id=OSUC%20369156
urn:lsid:biosci.ohio-state.edu:osuc_occurrences:OSUC__369144	en	PreservedSpecimen	OSUC 369144	urn:lsid:biosci.ohio-state.edu:osuc_names:5010	Oxyscelio ceylonensis	female	adult	1	CNCI	Insects	[NEPAL centr. Kakani 2070m. 1-23.VIII.83 H.G. Allen MT]	Kakani, 2070m, Central Develop. Reg., Nepal	27.8167	85.25	GEOnet	Nepal	Central		Kakani		1 August 1983 - 23 August 1983	Allen, H. G.	malaise trap		Burks, R. A. (Roger A.)	2010				http://hol.osu.edu/spmInfo.html?id=OSUC%20369144
urn:lsid:biosci.ohio-state.edu:osuc_occurrences:OSUC__369145	en	PreservedSpecimen	OSUC 369145	urn:lsid:biosci.ohio-state.edu:osuc_names:5010	Oxyscelio ceylonensis	female	adult	1	CNCI	Insects	[NEPAL centr. Kakani 2070m. 1-23.VIII.83 H.G. Allen MT]	Kakani, 2070m, Central Develop. Reg., Nepal	27.8167	85.25	GEOnet	Nepal	Central		Kakani		1 August 1983 - 23 August 1983	Allen, H. G.	malaise trap		Burks, R. A. (Roger A.)	2010				http://hol.osu.edu/spmInfo.html?id=OSUC%20369145
urn:lsid:biosci.ohio-state.edu:osuc_occurrences:OSUC__369150	en	PreservedSpecimen	OSUC 369150	urn:lsid:biosci.ohio-state.edu:osuc_names:5010	Oxyscelio ceylonensis	female	adult	1	CNCI	Insects	[NEPAL centr. Kakani 2070m. 1-23.VIII.83 H.G. Allen MT]	Kakani, 2070m, Central Develop. Reg., Nepal	27.8167	85.25	GEOnet	Nepal	Central		Kakani		1 August 1983 - 23 August 1983	Allen, H. G.	malaise trap		Burks, R. A. (Roger A.)	2010				http://hol.osu.edu/spmInfo.html?id=OSUC%20369150
urn:lsid:biosci.ohio-state.edu:osuc_occurrences:OSUC__369151	en	PreservedSpecimen	OSUC 369151	urn:lsid:biosci.ohio-state.edu:osuc_names:5010	Oxyscelio ceylonensis	female	adult	1	CNCI	Insects	[NEPAL centr. Kakani 2070m. 1-23.VIII.83 H.G. Allen MT]	Kakani, 2070m, Central Develop. Reg., Nepal	27.8167	85.25	GEOnet	Nepal	Central		Kakani		1 August 1983 - 23 August 1983	Allen, H. G.	malaise trap		Burks, R. A. (Roger A.)	2010				http://hol.osu.edu/spmInfo.html?id=OSUC%20369151
urn:lsid:biosci.ohio-state.edu:osuc_occurrences:OSUC__369152	en	PreservedSpecimen	OSUC 369152	urn:lsid:biosci.ohio-state.edu:osuc_names:5010	Oxyscelio ceylonensis	female	adult	1	CNCI	Insects	[NEPAL centr. Kakani 2070m. 1-23.VIII.83 H.G. Allen MT]	Kakani, 2070m, Central Develop. Reg., Nepal	27.8167	85.25	GEOnet	Nepal	Central		Kakani		1 August 1983 - 23 August 1983	Allen, H. G.	malaise trap		Burks, R. A. (Roger A.)	2010				http://hol.osu.edu/spmInfo.html?id=OSUC%20369152
urn:lsid:biosci.ohio-state.edu:osuc_occurrences:OSUC__369154	en	PreservedSpecimen	OSUC 369154	urn:lsid:biosci.ohio-state.edu:osuc_names:5010	Oxyscelio ceylonensis	female	adult	1	CNCI	Insects	[NEPAL centr. Kakani 2070m. 1-23.VIII.83 H.G. Allen MT]	Kakani, 2070m, Central Develop. Reg., Nepal	27.8167	85.25	GEOnet	Nepal	Central		Kakani		1 August 1983 - 23 August 1983	Allen, H. G.	malaise trap		Burks, R. A. (Roger A.)	2010				http://hol.osu.edu/spmInfo.html?id=OSUC%20369154
urn:lsid:biosci.ohio-state.edu:osuc_occurrences:OSUC__369155	en	PreservedSpecimen	OSUC 369155	urn:lsid:biosci.ohio-state.edu:osuc_names:5010	Oxyscelio ceylonensis	female	adult	1	CNCI	Insects	[NEPAL centr. Kakani 2070m. 1-23.VIII.83 H.G. Allen MT]	Kakani, 2070m, Central Develop. Reg., Nepal	27.8167	85.25	GEOnet	Nepal	Central		Kakani		1 August 1983 - 23 August 1983	Allen, H. G.	malaise trap		Burks, R. A. (Roger A.)	2010				http://hol.osu.edu/spmInfo.html?id=OSUC%20369155
urn:lsid:biosci.ohio-state.edu:osuc_occurrences:OSUC__376565	en	PreservedSpecimen	OSUC 376565	urn:lsid:biosci.ohio-state.edu:osuc_names:5010	Oxyscelio ceylonensis	female	adult	1	BMNH	Insects	[INDIA: Karnataka Mudigere 26.x.-4.xi.1979 J.S. Noyes]	Mudigere, Karnataka St., India	13.1333	75.6333	GEOnet	India	Karnataka		Mudigere		26 October 1979 - 4 November 1979	Noyes, J. S. (John S.)	none specified		Burks, R. A. (Roger A.)	2010				http://hol.osu.edu/spmInfo.html?id=OSUC%20376565
urn:lsid:biosci.ohio-state.edu:osuc_occurrences:OSUC__376566	en	PreservedSpecimen	OSUC 376566	urn:lsid:biosci.ohio-state.edu:osuc_names:5010	Oxyscelio ceylonensis	female	adult	1	BMNH	Insects	[INDIA: Karnataka Mudigere 26.x.-4.xi.1979 J.S. Noyes]	Mudigere, Karnataka St., India	13.1333	75.6333	GEOnet	India	Karnataka		Mudigere		26 October 1979 - 4 November 1979	Noyes, J. S. (John S.)	none specified		Burks, R. A. (Roger A.)	2010				http://hol.osu.edu/spmInfo.html?id=OSUC%20376566
urn:lsid:biosci.ohio-state.edu:osuc_occurrences:OSUC__376577	en	PreservedSpecimen	OSUC 376577	urn:lsid:biosci.ohio-state.edu:osuc_names:5010	Oxyscelio ceylonensis	female	adult	1	BMNH	Insects	[INDIA: Hyderabad Patancheru ICRISAT vii-ix.1980]	Patancheru, International Crops Research Institute for the Semi-Arid Tropics (ICRISAT), Hyderabad, Andhra Pradesh St., India	17.5119	78.2744	Google Earth	India	Andhra Pradesh		Patancheru	Patancheru is nr. Hyderabad; derived from GEOnet	Jul-1980 - Sep-1980		none specified		Burks, R. A. (Roger A.)	2010				http://hol.osu.edu/spmInfo.html?id=OSUC%20376577
urn:lsid:biosci.ohio-state.edu:osuc_occurrences:OSUC__376673	en	PreservedSpecimen	OSUC 376673	urn:lsid:biosci.ohio-state.edu:osuc_names:5010	Oxyscelio ceylonensis	female	adult	1	BMNH	Insects	[67.25] [Ceylon Dr.Thwaites. 67-25.] [Sri Lanka (as Ceylon): Dr. Thwaites: BMNH(E) 1867-25] [[female] PARATYPE Sceliomorpha ceylonensis Dodd, 1920 det. D. Notton 2010 Paratype]	67-25, Sri Lanka	7	81	GEOnet	Sri Lanka				Ceylon is a former name for Sri Lanka	No Date	Thwaites	none specified		Johnson, N. F. (Norman F.)	2011	Paratype (Sceliomorpha ceylonensis)			http://hol.osu.edu/spmInfo.html?id=OSUC%20376673
urn:lsid:biosci.ohio-state.edu:osuc_occurrences:OSUC__376674	en	PreservedSpecimen	OSUC 376674	urn:lsid:biosci.ohio-state.edu:osuc_names:5010	Oxyscelio ceylonensis	female	adult	1	BMNH	Insects	[67.25] [Sri Lanka (as Ceylon) Dr Thwaites: BMNH(E) 1867-25]	67-25, Sri Lanka	7	81	GEOnet	Sri Lanka				Ceylon is a former name for Sri Lanka	No Date	Thwaites	none specified		Johnson, N. F. (Norman F.)	2011	Paratype (Sceliomorpha ceylonensis)			http://hol.osu.edu/spmInfo.html?id=OSUC%20376674
urn:lsid:biosci.ohio-state.edu:osuc_occurrences:OSUC__376675	en	PreservedSpecimen	OSUC 376675	urn:lsid:biosci.ohio-state.edu:osuc_names:5010	Oxyscelio ceylonensis	female	adult	1	BMNH	Insects	[67.25] [Sri Lanka (as Ceylon) Dr Thwaites: BMNH(E) 1867-25]	67-25, Sri Lanka	7	81	GEOnet	Sri Lanka				Ceylon is a former name for Sri Lanka	No Date	Thwaites	none specified		Johnson, N. F. (Norman F.)	2011	Paratype (Sceliomorpha ceylonensis)			http://hol.osu.edu/spmInfo.html?id=OSUC%20376675
urn:lsid:biosci.ohio-state.edu:osuc_occurrences:B.M.__TYPE__HYM.__9.509	en	PreservedSpecimen	B.M. TYPE HYM. 9.509	urn:lsid:biosci.ohio-state.edu:osuc_names:5010	Oxyscelio ceylonensis	female	adult	1	BMNH	Insects	[Type] [Ceylon. Thwaites. 67-25.] [Sceliomorpha ceylonensis Dodd] [B.M. TYPE HYM. 9.509]	67-25, Sri Lanka	7	81	GEOnet	Sri Lanka				Ceylon is a former name for Sri Lanka	No Date	Thwaites	none specified		Johnson, N. F. (Norman F.)	2011	Holotype (Sceliomorpha ceylonensis)			http://hol.osu.edu/spmInfo.html?id=B.M.%20TYPE%20HYM.%209.509
urn:lsid:biosci.ohio-state.edu:osuc_occurrences:OSUC__119941	en	PreservedSpecimen	OSUC 119941	urn:lsid:biosci.ohio-state.edu:osuc_names:5010	Oxyscelio ceylonensis	female	adult	1	OSUC	Insects	Collectors: Carpenter, Long, Grimaldi, Herman, Silva; AMNH; [VIETNAM: Ha Tinh Pr., Huong Son, 18o21'N 105o15'E, 300m] [11-21.v.1998]	Huong Son, 18°21'N 105°15'E, 300m, Ha Tinh Prov., Vietnam	18.35	105.25	label	Vietnam	Ha Tinh				11 May 1998 - 21 May 1998	Carpenter, J. M. (James M.), Long, H. et al.	malaise trap		Burks, R. A. (Roger A.)	2011				http://hol.osu.edu/spmInfo.html?id=OSUC%20119941
urn:lsid:biosci.ohio-state.edu:osuc_occurrences:OSUC__442262	en	PreservedSpecimen	OSUC 442262	urn:lsid:biosci.ohio-state.edu:osuc_names:5010	Oxyscelio ceylonensis	female	adult	1	BMNH	Insects	[Ceylon. Thwaites. 67-25]	Sri Lanka	7	81		Sri Lanka				Ceylon is a former name of Sri Lanka	No Date	Thwaites	none specified		Burks, R. A. (Roger A.)	2010				http://hol.osu.edu/spmInfo.html?id=OSUC%20442262
urn:lsid:biosci.ohio-state.edu:osuc_occurrences:OSUC__268209	en	PreservedSpecimen	OSUC 268209	urn:lsid:biosci.ohio-state.edu:osuc_names:5010	Oxyscelio ceylonensis	female	adult	1	USNM	Insects	[TsinLoong San, E.Kwantung S., China.VI-I-30] [ALMelander Collection 1961] [Oxyscelio]	Tsin Loong San, eastern Guangdong (Kwantung) Prov., China	23.8167	115.9333	Google Earth	China	Guangdong			Kwantung is a variant name of Guangdong Prov.	1 June 1930		none specified		Burks, R. A. (Roger A.)	2012				http://hol.osu.edu/spmInfo.html?id=OSUC%20268209
urn:lsid:biosci.ohio-state.edu:osuc_occurrences:OSUC__376746	en	PreservedSpecimen	OSUC 376746	urn:lsid:biosci.ohio-state.edu:osuc_names:5010	Oxyscelio ceylonensis	female	adult	1	MCZC	Insects	[Sandakan, Borneo, Baker]	Sandakan, Borneo Isl., Sabah St., Malaysia	5.8333	118.1167	GEOnet	Malaysia	Sabah		Sandakan	British North Borneo is a former name of Malay part of Borneo	No Date	Baker	none specified		Burks, R. A. (Roger A.)	2012				http://hol.osu.edu/spmInfo.html?id=OSUC%20376746
urn:lsid:biosci.ohio-state.edu:osuc_occurrences:OSUC__376751	en	PreservedSpecimen	OSUC 376751	urn:lsid:biosci.ohio-state.edu:osuc_names:5010	Oxyscelio ceylonensis	female	adult	1	MCZC	Insects	[Sandakan, Borneo, Baker]	Sandakan, Borneo Isl., Sabah St., Malaysia	5.8333	118.1167	GEOnet	Malaysia	Sabah		Sandakan	British North Borneo is a former name of Malay part of Borneo	No Date	Baker	none specified		Burks, R. A. (Roger A.)	2012				http://hol.osu.edu/spmInfo.html?id=OSUC%20376751
urn:lsid:biosci.ohio-state.edu:osuc_occurrences:OSUC__247605	en	PreservedSpecimen	OSUC 247605	urn:lsid:biosci.ohio-state.edu:osuc_names:5010	Oxyscelio ceylonensis	female	adult	1	OSUC	Insects	[16°51.817'N101°50.704'E, THAILAND Loei Phu, Kradueng NP Koke Hin, Ngam 270m Pan Traps, 15-16.viii.2006 Sutin, Khonglasae leg. T481]	Phu Kradung National Park, 16°51.817'N 101°50.704'E, 270m, T481, Koke Hin Ngam, Loei Prov., Thailand	16.8637	101.845	label	Thailand	Loei			Phu Kradueng is an alternate spelling for Phu Kradung	15 August 2006 - 16 August 2006	Khonglasae, S. (Sutin)	pan trap	T481	Burks, R. A. (Roger A.)	2012				http://hol.osu.edu/spmInfo.html?id=OSUC%20247605
urn:lsid:biosci.ohio-state.edu:osuc_occurrences:OSUC__281583	en	PreservedSpecimen	OSUC 281583	urn:lsid:biosci.ohio-state.edu:osuc_names:5010	Oxyscelio ceylonensis	female	adult	1	RMNH	Insects	[S. VIETNAM: Dak Lak Chu Yang Sin N.P., Krong K'Mar Mal. Trap 13-23, 590-840 m 22-26.x.2005, C. v. Acheterberg & R. de Vries, RMNH'05]	Chu Yang Sin National Park, 590-840m, MT 13-23, Krông K'mar River, Dac Lac Prov., Vietnam	12.4681	108.3403	Google Earth	Vietnam	Dac Lac			derived from GEOnet	22 October 2005 - 26 October 2005	Achterberg, C. v. (C. van) & de Vries, R.	malaise trap		Burks, R. A. (Roger A.)	2012				http://hol.osu.edu/spmInfo.html?id=OSUC%20281583
urn:lsid:biosci.ohio-state.edu:osuc_occurrences:OSUC__277411	en	PreservedSpecimen	OSUC 277411	urn:lsid:biosci.ohio-state.edu:osuc_names:5010	Oxyscelio ceylonensis	female	adult	1	RMNH	Insects	[N. VIETNAM: Ninh Binh Cuc Phuong N.P., nr entrance c 225 m, 1-15.v.2000, Mal.tr.II Mai Phu Quy, RMNH'00]	Cuc Phuong National Park, ~225m, MT 11, nr. entrance, Ninh Binh Prov., Vietnam	20.2394	105.7153	Google Earth	Vietnam	Ninh Binh			derived from WDPA & WWW	1 May 2000 - 15 May 2000	Mai, P. Q. (Phu Quy)	malaise trap		Burks, R. A. (Roger A.)	2012				http://hol.osu.edu/spmInfo.html?id=OSUC%20277411
urn:lsid:biosci.ohio-state.edu:osuc_occurrences:OSUC__277390	en	PreservedSpecimen	OSUC 277390	urn:lsid:biosci.ohio-state.edu:osuc_names:5010	Oxyscelio ceylonensis	male	adult	1	RMNH	Insects	[N. VIETNAM: Ninh Binh Cuc Phuong N.P., nr centre c 225 m, 15-27.v.2000 Mai Phu Quy, RMNH'00]	Cuc Phuong National Park, ~225m, nr. visitor's centre, Ninh Binh Prov., Vietnam	20.2481	105.7161	Google Earth	Vietnam	Ninh Binh			derived from WDPA & WWW	15 May 2000 - 27 May 2000	Mai, P. Q. (Phu Quy)	none specified		Burks, R. A. (Roger A.)	2012				http://hol.osu.edu/spmInfo.html?id=OSUC%20277390
urn:lsid:biosci.ohio-state.edu:osuc_occurrences:OSUC__376663	en	PreservedSpecimen	OSUC 376663	urn:lsid:biosci.ohio-state.edu:osuc_names:308128	g1_mtd_mtt (MS)	male	adult	1	BMNH	Insects	[INDONESIA:Borneo: Kalimantan Tengah:Barito Ulu:Busang-Rekut river junction:0°3'S, 113°59'E:] [viii.2001:Dipterocarpus rigidus primary forest: M.Brendell, H.Mendel: BMNH(E)2001-191]	Ulu Barito, 00°03'S 113°59'E, Dipterocarpus rigidus primary forest, junction of Busang & Rekut Rivers, Borneo Isl., Kalimantan Tengah Prov., Indonesia	-.05	113.9833	label	Indonesia	Kalimantan Tengah				Aug-2001	Brendell, M. & Mendel, H.	none specified		Burks, R. A. (Roger A.)	2012		Dipterocarpus rigidus primary forest		http://hol.osu.edu/spmInfo.html?id=OSUC%20376663
urn:lsid:biosci.ohio-state.edu:osuc_occurrences:OSUC__361718	en	PreservedSpecimen	OSUC 361718	urn:lsid:biosci.ohio-state.edu:osuc_names:275482	Oxyscelio granorum (MS)	male	adult	1	MBBJ	Insects	[3°41'N 97°39'E INDONESIA: Sumatra, Aceh Gunung Leuser NP Ketambe Res. Sta. 1-31.xi.1989 400m] [1° rainforest, Mature forest, Terrace 4 Light gap, Malaise trap, per DC Darling IIS 890011]	Gunung Leuser National Park, 03°41'N 97°39'E, IIS 890011, Ketambe Research Station, Sumatra Isl., Aceh Auto. Prov., Indonesia	3.6833	97.65	label	Indonesia	Aceh				1 November 1989 - 30 November 1989	Darling, D. C. (D. Christopher)	malaise trap		Burks, R. A. (Roger A.)	2010	Paratype			http://hol.osu.edu/spmInfo.html?id=OSUC%20361718
urn:lsid:biosci.ohio-state.edu:osuc_occurrences:OSUC__336736	en	PreservedSpecimen	OSUC 336736	urn:lsid:biosci.ohio-state.edu:osuc_names:275482	Oxyscelio granorum (MS)	male	adult	1	OSUC	Insects	[17°27.829'N 101°21.36'E, THAILAND Loei Phu Ruea NP, 691m, Behind checkpoint, 5-8.vi.2007, Malaise trap, Patikhom Tmtip leg., T2514]	Phu Rua National Park, 17°27.829'N 101°21.360'E, 691m, T2514, behind checkpoint, Loei Prov., Thailand	17.4638	101.356	label	Thailand	Loei			Phu Ruea is an alternate spelling for Phu Rua	5 June 2007 - 8 June 2007	Tamtip, P. (Patikhom)	malaise trap		Burks, R. A. (Roger A.)	2010	Paratype			http://hol.osu.edu/spmInfo.html?id=OSUC%20336736
urn:lsid:biosci.ohio-state.edu:osuc_occurrences:OSUC__277707	en	PreservedSpecimen	OSUC 277707	urn:lsid:biosci.ohio-state.edu:osuc_names:275482	Oxyscelio granorum (MS)	male	adult	1	RMNH	Insects	[S. VIETNAM: Lam Dong Bidoup Nuiba N.P., nr Da Lat Mal. trap 1-12, 1650-1700 m 11-19.x.2005, C. v. Achterberg & R. de Vries, RMNH'05]	Bi Dup-Nui Ba Nature Reserve, 1650-1700m, MT 1-12, nr. Da Lat, Lam Dong Prov., Vietnam	12.1583	108.5417	literature	Vietnam	Lam Dong			Bi Doup-Nui Ba is an alternate spelling of Bi Dup-Nui Ba N.R.; coords. from www.biology.hcmuns.edu.vn/store/elib/pub/IBA/Cddata/source_book/sb_pdf/Bi_Dup_Nui_Ba.pdf	11 October 2005 - 19 October 2005	Achterberg, C. v. (C. van) & de Vries, R.	malaise trap		Burks, R. A. (Roger A.)	2010	Paratype			http://hol.osu.edu/spmInfo.html?id=OSUC%20277707
urn:lsid:biosci.ohio-state.edu:osuc_occurrences:OSUC__277704	en	PreservedSpecimen	OSUC 277704	urn:lsid:biosci.ohio-state.edu:osuc_names:275482	Oxyscelio granorum (MS)	male	adult	1	RMNH	Insects	[S. VIETNAM: Lam Dong Bidoup Nuiba N.P., nr Da Lat Mal. trap 1-12, 1650-1700 m 11-19.x.2005, C. v. Achterberg & R. de Vries, RMNH'05]	Bi Dup-Nui Ba Nature Reserve, 1650-1700m, MT 1-12, nr. Da Lat, Lam Dong Prov., Vietnam	12.1583	108.5417	literature	Vietnam	Lam Dong			Bi Doup-Nui Ba is an alternate spelling of Bi Dup-Nui Ba N.R.; coords. from www.biology.hcmuns.edu.vn/store/elib/pub/IBA/Cddata/source_book/sb_pdf/Bi_Dup_Nui_Ba.pdf	11 October 2005 - 19 October 2005	Achterberg, C. v. (C. van) & de Vries, R.	malaise trap		Burks, R. A. (Roger A.)	2010	Paratype			http://hol.osu.edu/spmInfo.html?id=OSUC%20277704
urn:lsid:biosci.ohio-state.edu:osuc_occurrences:OSUC__368763	en	PreservedSpecimen	OSUC 368763	urn:lsid:biosci.ohio-state.edu:osuc_names:275482	Oxyscelio granorum (MS)	male	adult	1	CNCI	Insects	[THAILAND:Nakhon Nayok, Khao Yai Nat.Park, Lum Ta, Kong viewpoint, 14°25.82'N, 101°23.754'E,744m, 12-19.iv, 2007, MT, W. Sukho, #2126]	Khao Yai National Park, 14°25.820'N 101°23.754'E, 744m, T2126, Lam Takong view point, Nakhon Nayok Prov., Thailand	14.4303	101.3958	label	Thailand	Nakhon Nayok				12 April 2007 - 19 April 2007	Sukho, W. (Wirat)	malaise trap	T2126	Burks, R. A. (Roger A.)	2010	Paratype			http://hol.osu.edu/spmInfo.html?id=OSUC%20368763
urn:lsid:biosci.ohio-state.edu:osuc_occurrences:OSUC__368676	en	PreservedSpecimen	OSUC 368676	urn:lsid:biosci.ohio-state.edu:osuc_names:275482	Oxyscelio granorum (MS)	male	adult	1	CNCI	Insects	[THAILAND:, Khao Yai N.P., 2.VII.1990,900m, J.Heraty, rainfor.]	Khao Yai National Park, 900m, rainforest, Khong Kheo Waterfall, Suphan Buri Prov., Thailand	14.3522	101.3664	Google Earth	Thailand	Suphan Buri			derived from literature	2 July 1990	Heraty, J. (John)	none specified		Burks, R. A. (Roger A.)	2010	Paratype	rainforest		http://hol.osu.edu/spmInfo.html?id=OSUC%20368676
urn:lsid:biosci.ohio-state.edu:osuc_occurrences:OSUC__368724	en	PreservedSpecimen	OSUC 368724	urn:lsid:biosci.ohio-state.edu:osuc_names:275482	Oxyscelio granorum (MS)	male	adult	1	CNCI	Insects	[THAILAND: Soi Dao, 7-21.iii.2005, Malaise trap]	Soi Dao, Chanthaburi Prov., Thailand	13.1375	102.2192	GEOnet	Thailand	Chanthaburi		Soi Dao		7 March 2005 - 21 March 2005		malaise trap		Burks, R. A. (Roger A.)	2010	Paratype			http://hol.osu.edu/spmInfo.html?id=OSUC%20368724
urn:lsid:biosci.ohio-state.edu:osuc_occurrences:OSUC__368888	en	PreservedSpecimen	OSUC 368888	urn:lsid:biosci.ohio-state.edu:osuc_names:275482	Oxyscelio granorum (MS)	male	adult	1	CNCI	Insects	[LAOS: Phongsaly, Phongsaly environs, 21°41.2'N 102°06.8'E, ca.1500m, 28.v-20.vi, 2003, Vit Kubán]	environs of Phôngsali, 21°41.2'N 102°06.8'E, ~1500m, Phôngsali Prov., Laos	21.6867	102.1133	label	Laos	Phôngsali		Phôngsali		28 May 2003 - 20 June 2003	Kuban, V. (Vit)	none specified		Burks, R. A. (Roger A.)	2010	Paratype			http://hol.osu.edu/spmInfo.html?id=OSUC%20368888
urn:lsid:biosci.ohio-state.edu:osuc_occurrences:OSUC__368874	en	PreservedSpecimen	OSUC 368874	urn:lsid:biosci.ohio-state.edu:osuc_names:275482	Oxyscelio granorum (MS)	male	adult	1	CNCI	Insects	[LAO-N, Phongsaly prov., 21°21'N 102°03'E, BAN SANO MAI env., 19.-26.v.2004, ~1150m, Vit Kubán leg.]	environs of Ban Sano Mai, 21°21'N 102°03'E, ~1150m, Phôngsali Prov., Laos	21.35	102.05	label	Laos	Phôngsali				19 May 2004 - 26 May 2004	Kuban, V. (Vit)	none specified		Burks, R. A. (Roger A.)	2010	Paratype			http://hol.osu.edu/spmInfo.html?id=OSUC%20368874
urn:lsid:biosci.ohio-state.edu:osuc_occurrences:OSUC__368872	en	PreservedSpecimen	OSUC 368872	urn:lsid:biosci.ohio-state.edu:osuc_names:275482	Oxyscelio granorum (MS)	male	adult	1	CNCI	Insects	[LAO-N, Phongsaly prov., 21°21'N 102°03'E, BAN SANO MAI env., 19.-26.v.2004, ~1150m, Vit Kubán leg.]	environs of Ban Sano Mai, 21°21'N 102°03'E, ~1150m, Phôngsali Prov., Laos	21.35	102.05	label	Laos	Phôngsali				19 May 2004 - 26 May 2004	Kuban, V. (Vit)	none specified		Burks, R. A. (Roger A.)	2010	Paratype			http://hol.osu.edu/spmInfo.html?id=OSUC%20368872
urn:lsid:biosci.ohio-state.edu:osuc_occurrences:OSUC__368906	en	PreservedSpecimen	OSUC 368906	urn:lsid:biosci.ohio-state.edu:osuc_names:275482	Oxyscelio granorum (MS)	male	adult	1	CNCI	Insects	[LAOS: Champasak, Bolaven, Plateau, Muang Paxong, Ban, Thongvay, 1300m, 15°14.741'N, 106°31.916'E, 9-16.vi.2008, MT, A. Solodovnikov, J. Pedersen]	Bolavén Plateau, 15°14.741'N 106°31.916'E, 1300m, Ban Thongvay, Paksong Dist., Champasak Prov., Laos	15.2457	106.532	label	Laos	Champasak	Paksong			9 June 2008 - 16 June 2008	Solodovnikov, A. & Pedersen, J.	malaise trap		Burks, R. A. (Roger A.)	2010	Paratype			http://hol.osu.edu/spmInfo.html?id=OSUC%20368906
urn:lsid:biosci.ohio-state.edu:osuc_occurrences:OSUC__368942	en	PreservedSpecimen	OSUC 368942	urn:lsid:biosci.ohio-state.edu:osuc_names:275482	Oxyscelio granorum (MS)	male	adult	1	CNCI	Insects	[INDONESIA: Sumatra Aceh Gundung Leuser Nat Park, Ketambe Res. Sta. 3°41'N 97°39'E, 350m 1-30.X.1989, C.D. Darling]	Gunung Leuser National Park, 03°41'N 97°39'E, 350m, Ketambe Research Station, Sumatra Isl., Aceh Auto. Prov., Indonesia	3.6833	97.65	label	Indonesia	Aceh				1 October 1989 - 30 October 1989	Darling, D. C. (D. Christopher)	none specified		Burks, R. A. (Roger A.)	2010	Paratype			http://hol.osu.edu/spmInfo.html?id=OSUC%20368942
urn:lsid:biosci.ohio-state.edu:osuc_occurrences:OSUC__368941	en	PreservedSpecimen	OSUC 368941	urn:lsid:biosci.ohio-state.edu:osuc_names:275482	Oxyscelio granorum (MS)	male	adult	1	CNCI	Insects	[INDONESIA: Sumatra Aceh Gundung Leuser Nat Park, Ketambe Res. Sta. 3°41'N 97°39'E, 350m 1-30.X.1989, C.D. Darling]	Gunung Leuser National Park, 03°41'N 97°39'E, 350m, Ketambe Research Station, Sumatra Isl., Aceh Auto. Prov., Indonesia	3.6833	97.65	label	Indonesia	Aceh				1 October 1989 - 30 October 1989	Darling, D. C. (D. Christopher)	none specified		Burks, R. A. (Roger A.)	2010	Paratype			http://hol.osu.edu/spmInfo.html?id=OSUC%20368941
urn:lsid:biosci.ohio-state.edu:osuc_occurrences:OSUC__335867	en	PreservedSpecimen	OSUC 335867	urn:lsid:biosci.ohio-state.edu:osuc_names:275482	Oxyscelio granorum (MS)	male	adult	1	OSUC	Insects	[14°38.123'N 98°59.657'E, THAILAND Kanchanaburi Khuean Srinagarindra NP, 210m Tha Thung-na/Chong Kraborg 30.x-6.xi.2008 MT, Boonnam&Phumarin T3472]	Khuean Srinagarindra National Park, 14°29.972'N 98°53.035'E, 210m, T3472, Tha Thung Na Dam, Khong Kraborg, Kanchanaburi Prov., Thailand	14.4995	98.8839	label	Thailand	Kanchanaburi			source coords. are presumed to be incorrect	30 October 2008 - 6 November 2008	Boonnam & Phumarin	malaise trap		Burks, R. A. (Roger A.)	2010	Paratype			http://hol.osu.edu/spmInfo.html?id=OSUC%20335867
urn:lsid:biosci.ohio-state.edu:osuc_occurrences:OSUC__335860	en	PreservedSpecimen	OSUC 335860	urn:lsid:biosci.ohio-state.edu:osuc_names:275482	Oxyscelio granorum (MS)	male	adult	1	QSBG	Insects	[14°38.123'N 98°59.657'E, THAILAND Kanchanaburi Khuean Srinagarindra NP, 210m Tha Thung-na/Chong Kraborg 30.x-6.xi.2008 MT, Boonnam&Phumarin T3472]	Khuean Srinagarindra National Park, 14°29.972'N 98°53.035'E, 210m, T3472, Tha Thung Na Dam, Khong Kraborg, Kanchanaburi Prov., Thailand	14.4995	98.8839	label	Thailand	Kanchanaburi			source coords. are presumed to be incorrect	30 October 2008 - 6 November 2008	Boonnam & Phumarin	malaise trap		Burks, R. A. (Roger A.)	2010	Paratype			http://hol.osu.edu/spmInfo.html?id=OSUC%20335860
urn:lsid:biosci.ohio-state.edu:osuc_occurrences:OSUC__335861	en	PreservedSpecimen	OSUC 335861	urn:lsid:biosci.ohio-state.edu:osuc_names:275482	Oxyscelio granorum (MS)	male	adult	1	WINC	Insects	[14°38.123'N 98°59.657'E, THAILAND Kanchanaburi Khuean Srinagarindra NP, 210m Tha Thung-na/Chong Kraborg 30.x-6.xi.2008 MT, Boonnam&Phumarin T3472]	Khuean Srinagarindra National Park, 14°29.972'N 98°53.035'E, 210m, T3472, Tha Thung Na Dam, Khong Kraborg, Kanchanaburi Prov., Thailand	14.4995	98.8839	label	Thailand	Kanchanaburi			source coords. are presumed to be incorrect	30 October 2008 - 6 November 2008	Boonnam & Phumarin	malaise trap		Burks, R. A. (Roger A.)	2010	Paratype			http://hol.osu.edu/spmInfo.html?id=OSUC%20335861
urn:lsid:biosci.ohio-state.edu:osuc_occurrences:OSUC__252035	en	PreservedSpecimen	OSUC 252035	urn:lsid:biosci.ohio-state.edu:osuc_names:275482	Oxyscelio granorum (MS)	male	adult	1	QSBG	Insects	[16°32.561'N 101°02.479'E THAILAND Phetchabun Khao Kho NP 242m Mixed dec. forest, Ta Phol river Chachumnan & Singhtong 12-19.xi.2006 MT, T971]	Khao Kho National Park, 16°32.539'N 101°02.483'E, 242m, T971, mixed deciduous forest, Ta Phol River, Phetchabun Prov., Thailand	16.5423	101.0413	label	Thailand	Phetchabun				12 November 2006 - 19 November 2006	Chachumnan, S. (Somchai) & Singhtong, S. (Saink)	malaise trap	T971	Burks, R. A. (Roger A.)	2010	Paratype	mixed deciduous forest		http://hol.osu.edu/spmInfo.html?id=OSUC%20252035
urn:lsid:biosci.ohio-state.edu:osuc_occurrences:OSUC__352512	en	PreservedSpecimen	OSUC 352512	urn:lsid:biosci.ohio-state.edu:osuc_names:275482	Oxyscelio granorum (MS)	male	adult	1	BMNH	Insects	[14°29.972'N 98°53.035'E THAILAND Kanchanaburi Khuean Srinagarindra NP Huai Mae Kamint, Malaise 25.ix-2.x.2008 Somboon & Daorueng leg. T3448]	Khuean Srinagarindra National Park, 14°29.972'N 98°53.035'E, T3448, 500m W headquarters, Mae Kamint River, Kanchanaburi Prov., Thailand	14.4995	98.884	label	Thailand	Kanchanaburi				25 September 2008 - 2 October 2008	Somboon & Daorueng	malaise trap	T3448	Burks, R. A. (Roger A.)	2010	Paratype			http://hol.osu.edu/spmInfo.html?id=OSUC%20352512
urn:lsid:biosci.ohio-state.edu:osuc_occurrences:OSUC__237457	en	PreservedSpecimen	OSUC 237457	urn:lsid:biosci.ohio-state.edu:osuc_names:275482	Oxyscelio granorum (MS)	male	adult	1	QSBG	Insects	[16°56.589'N 101°42.074'E THAILAND Loei Phu Kradueng NP Pong neep for. unit dry evergreen for. 273m MT 4-11.xi.2006 Sutin Glong-lasae, T792]	Phu Kradung National Park, 16°56.589'N 101°42.074'E, 273m, T792, dry evergreen forest, Pong Neep Forest Unit, Loei Prov., Thailand	16.9432	101.7012	label	Thailand	Loei			Phu Kradueng is an alternate spelling for Phu Kradung N.P.	4 November 2006 - 11 November 2006	Glong-lasae, S. (Sutin)	malaise trap	T792	Burks, R. A. (Roger A.)	2010	Paratype	dry evergreen forest		http://hol.osu.edu/spmInfo.html?id=OSUC%20237457
urn:lsid:biosci.ohio-state.edu:osuc_occurrences:OSUC__352513	en	PreservedSpecimen	OSUC 352513	urn:lsid:biosci.ohio-state.edu:osuc_names:275482	Oxyscelio granorum (MS)	male	adult	1	QSBG	Insects	[14°29.972'N 98°53.035'E THAILAND Kanchanaburi Khuean Srinagarindra NP Huai Mae Kamint, Malaise 25.ix-2.x.2008 Somboon & Daorueng leg. T3448]	Khuean Srinagarindra National Park, 14°29.972'N 98°53.035'E, T3448, 500m W headquarters, Mae Kamint River, Kanchanaburi Prov., Thailand	14.4995	98.884	label	Thailand	Kanchanaburi				25 September 2008 - 2 October 2008	Somboon & Daorueng	malaise trap	T3448	Burks, R. A. (Roger A.)	2010	Paratype			http://hol.osu.edu/spmInfo.html?id=OSUC%20352513
urn:lsid:biosci.ohio-state.edu:osuc_occurrences:OSUC__277400	en	PreservedSpecimen	OSUC 277400	urn:lsid:biosci.ohio-state.edu:osuc_names:275482	Oxyscelio granorum (MS)	male	adult	1	RMNH	Insects	[N. VIETNAM: Ninh Binh Cuc Phuong N.P., nr. entrance c 225m, 15.iv-1 v 2000, Mal trll Mai Phu Quy, RMNH'00]	Cuc Phuong National Park, ~225m, MT 11, nr. entrance, Ninh Binh Prov., Vietnam	20.2394	105.7153	Google Earth	Vietnam	Ninh Binh			derived from WDPA & WWW	15 April 2000 - 1 May 2000	Mai, P. Q. (Phu Quy)	malaise trap		Burks, R. A. (Roger A.)	2010	Paratype			http://hol.osu.edu/spmInfo.html?id=OSUC%20277400
urn:lsid:biosci.ohio-state.edu:osuc_occurrences:OSUC__277401	en	PreservedSpecimen	OSUC 277401	urn:lsid:biosci.ohio-state.edu:osuc_names:275482	Oxyscelio granorum (MS)	male	adult	1	RMNH	Insects	[N. VIETNAM: Ninh Binh Cuc Phuong N.P., nr. entrance c 225m, 15.iv-1 v 2000, Mal trll Mai Phu Quy, RMNH'00]	Cuc Phuong National Park, ~225m, MT 11, nr. entrance, Ninh Binh Prov., Vietnam	20.2394	105.7153	Google Earth	Vietnam	Ninh Binh			derived from WDPA & WWW	15 April 2000 - 1 May 2000	Mai, P. Q. (Phu Quy)	malaise trap		Burks, R. A. (Roger A.)	2010	Paratype			http://hol.osu.edu/spmInfo.html?id=OSUC%20277401
urn:lsid:biosci.ohio-state.edu:osuc_occurrences:OSUC__277399	en	PreservedSpecimen	OSUC 277399	urn:lsid:biosci.ohio-state.edu:osuc_names:275482	Oxyscelio granorum (MS)	male	adult	1	RMNH	Insects	[N. VIETNAM: Ninh Binh Cuc Phoung N.P., nr. entrance c 225m, 15.iv-1 v 2000, Mal trll Mai Phu Quy, RMNH'00]	Cuc Phuong National Park, ~225m, MT 11, nr. entrance, Ninh Binh Prov., Vietnam	20.2394	105.7153	Google Earth	Vietnam	Ninh Binh			derived from WDPA & WWW	15 April 2000 - 1 May 2000	Mai, P. Q. (Phu Quy)	malaise trap		Burks, R. A. (Roger A.)	2010	Paratype			http://hol.osu.edu/spmInfo.html?id=OSUC%20277399
urn:lsid:biosci.ohio-state.edu:osuc_occurrences:OSUC__281507	en	PreservedSpecimen	OSUC 281507	urn:lsid:biosci.ohio-state.edu:osuc_names:275482	Oxyscelio granorum (MS)	male	adult	1	RMNH	Insects	[S. VIETNAM: Lam Dong Bidoup Nuiba N.P., nr Da Lat Mal. Trap 19-23, 1680-1700 m 12-19.x.2005, C. v. Achterberg & R. de Vries, RMNH'05]	Bi Dup-Nui Ba Nature Reserve, 1680-1700m, MT 19-23, nr. Da Lat, Lam Dong Prov., Vietnam	12.1583	108.5417	literature	Vietnam	Lam Dong			Bi Doup-Nui Ba is an alternate spelling of Bi Dup-Nui Ba N.R.; coords. from www.biology.hcmuns.edu.vn/store/elib/pub/IBA/Cddata/source_book/sb_pdf/Bi_Dup_Nui_Ba.pdf	12 October 2005 - 19 October 2005	Achterberg, C. v. (C. van) & de Vries, R.	malaise trap		Burks, R. A. (Roger A.)	2010	Paratype			http://hol.osu.edu/spmInfo.html?id=OSUC%20281507
urn:lsid:biosci.ohio-state.edu:osuc_occurrences:OSUC__237456	en	PreservedSpecimen	OSUC 237456	urn:lsid:biosci.ohio-state.edu:osuc_names:275482	Oxyscelio granorum (MS)	female	adult	1	QSBG	Insects	[16°56.589'N 101°42.074'E THAILAND Loei Phu Kradueng NP Pong neep for. unit dry evergreen for. 273m MT 4-11.xi.2006 Sutin Glong-lasae, T792]	Phu Kradung National Park, 16°56.589'N 101°42.074'E, 273m, T792, dry evergreen forest, Pong Neep Forest Unit, Loei Prov., Thailand	16.9432	101.7012	label	Thailand	Loei			Phu Kradueng is an alternate spelling for Phu Kradung N.P.	4 November 2006 - 11 November 2006	Glong-lasae, S. (Sutin)	malaise trap	T792	Burks, R. A. (Roger A.)	2010	Paratype	dry evergreen forest		http://hol.osu.edu/spmInfo.html?id=OSUC%20237456
urn:lsid:biosci.ohio-state.edu:osuc_occurrences:OSUC__277705	en	PreservedSpecimen	OSUC 277705	urn:lsid:biosci.ohio-state.edu:osuc_names:275482	Oxyscelio granorum (MS)	female	adult	1	RMNH	Insects	[S. VIETNAM: Lam Dong Bidoup Nuiba N.P., nr Da Lat Mal. trap 1-12, 1650-1700 m 11-19.x.2005, C. v. Achterberg & R. de Vries, RMNH'05]	Bi Dup-Nui Ba Nature Reserve, 1650-1700m, MT 1-12, nr. Da Lat, Lam Dong Prov., Vietnam	12.1583	108.5417	literature	Vietnam	Lam Dong			Bi Doup-Nui Ba is an alternate spelling of Bi Dup-Nui Ba N.R.; coords. from www.biology.hcmuns.edu.vn/store/elib/pub/IBA/Cddata/source_book/sb_pdf/Bi_Dup_Nui_Ba.pdf	11 October 2005 - 19 October 2005	Achterberg, C. v. (C. van) & de Vries, R.	malaise trap		Burks, R. A. (Roger A.)	2010	Paratype			http://hol.osu.edu/spmInfo.html?id=OSUC%20277705
urn:lsid:biosci.ohio-state.edu:osuc_occurrences:OSUC__257399	en	PreservedSpecimen	OSUC 257399	urn:lsid:biosci.ohio-state.edu:osuc_names:275482	Oxyscelio granorum (MS)	female	adult	1	OSUC	Insects	[17°29.540'N101°20.995'E THAILAND Loei Phu Ruea NP Hua Dong Tham Sun 1130m MT 19-26.xi.2006 Patikhom Tumtip T1121]	Phu Rua National Park, 17°29.540'N 101°20.995'E, 1130m, T1121, Hua Dong Tham Sun, Loei Prov., Thailand	17.4923	101.35	label	Thailand	Loei			Phu Ruea is an alternate spelling for Phu Rua	19 November 2006 - 26 November 2006	Tumtip, P. (Patikhom)	malaise trap	T1121	Burks, R. A. (Roger A.)	2010	Paratype			http://hol.osu.edu/spmInfo.html?id=OSUC%20257399
urn:lsid:biosci.ohio-state.edu:osuc_occurrences:OSUC__352484	en	PreservedSpecimen	OSUC 352484	urn:lsid:biosci.ohio-state.edu:osuc_names:275482	Oxyscelio granorum (MS)	female	adult	1	QSBG	Insects	[12°49.151'N 99°22.483'E THAILAND Petchaburi Kaeng Krachan NP 970m Panernthung, km27, water pump, MT 5-12.ix.2008 Sirichai & Chusak, T4377]	Kaeng Krachan National Park, 12°49.151'N 99°22.483'E, 970m, T4377, km27 / water pump, Panernthung, Phetchaburi Prov., Thailand	12.8192	99.3747	label	Thailand	Phetchaburi				5 September 2008 - 12 September 2008	Sirichai & Chusak	malaise trap		Burks, R. A. (Roger A.)	2010	Paratype	water pump		http://hol.osu.edu/spmInfo.html?id=OSUC%20352484
urn:lsid:biosci.ohio-state.edu:osuc_occurrences:OSUC__257396	en	PreservedSpecimen	OSUC 257396	urn:lsid:biosci.ohio-state.edu:osuc_names:275482	Oxyscelio granorum (MS)	female	adult	1	QSBG	Insects	[14°24.931'N 101°22.627'E THAILAND Nakhon Nayok Khao Yai NP secondary dry evergreen forest 751m Pan traps 10-11.i.2007 Pong Sandao leg. T1409]	Khao Yai National Park, 14°24.931'N 101°22.627'E, 751m, T1409, secondary dry evergreen forest, Nakhon Nayok Prov., Thailand	14.4155	101.3772	label	Thailand	Nakhon Nayok				10 January 2007 - 11 January 2007	Sandao, P. (Pong)	pan trap	T1409	Burks, R. A. (Roger A.)	2010	Paratype	secondary dry evergreen forest		http://hol.osu.edu/spmInfo.html?id=OSUC%20257396
urn:lsid:biosci.ohio-state.edu:osuc_occurrences:OSUC__257043	en	PreservedSpecimen	OSUC 257043	urn:lsid:biosci.ohio-state.edu:osuc_names:275482	Oxyscelio granorum (MS)	male	adult	1	OSUC	Insects	[INDONESIA W. Kalimantan 1°15'S 110°05'E Gunung Palung NP Cabang Panti Res. Sta. 15.vi-15.viii.1991] [1° rainforest, 100-400m Sandstone, Malaise trap/pans, Darling, Rosichon, Sutrisno, IIS 910129]	Gunung Palung National Park, 01°15'S 110°05'E, 100-400m, IIS 910129, 1° rainforest / sandstone, Cabang Panti Research Station, Kalimantan Barat Prov., Indonesia	-1.25	110.0833	label	Indonesia	Kalimantan Barat				15 June 1991 - 15 August 1991	Darling, Rosichon & Sutrisno	malaise trap/pan trap		Burks, R. A. (Roger A.)	2010	Paratype	1° rainforest; sandstone		http://hol.osu.edu/spmInfo.html?id=OSUC%20257043
urn:lsid:biosci.ohio-state.edu:osuc_occurrences:OSUC__285204	en	PreservedSpecimen	OSUC 285204	urn:lsid:biosci.ohio-state.edu:osuc_names:275482	Oxyscelio granorum (MS)	male	adult	1	OSUC	Insects	[14°25.565'N 101°23.442'E THAILAND Nakhon Nayok Khao Yai NP Lum Ta Kong View Point 726m Malaise 26.iv-2.v.2007 Pong Sandao leg. T2130]	Khao Yai National Park, 14°25.565'N 101°23.442'E, 726m, T2130, Lam Takong view point, Nakhon Nayok Prov., Thailand	14.4262	101.3907	label	Thailand	Nakhon Nayok				26 April 2007 - 2 May 2007	Sandao, P. (Pong)	malaise trap	T2130	Burks, R. A. (Roger A.)	2010	Paratype			http://hol.osu.edu/spmInfo.html?id=OSUC%20285204
urn:lsid:biosci.ohio-state.edu:osuc_occurrences:OSUC__247872	en	PreservedSpecimen	OSUC 247872	urn:lsid:biosci.ohio-state.edu:osuc_names:275482	Oxyscelio granorum (MS)	male	adult	1	OSUC	Insects	[18°32.311'N 98°36.048'E, THAILAND Chiang Mai, Doi Inthanon NP 700m, Vachiratharn Falls, Malaise 30.viii-6.ix.2006, Y. Areeluck leg. T236]	Doi Inthanon National Park, 18°32.311'N 98°36.048'E, 700m, T236, Vachiratharn Falls, Chiang Mai Prov., Thailand	18.5385	98.6008	label	Thailand	Chiang Mai				30 August 2006 - 6 September 2006	Areeluck, Y.	malaise trap	T236	Burks, R. A. (Roger A.)	2010	Paratype			http://hol.osu.edu/spmInfo.html?id=OSUC%20247872
urn:lsid:biosci.ohio-state.edu:osuc_occurrences:OSUC__352511	en	PreservedSpecimen	OSUC 352511	urn:lsid:biosci.ohio-state.edu:osuc_names:275482	Oxyscelio granorum (MS)	male	adult	1	OSUC	Insects	[12°50.45'N 102°9.81'E THAILAND Chanthaburi Khao Khitchakut NP Khao Prabaht peak, 875m MT 13-20.ii.2009 Suthida & Charoenchai T4044]	Khao Khitchakut National Park, 12°50.450'N 102°09.810'E, 875m, T4044, 150m S forest base, Prabaht Peak, Chanthaburi Prov., Thailand	12.8408	102.1635	label	Thailand	Chanthaburi				13 February 2009 - 20 February 2009	Suthida & Charoenchai	malaise trap	T4044	Burks, R. A. (Roger A.)	2010	Paratype			http://hol.osu.edu/spmInfo.html?id=OSUC%20352511
urn:lsid:biosci.ohio-state.edu:osuc_occurrences:OSUC__247862	en	PreservedSpecimen	OSUC 247862	urn:lsid:biosci.ohio-state.edu:osuc_names:275482	Oxyscelio granorum (MS)	male	adult	1	ROME	Insects	[INDONESIA Sumatra Aceh, 3°41'N 97°39'E Gunung, Leuser NP Ketambe Res., Sta. 400m, 1-28.ii.1990, Darling 1° for. terrace 4, MT, IIS 900013]	Gunung Leuser National Park, 03°41'N 97°39'E, 400m, IIS 900013, 1° rainforest / mature forest / terrace 4 light gap, Ketambe Research Station, Sumatra Isl., Aceh Auto. Prov., Indonesia	3.6833	97.65	label	Indonesia	Aceh				1 February 1990 - 28 February 1990	Darling	malaise trap		Burks, R. A. (Roger A.)	2010	Paratype	1° rainforest; mature forest; light gap		http://hol.osu.edu/spmInfo.html?id=OSUC%20247862
urn:lsid:biosci.ohio-state.edu:osuc_occurrences:OSUC__247971	en	PreservedSpecimen	OSUC 247971	urn:lsid:biosci.ohio-state.edu:osuc_names:275482	Oxyscelio granorum (MS)	male	adult	1	ROME	Insects	[INDONESIA: Sumatra, Aceh,Gunung Leuser NP, Ketambe Res. Sta. 3°41'N, 97°39'E ii.1990 C. Darling, Terrace 3 MT prim for., close canopy IIS 900011]	Gunung Leuser National Park, 03°41'N 97°39'E, 350m, IIS 900011, 1° rainforest / young forest / terrace 3 closed canopy, Ketambe Research Station, Sumatra Isl., Aceh Auto. Prov., Indonesia	3.6833	97.65	label	Indonesia	Aceh				Feb-1990	Darling, C. (Chris)	malaise trap		Burks, R. A. (Roger A.)	2010	Paratype	1° rainforest; young forest; closed canopy		http://hol.osu.edu/spmInfo.html?id=OSUC%20247971
urn:lsid:biosci.ohio-state.edu:osuc_occurrences:OSUC__247850	en	PreservedSpecimen	OSUC 247850	urn:lsid:biosci.ohio-state.edu:osuc_names:275482	Oxyscelio granorum (MS)	male	adult	1	ROME	Insects	[INDONESIA Sumatra Aceh, 3°41'N 97°39'E Gunung, Leuser NP Ketambe Res., Sta. 350m 1-28.ii.1990, Darling 1° for. terrace 3, MT IIS 900009]	Gunung Leuser National Park, 03°41'N 97°39'E, 350m, IIS 900009, 1° rainforest / young forest / terrace 3 light gap, Ketambe Research Station, Sumatra Isl., Aceh Auto. Prov., Indonesia	3.6833	97.65	label	Indonesia	Aceh				1 February 1990 - 28 February 1990	Darling	malaise trap		Burks, R. A. (Roger A.)	2010	Paratype	1° rainforest; young forest; light gap		http://hol.osu.edu/spmInfo.html?id=OSUC%20247850
urn:lsid:biosci.ohio-state.edu:osuc_occurrences:OSUC__335864	en	PreservedSpecimen	OSUC 335864	urn:lsid:biosci.ohio-state.edu:osuc_names:275482	Oxyscelio granorum (MS)	female	adult	1	OSUC	Insects	[14°38.123'N 98°59.657'E, THAILAND Kanchanaburi Khuean Srinagarindra NP, 210m Tha Thung-na/Chong Kraborg 30.x-6.xi.2008 MT, Boonnam&Phumarin T3472]	Khuean Srinagarindra National Park, 14°29.972'N 98°53.035'E, 210m, T3472, Tha Thung Na Dam, Khong Kraborg, Kanchanaburi Prov., Thailand	14.4995	98.8839	label	Thailand	Kanchanaburi			source coords. are presumed to be incorrect	30 October 2008 - 6 November 2008	Boonnam & Phumarin	malaise trap		Burks, R. A. (Roger A.)	2010	Paratype			http://hol.osu.edu/spmInfo.html?id=OSUC%20335864
urn:lsid:biosci.ohio-state.edu:osuc_occurrences:OSUC__336125	en	PreservedSpecimen	OSUC 336125	urn:lsid:biosci.ohio-state.edu:osuc_names:275482	Oxyscelio granorum (MS)	female	adult	1	QSBG	Insects	[8°16.959'N 99°39.149'E, THAILAND Nakhon Si Thammarat Namtok Yong NP Road to Khao Mhen 499m MT 13-20.viii.2008, S.Samnaokan leg. T3101]	Namtok Yong National Park, 08°16.959'N 99°39.149'E, 499m, T3101, 150m from Nern 499, road to Mhen Mt., Nakhon Si Thammarat Prov., Thailand	8.2827	99.6525	label	Thailand	Nakhon Si Thammarat				13 August 2008 - 20 August 2008	Samnaokan, S.	malaise trap		Burks, R. A. (Roger A.)	2010	Holotype			http://hol.osu.edu/spmInfo.html?id=OSUC%20336125
urn:lsid:biosci.ohio-state.edu:osuc_occurrences:OSUC__335926	en	PreservedSpecimen	OSUC 335926	urn:lsid:biosci.ohio-state.edu:osuc_names:275482	Oxyscelio granorum (MS)	female	adult	1	OSUC	Insects	[14°29.972'N 98°53.035'E, THAILAND Kanchanaburi Khuean Srinagarindra NP, Chong Kraborg 210m MT, 4-11.ix.2008 Bonnam & Phumarin leg. T3431]	Khuean Srinagarindra National Park, 14°29.972'N 98°53.035'E, 210m, T3431, Khong Kraborg, Kanchanaburi Prov., Thailand	14.4995	98.884	label	Thailand	Kanchanaburi				4 September 2008 - 11 September 2008	Boonnam & Phumarin	malaise trap	T3431	Burks, R. A. (Roger A.)	2010	Paratype			http://hol.osu.edu/spmInfo.html?id=OSUC%20335926
urn:lsid:biosci.ohio-state.edu:osuc_occurrences:OSUC__335823	en	PreservedSpecimen	OSUC 335823	urn:lsid:biosci.ohio-state.edu:osuc_names:275482	Oxyscelio granorum (MS)	female	adult	1	BMNH	Insects	[14°29.972'N 98°53.035'E, THAILAND Kanchanaburi Khuean Srinagarindra NP, Chong Kraborg 210m MT, 25.ix-2.x.2008 Boonnam & Phumarin leg. T3452]	Khuean Srinagarindra National Park, 14°29.972'N 98°53.035'E, 210m, T3452, Khong Kraborg, Kanchanaburi Prov., Thailand	14.4995	98.884	label	Thailand	Kanchanaburi				25 September 2008 - 2 October 2008	Phumarin & Boonnam	malaise trap		Burks, R. A. (Roger A.)	2010	Paratype			http://hol.osu.edu/spmInfo.html?id=OSUC%20335823
urn:lsid:biosci.ohio-state.edu:osuc_occurrences:OSUC__335865	en	PreservedSpecimen	OSUC 335865	urn:lsid:biosci.ohio-state.edu:osuc_names:275482	Oxyscelio granorum (MS)	female	adult	1	WINC	Insects	[14°38.123'N 98°59.657'E, THAILAND Kanchanaburi Khuean Srinagarindra NP, 210m Tha Thung-na/Chong Kraborg 30.x-6.xi.2008 MT, Boonnam&Phumarin T3472]	Khuean Srinagarindra National Park, 14°29.972'N 98°53.035'E, 210m, T3472, Tha Thung Na Dam, Khong Kraborg, Kanchanaburi Prov., Thailand	14.4995	98.8839	label	Thailand	Kanchanaburi			source coords. are presumed to be incorrect	30 October 2008 - 6 November 2008	Boonnam & Phumarin	malaise trap		Burks, R. A. (Roger A.)	2010	Paratype			http://hol.osu.edu/spmInfo.html?id=OSUC%20335865
urn:lsid:biosci.ohio-state.edu:osuc_occurrences:OSUC__335866	en	PreservedSpecimen	OSUC 335866	urn:lsid:biosci.ohio-state.edu:osuc_names:275482	Oxyscelio granorum (MS)	female	adult	1	OSUC	Insects	[14°38.123'N 98°59.657'E, THAILAND Kanchanaburi Khuean Srinagarindra NP, 210m Tha Thung-na/Chong Kraborg 30.x-6.xi.2008 MT, Boonnam&Phumarin T3472]	Khuean Srinagarindra National Park, 14°29.972'N 98°53.035'E, 210m, T3472, Tha Thung Na Dam, Khong Kraborg, Kanchanaburi Prov., Thailand	14.4995	98.8839	label	Thailand	Kanchanaburi			source coords. are presumed to be incorrect	30 October 2008 - 6 November 2008	Boonnam & Phumarin	malaise trap		Burks, R. A. (Roger A.)	2010	Paratype			http://hol.osu.edu/spmInfo.html?id=OSUC%20335866
urn:lsid:biosci.ohio-state.edu:osuc_occurrences:OSUC__335868	en	PreservedSpecimen	OSUC 335868	urn:lsid:biosci.ohio-state.edu:osuc_names:275482	Oxyscelio granorum (MS)	female	adult	1	BMNH	Insects	[14°38.123'N 98°59.657'E, THAILAND Kanchanaburi Khuean Srinagarindra NP, 210m Tha Thung-na/Chong Kraborg 30.x-6.xi.2008 MT, Boonnam&Phumarin T3472]	Khuean Srinagarindra National Park, 14°29.972'N 98°53.035'E, 210m, T3472, Tha Thung Na Dam, Khong Kraborg, Kanchanaburi Prov., Thailand	14.4995	98.8839	label	Thailand	Kanchanaburi			source coords. are presumed to be incorrect	30 October 2008 - 6 November 2008	Boonnam & Phumarin	malaise trap		Burks, R. A. (Roger A.)	2010	Paratype			http://hol.osu.edu/spmInfo.html?id=OSUC%20335868
urn:lsid:biosci.ohio-state.edu:osuc_occurrences:OSUC__336032	en	PreservedSpecimen	OSUC 336032	urn:lsid:biosci.ohio-state.edu:osuc_names:275482	Oxyscelio granorum (MS)	female	adult	1	OSUC	Insects	[14°29.972'N 98°53.035'E, THAILAND Kanchanaburi Khuean Sringarindra NP Chong Kraborg 210m MT, 18-25.ix.2008 Boonnam & Phumarin leg. T3451]	Khuean Srinagarindra National Park, 14°29.972'N 98°53.035'E, 210m, T3451, Khong Kraborg, Kanchanaburi Prov., Thailand	14.4995	98.884	label	Thailand	Kanchanaburi				18 September 2008 - 25 September 2008	Boonnam & Phumarin	malaise trap	T3451	Burks, R. A. (Roger A.)	2010	Paratype			http://hol.osu.edu/spmInfo.html?id=OSUC%20336032
urn:lsid:biosci.ohio-state.edu:osuc_occurrences:OSUC__336036	en	PreservedSpecimen	OSUC 336036	urn:lsid:biosci.ohio-state.edu:osuc_names:275482	Oxyscelio granorum (MS)	female	adult	1	OSUC	Insects	[14°29.972'N 98°53.035'E, THAILAND Kanchanaburi Khuean Sringarindra NP Chong Kraborg 210m MT, 18-25.ix.2008 Boonnam & Phumarin leg. T3451]	Khuean Srinagarindra National Park, 14°29.972'N 98°53.035'E, 210m, T3451, Khong Kraborg, Kanchanaburi Prov., Thailand	14.4995	98.884	label	Thailand	Kanchanaburi				18 September 2008 - 25 September 2008	Boonnam & Phumarin	malaise trap	T3451	Burks, R. A. (Roger A.)	2010	Paratype			http://hol.osu.edu/spmInfo.html?id=OSUC%20336036
urn:lsid:biosci.ohio-state.edu:osuc_occurrences:OSUC__335915	en	PreservedSpecimen	OSUC 335915	urn:lsid:biosci.ohio-state.edu:osuc_names:275482	Oxyscelio granorum (MS)	female	adult	1	WINC	Insects	[14°29.972'N 98°53.035'E, THAILAND Kanchanaburi Khuean Srinagarindra NP, Chong Kraborg 210m MT, 4-11.ix.2008 Bonnam & Phumarin leg. T3431]	Khuean Srinagarindra National Park, 14°29.972'N 98°53.035'E, 210m, T3431, Khong Kraborg, Kanchanaburi Prov., Thailand	14.4995	98.884	label	Thailand	Kanchanaburi				4 September 2008 - 11 September 2008	Boonnam & Phumarin	malaise trap	T3431	Burks, R. A. (Roger A.)	2010	Paratype			http://hol.osu.edu/spmInfo.html?id=OSUC%20335915
urn:lsid:biosci.ohio-state.edu:osuc_occurrences:OSUC__368954	en	PreservedSpecimen	OSUC 368954	urn:lsid:biosci.ohio-state.edu:osuc_names:275482	Oxyscelio granorum (MS)	female	adult	1	CNCI	Insects	[INDONESIA: Sumatra Aceh, G. Leuser Nat. Park Ketcambe Res. Sta., 360m 3°41'N 97°39'E, xi.1989, MT D. C. Darling, IIS890006]	Gunung Leuser National Park, 03°41'N 97°39'E, 350m, IIS 890006, 1° rainforest / young forest / terrace 3 closed canopy, Ketambe Research Station, Sumatra Isl., Aceh Auto. Prov., Indonesia	3.6833	97.65	label	Indonesia	Aceh				Nov-1989	Darling, D. C. (D. Christopher)	malaise trap		Burks, R. A. (Roger A.)	2010	Paratype	1° rainforest; young forest; closed canopy		http://hol.osu.edu/spmInfo.html?id=OSUC%20368954
urn:lsid:biosci.ohio-state.edu:osuc_occurrences:OSUC__277706	en	PreservedSpecimen	OSUC 277706	urn:lsid:biosci.ohio-state.edu:osuc_names:275482	Oxyscelio granorum (MS)	female	adult	1	RMNH	Insects	[S. VIETNAM: Lam Dong Bidoup Nuiba N.P., nr Da Lat Mal. trap 1-12, 1650-1700 m 11-19.x.2005, C. v. Achterberg & R. de Vries, RMNH'05]	Bi Dup-Nui Ba Nature Reserve, 1650-1700m, MT 1-12, nr. Da Lat, Lam Dong Prov., Vietnam	12.1583	108.5417	literature	Vietnam	Lam Dong			Bi Doup-Nui Ba is an alternate spelling of Bi Dup-Nui Ba N.R.; coords. from www.biology.hcmuns.edu.vn/store/elib/pub/IBA/Cddata/source_book/sb_pdf/Bi_Dup_Nui_Ba.pdf	11 October 2005 - 19 October 2005	Achterberg, C. v. (C. van) & de Vries, R.	malaise trap		Burks, R. A. (Roger A.)	2010	Paratype			http://hol.osu.edu/spmInfo.html?id=OSUC%20277706
urn:lsid:biosci.ohio-state.edu:osuc_occurrences:OSUC__277517	en	PreservedSpecimen	OSUC 277517	urn:lsid:biosci.ohio-state.edu:osuc_names:275482	Oxyscelio granorum (MS)	female	adult	1	RMNH	Insects	[N. VIETNAM: Ninh Binh Cuc Phuong N P., in centre c 225 m. 29 vi-18vii 2000 Mai Phu Quy, RMNH'01]	Cuc Phuong National Park, ~225m, visitor's centre, Ninh Binh Prov., Vietnam	20.2481	105.7161	Google Earth	Vietnam	Ninh Binh			derived from WDPA & WWW	29 June 2000 - 18 July 2000	Mai, P. Q. (Phu Quy)	none specified		Burks, R. A. (Roger A.)	2010	Paratype			http://hol.osu.edu/spmInfo.html?id=OSUC%20277517
urn:lsid:biosci.ohio-state.edu:osuc_occurrences:OSUC__240931	en	PreservedSpecimen	OSUC 240931	urn:lsid:biosci.ohio-state.edu:osuc_names:275482	Oxyscelio granorum (MS)	female	adult	1	ROME	Insects	[INDONESIA Sumatra 3°41'N 97°39'E Aceh Gunung Leuser NP Ketambe Res.Sta.] [5.ix.1989 1°forest swampy along ridge HubleyDarling screen sweep ROM 893044]	Gunung Leuser National Park, 03°41'N 97°39'E, ROM 893044, 1° rainforest / wet swampy ground along ridge, Ketambe Research Station, Sumatra Isl., Aceh Auto. Prov., Indonesia	3.6833	97.65	label	Indonesia	Aceh				5 September 1989	Hubley & Darling	screen sweeping		Burks, R. A. (Roger A.)	2010	Paratype	1° rainforest; wet swampy ground along ridge		http://hol.osu.edu/spmInfo.html?id=OSUC%20240931
urn:lsid:biosci.ohio-state.edu:osuc_occurrences:OSUC__240930	en	PreservedSpecimen	OSUC 240930	urn:lsid:biosci.ohio-state.edu:osuc_names:275482	Oxyscelio granorum (MS)	female	adult	1	MBBJ	Insects	[INDONESIA Sumatra 3°41'N 97°39'E Aceh Gunung Leuser NP Ketambe Res.Sta.] [5.ix.1989 1°forest swampy along ridge HubleyDarling screen sweep ROM 893044]	Gunung Leuser National Park, 03°41'N 97°39'E, ROM 893044, 1° rainforest / wet swampy ground along ridge, Ketambe Research Station, Sumatra Isl., Aceh Auto. Prov., Indonesia	3.6833	97.65	label	Indonesia	Aceh				5 September 1989	Hubley & Darling	screen sweeping		Burks, R. A. (Roger A.)	2010	Paratype	1° rainforest; wet swampy ground along ridge		http://hol.osu.edu/spmInfo.html?id=OSUC%20240930
urn:lsid:biosci.ohio-state.edu:osuc_occurrences:OSUC__368675	en	PreservedSpecimen	OSUC 368675	urn:lsid:biosci.ohio-state.edu:osuc_names:275482	Oxyscelio granorum (MS)	female	adult	1	CNCI	Insects	[THAILAND:, Khao Yai N.P., 2.VII.1990,900m, J.Heraty, rainfor.]	Khao Yai National Park, 900m, rainforest, Khong Kheo Waterfall, Suphan Buri Prov., Thailand	14.3522	101.3664	Google Earth	Thailand	Suphan Buri			derived from literature	2 July 1990	Heraty, J. (John)	none specified		Burks, R. A. (Roger A.)	2010	Paratype	rainforest		http://hol.osu.edu/spmInfo.html?id=OSUC%20368675
urn:lsid:biosci.ohio-state.edu:osuc_occurrences:OSUC__376595	en	PreservedSpecimen	OSUC 376595	urn:lsid:biosci.ohio-state.edu:osuc_names:275482	Oxyscelio granorum (MS)	male	adult	1	BMNH	Insects	[SARAWAK: Gunong Mulu Nat. Park R.G.S. Exped. 1977-8 J.D. Holloway et al. B.M. 1978-206]	Gunung Mulu National Park, Sarawak St., Malaysia	4.0881	114.89	WDPA	Malaysia	Sarawak				1977 - 1978	Holloway, J. D. et al.	none specified		Burks, R. A. (Roger A.)	2010	Paratype			http://hol.osu.edu/spmInfo.html?id=OSUC%20376595
urn:lsid:biosci.ohio-state.edu:osuc_occurrences:OSUC__369098	en	PreservedSpecimen	OSUC 369098	urn:lsid:biosci.ohio-state.edu:osuc_names:275482	Oxyscelio granorum (MS)	male	adult	1	CNCI	Insects	[VIETNAM: Tuyen Quang Prov. 300m NaHang Reserve 20-24.V.1997, FIT S.B. Peck 97-12]	Na Hang Nature Reserve, 300m, 97-12, Tuyen Quang Prov., Vietnam	22.1667	105.4	WWW	Vietnam	Tuyen Quang				20 May 1997 - 24 May 1997	Peck, S. B. (Stuart B.)	flight intercept trap		Burks, R. A. (Roger A.)	2010	Paratype			http://hol.osu.edu/spmInfo.html?id=OSUC%20369098
urn:lsid:biosci.ohio-state.edu:osuc_occurrences:OSUC__369101	en	PreservedSpecimen	OSUC 369101	urn:lsid:biosci.ohio-state.edu:osuc_names:275482	Oxyscelio granorum (MS)	male	adult	1	CNCI	Insects	[VIETNAM: Tuyen Quang Prov. 360m NaHang Reserve 16-20.V.1997 FIT S.B. Peck 97-10]	Na Hang Nature Reserve, 360m, 97-10, Tuyen Quang Prov., Vietnam	22.3625	105.4236	WWW	Vietnam	Tuyen Quang				16 May 1997 - 20 May 1997	Peck, S. B. (Stuart B.)	flight intercept trap		Burks, R. A. (Roger A.)	2010	Paratype			http://hol.osu.edu/spmInfo.html?id=OSUC%20369101
urn:lsid:biosci.ohio-state.edu:osuc_occurrences:OSUC__352905	en	PreservedSpecimen	OSUC 352905	urn:lsid:biosci.ohio-state.edu:osuc_names:275482	Oxyscelio granorum (MS)	male	adult	1	ROME	Insects	[INDONESIA: Sumatra 3°41'N 97°39'E Aceh Gunung Leuser NP Ketambe Res. Sta. 3-10.ix.1989, 350m] [1° rainfor., Young for., Terrace 3 closed canopy, MT head, B. Hubley & DC Darling, ROM 893027]	Gunung Leuser National Park, 03°41'N 97°39'E, 350m, ROM 893027, 1° rainforest / young forest / terrace 3 closed canopy, Ketambe Research Station, Sumatra Isl., Aceh Auto. Prov., Indonesia	3.6833	97.65	label	Indonesia	Aceh				3 September 1989 - 10 September 1989	Hubley, B. & Darling, D. C. (D. Christopher)	malaise trap head	ROM 893027	Burks, R. A. (Roger A.)	2011	Paratype	1° rainforest; young forest; closed canopy		http://hol.osu.edu/spmInfo.html?id=OSUC%20352905
urn:lsid:biosci.ohio-state.edu:osuc_occurrences:OSUC__361356	en	PreservedSpecimen	OSUC 361356	urn:lsid:biosci.ohio-state.edu:osuc_names:275482	Oxyscelio granorum (MS)	female	adult	1	QSBG	Insects	[12°50.45'N 102°9.81'E THAILAND Chanthaburi Khao Khitchakut NP Khao Prabaht peak 875m MT 27.ii-6.iii.2009 Suthida & Charoenchai leg. T4046]	Khao Khitchakut National Park, 12°50.450'N 102°09.810'E, 875m, T4046, 150m S forest base, Prabaht Peak, Chanthaburi Prov., Thailand	12.8408	102.1635	label	Thailand	Chanthaburi				27 February 2009 - 6 March 2009	Suthida & Charoenchai	malaise trap	T4046	Burks, R. A. (Roger A.)	2011	Paratype			http://hol.osu.edu/spmInfo.html?id=OSUC%20361356
urn:lsid:biosci.ohio-state.edu:osuc_occurrences:OSUC__248919	en	PreservedSpecimen	OSUC 248919	urn:lsid:biosci.ohio-state.edu:osuc_names:275482	Oxyscelio granorum (MS)	female	adult	1	OSUC	Insects	[INDONESIA W.Kalimantan 1°15'S 110°05'E Gunung Palung NP Cabang Panti Res. Sta. 1° rainforest] [100-400m Peat swamp 15.vi-15.viii.1991 MT/YPT Darling, Rosichon, Sutrisno, IIS 910132]	Gunung Palung National Park, 01°15'S 110°05'E, 100-400m, IIS 910132, 1° rainforest / peat swamp, Cabang Panti Research Station, Kalimantan Barat Prov., Indonesia	-1.25	110.0833	label	Indonesia	Kalimantan Barat				15 June 1991 - 15 August 1991	Darling, Rosichon & Sutrisno	malaise trap/yellow pan trap	IIS 910132	Burks, R. A. (Roger A.)	2011	Paratype	1° rainforest; peat swamp		http://hol.osu.edu/spmInfo.html?id=OSUC%20248919
urn:lsid:biosci.ohio-state.edu:osuc_occurrences:OSUC__320371	en	PreservedSpecimen	OSUC 320371	urn:lsid:biosci.ohio-state.edu:osuc_names:275482	Oxyscelio granorum (MS)	female	adult	1	QSBG	Insects	[14°29.972'N 98°53.035'E THAILAND Kanchanaburi Khuean Srinagarindra NP Chong Kraborg 210m, MT 28.viii-4.ix.2008 Boonnam & Phumarin leg. T3430]	Khuean Srinagarindra National Park, 14°29.972'N 98°53.035'E, 210m, T3430, Khong Kraborg, Kanchanaburi Prov., Thailand	12.4995	98.884	label	Thailand	Kanchanaburi				28 August 2008 - 4 September 2008	Boonnam & Phumarin	malaise trap	T3430	Burks, R. A. (Roger A.)	2011	Paratype			http://hol.osu.edu/spmInfo.html?id=OSUC%20320371
urn:lsid:biosci.ohio-state.edu:osuc_occurrences:OSUC__320374	en	PreservedSpecimen	OSUC 320374	urn:lsid:biosci.ohio-state.edu:osuc_names:275482	Oxyscelio granorum (MS)	female	adult	1	QSBG	Insects	[14°29.972'N 98°53.035'E THAILAND Kanchanaburi Khuean Srinagarindra NP Chong Kraborg 210m, MT 28.viii-4.ix.2008 Boonnam & Phumarin leg. T3430]	Khuean Srinagarindra National Park, 14°29.972'N 98°53.035'E, 210m, T3430, Khong Kraborg, Kanchanaburi Prov., Thailand	12.4995	98.884	label	Thailand	Kanchanaburi				28 August 2008 - 4 September 2008	Boonnam & Phumarin	malaise trap	T3430	Burks, R. A. (Roger A.)	2011	Paratype			http://hol.osu.edu/spmInfo.html?id=OSUC%20320374
urn:lsid:biosci.ohio-state.edu:osuc_occurrences:OSUC__320375	en	PreservedSpecimen	OSUC 320375	urn:lsid:biosci.ohio-state.edu:osuc_names:275482	Oxyscelio granorum (MS)	female	adult	1	QSBG	Insects	[14°29.972'N 98°53.035'E THAILAND Kanchanaburi Khuean Srinagarindra NP Chong Kraborg 210m, MT 28.viii-4.ix.2008 Boonnam & Phumarin leg. T3430]	Khuean Srinagarindra National Park, 14°29.972'N 98°53.035'E, 210m, T3430, Khong Kraborg, Kanchanaburi Prov., Thailand	12.4995	98.884	label	Thailand	Kanchanaburi				28 August 2008 - 4 September 2008	Boonnam & Phumarin	malaise trap	T3430	Burks, R. A. (Roger A.)	2011	Paratype			http://hol.osu.edu/spmInfo.html?id=OSUC%20320375
urn:lsid:biosci.ohio-state.edu:osuc_occurrences:OSUC__320404	en	PreservedSpecimen	OSUC 320404	urn:lsid:biosci.ohio-state.edu:osuc_names:275482	Oxyscelio granorum (MS)	female	adult	1	QSBG	Insects	[14°29.972'N 98°53.035'E THAILAND Kanchanaburi Khuean Srinagarindra NP Chong Kraborg 210m MT 22-28.viii.2008 Boonnam & Phumarin leg. T3429]	Khuean Srinagarindra National Park, 14°29.972'N 98°53.035'E, 210m, T3429, Khong Kraborg, Kanchanaburi Prov., Thailand	12.4995	98.884	label	Thailand	Kanchanaburi				22 August 2008 - 28 August 2008	Boonnam & Phumarin	malaise trap	T3429	Burks, R. A. (Roger A.)	2011	Paratype			http://hol.osu.edu/spmInfo.html?id=OSUC%20320404
urn:lsid:biosci.ohio-state.edu:osuc_occurrences:OSUC__320405	en	PreservedSpecimen	OSUC 320405	urn:lsid:biosci.ohio-state.edu:osuc_names:275482	Oxyscelio granorum (MS)	female	adult	1	QSBG	Insects	[14°29.972'N 98°53.035'E THAILAND Kanchanaburi Khuean Srinagarindra NP Chong Kraborg 210m MT 22-28.viii.2008 Boonnam & Phumarin leg. T3429]	Khuean Srinagarindra National Park, 14°29.972'N 98°53.035'E, 210m, T3429, Khong Kraborg, Kanchanaburi Prov., Thailand	12.4995	98.884	label	Thailand	Kanchanaburi				22 August 2008 - 28 August 2008	Boonnam & Phumarin	malaise trap	T3429	Burks, R. A. (Roger A.)	2011	Paratype			http://hol.osu.edu/spmInfo.html?id=OSUC%20320405
urn:lsid:biosci.ohio-state.edu:osuc_occurrences:OSUC__322078	en	PreservedSpecimen	OSUC 322078	urn:lsid:biosci.ohio-state.edu:osuc_names:275482	Oxyscelio granorum (MS)	male	adult	1	QSBG	Insects	[14°38.155'N 98°59.85'E THAILAND Kanchanaburi Khuean Srinagarindra NP Behind tourist ctr., 210m Chatchawan & Boonkam 22-28.viii.2008 MT T3421]	Khuean Srinagarindra National Park, 14°38.155'N 98°59.850'E, 210m, T3421, behind tourist center, Kanchanaburi Prov., Thailand	14.636	98.9975	label	Thailand	Kanchanaburi				22 August 2008 - 28 August 2008	Chatchawan & Boonkam	malaise trap	T3421	Burks, R. A. (Roger A.)	2011	Paratype			http://hol.osu.edu/spmInfo.html?id=OSUC%20322078
urn:lsid:biosci.ohio-state.edu:osuc_occurrences:OSUC__322086	en	PreservedSpecimen	OSUC 322086	urn:lsid:biosci.ohio-state.edu:osuc_names:275482	Oxyscelio granorum (MS)	female	adult	1	QSBG	Insects	[12°49.302'N99°22.263'E THAILAND Petchaburi Kaeng Krachan NP Panernthung, km27 Malaise trap 4-11.ii.2009 Sirichai leg. T4412]	Kaeng Krachan National Park, 12°49.302'N 99°22.263'E, T4412, km27, Panernthung, Phetchaburi Prov., Thailand	12.8217	99.3711	label	Thailand	Phetchaburi				4 February 2009 - 11 February 2009	Sirichai	malaise trap	T4412	Burks, R. A. (Roger A.)	2011	Paratype			http://hol.osu.edu/spmInfo.html?id=OSUC%20322086
urn:lsid:biosci.ohio-state.edu:osuc_occurrences:OSUC__361375	en	PreservedSpecimen	OSUC 361375	urn:lsid:biosci.ohio-state.edu:osuc_names:275482	Oxyscelio granorum (MS)	female	adult	1	QSBG	Insects	[14°29.972'N 98°53.035'E THAILAND Kanchanaburi Khuean Srinagarindra NP Chong Kraborg 210m MT 11-18.ix.2008 Boonnam & Phumarin leg. T3450]	Khuean Srinagarindra National Park, 14°29.972'N 98°53.035'E, 210m, T3450, Khong Kraborg, Kanchanaburi Prov., Thailand	14.4995	98.884	label	Thailand	Kanchanaburi				11 September 2008 - 18 September 2008	Boonnam & Phumarin	malaise trap	T3450	Burks, R. A. (Roger A.)	2011	Paratype			http://hol.osu.edu/spmInfo.html?id=OSUC%20361375
urn:lsid:biosci.ohio-state.edu:osuc_occurrences:OSUC__368672	en	PreservedSpecimen	OSUC 368672	urn:lsid:biosci.ohio-state.edu:osuc_names:275482	Oxyscelio granorum (MS)	female	adult	1	CNCI	Insects	[Thailand: 800m 180Km, NE Bangkok Khao Yai, Nat.Pk.11-18.IV.1990, B.V. Brown]	Khao Yai National Park, 800m, 180km NE Bangkok, Thailand	14.35	101.4833	GEOnet	Thailand					11 April 1990 - 18 April 1990	Brown, B. V. (Brian Victor)	none specified		Burks, R. A. (Roger A.)	2012	Paratype			http://hol.osu.edu/spmInfo.html?id=OSUC%20368672
urn:lsid:biosci.ohio-state.edu:osuc_occurrences:ROMEnt__Spec.__No.__112239	en	PreservedSpecimen	ROMEnt Spec. No. 112239	urn:lsid:biosci.ohio-state.edu:osuc_names:275482	Oxyscelio granorum (MS)	female	adult	1	ROME	Insects	[INDONESIA: Sumatra Aceh Gunung Leuser Nat. Pk. Ketambe Res. Sta. 1-31 JAN 1990. per DC Darling. IIS 900003] [1/rainforest Young forest, Terrace 3 Closed canopy. 350 m 3/41'N, 97/39'E Malaise trap head] [Oxyscelio sp. Det. A. Guidotti 2008]	Gunung Leuser National Park, 03°41'N 97°39'E, 400m, IIS 900003, 1° rainforest / mature forest / terrace 3 closed canopy, Ketambe Research Station, Sumatra Isl., Aceh Auto. Prov., Indonesia	3.6833	97.65	label	Indonesia	Aceh			some labels and published records have this field code (IIS 900003) with a different elevation (350) and habitat (young forest & light gap)	1 January 1990 - 31 January 1990	Darling, D. C. (D. Christopher)	malaise trap head	IIS 900003	Burks, R. A. (Roger A.)	2012	Paratype	1° rainforest; young forest; closed canopy		http://hol.osu.edu/spmInfo.html?id=ROMEnt%20Spec.%20No.%20112239
urn:lsid:biosci.ohio-state.edu:osuc_occurrences:UCRC__ENT__41411	en	PreservedSpecimen	UCRC ENT 41411	urn:lsid:biosci.ohio-state.edu:osuc_names:275482	Oxyscelio granorum (MS)	female	adult	1	UCRC	Insects	[THAILAND: Chiang Mai Prov., nr.Mae Saa km 11 Hwy 1090, 600m 18°53'58"N 98°52'27"E 24-25-v-2000 D. Yanega]	nr. Maesa Elephant Camp, 18°53'58"N 98°52'27"E, 600m, km11 of hwy 1096, Chiang Mai Prov., Thailand	18.8994	98.8742	label	Thailand	Chiang Mai				24 May 2000 - 25 May 2000	Yanega, D. (Douglas)	none specified		Burks, R. A. (Roger A.)	2012	Paratype			http://hol.osu.edu/spmInfo.html?id=UCRC%20ENT%2041411
urn:lsid:biosci.ohio-state.edu:osuc_occurrences:OSUC__368493	en	PreservedSpecimen	OSUC 368493	urn:lsid:biosci.ohio-state.edu:osuc_names:275482	Oxyscelio granorum (MS)	male	adult	1	QSBG	Insects	[16°35.789'N 100°52.769'E, THAILAND Phetchabun, Thung Salaeng Luang NP, Pine for., Gang Wang Nam, Yen 732m MT 6-13.vii.2007, Pongpitak & Sathit T2068]	Thung Salaeng Luang National Park, 16°35.789'N 100°52.769'E, 732m, T2068, pine forest, Gang Wang Nam Yen, Phetchabun Prov., Thailand	16.5965	100.8795	label	Thailand	Phetchabun				6 July 2007 - 13 July 2007	Pongpitak & Sathit	malaise trap	T2068	Burks, R. A. (Roger A.)	2012	Paratype	pine forest		http://hol.osu.edu/spmInfo.html?id=OSUC%20368493
urn:lsid:biosci.ohio-state.edu:osuc_occurrences:OSUC__361273	en	PreservedSpecimen	OSUC 361273	urn:lsid:biosci.ohio-state.edu:osuc_names:275482	Oxyscelio granorum (MS)	male	adult	1	MBBJ	Insects	[3°41'N 97°39'E INDONESIA: Sumatra Aceh Gunung Leuser NP Ketambe Res. Sta. 1-30.x.1989 350m] [1° rainforest, Young for., Terrace 3 light gap, Malaise trap w/ pans per DC Darling IIS 890005]	Gunung Leuser National Park, 03°41'N 97°39'E, 350m, IIS 890005, 1° rainforest / young forest / terrace 3 light gap, Ketambe Research Station, Sumatra Isl., Aceh Auto. Prov., Indonesia	3.6833	97.65	label	Indonesia	Aceh				1 October 1989 - 30 October 1989	Darling, D. C. (D. Christopher)	malaise trap/pan trap		Burks, R. A. (Roger A.)	2012	Paratype	1° rainforest; young forest; light gap		http://hol.osu.edu/spmInfo.html?id=OSUC%20361273
urn:lsid:biosci.ohio-state.edu:osuc_occurrences:OSUC__464046	en	PreservedSpecimen	OSUC 464046	urn:lsid:biosci.ohio-state.edu:osuc_names:275482	Oxyscelio granorum (MS)	female	adult	1	CNCI	Insects	[THAILAND: Phetchabun Nam Nao Nat. Park, pine forest Sambon, 1, 16°42.27'N 101°35.26'E 872m, pan traps, 27-28.ix.2006 N. Hongyothi, L. Janteab, #4976]	Nam Nao National Park, 16°42.470'N 101°35.260'E, 872m, T4976, pine forest, sambon 1, Phetchabun Prov., Thailand	16.7078	101.5877	label	Thailand	Phetchabun				27 September 2006 - 28 September 2006	Hongyothi, N. (Noopean) & Janteab, L. (Leng)	pan trap	T4976	Burks, R. A. (Roger A.)	2012	Paratype	pine forest		http://hol.osu.edu/spmInfo.html?id=OSUC%20464046
urn:lsid:biosci.ohio-state.edu:osuc_occurrences:OSUC__464050	en	PreservedSpecimen	OSUC 464050	urn:lsid:biosci.ohio-state.edu:osuc_names:275482	Oxyscelio granorum (MS)	female	adult	1	CNCI	Insects	[THAILAND: Nakhon Si Thammarat, Namtok Yong Nat. Park, protection unit 3 8°13.434'N 99°48.295'E 372m, pan trap, 21-22.xii.2008, Paiboon, #4277]	Namtok Yong National Park, 08°13.434'N 99°48.295'E, 372m, T4277, protection unit 3, Nakhon Si Thammarat Prov., Thailand	8.2239	99.8049	label	Thailand	Nakhon Si Thammarat				21 December 2008 - 22 December 2008	Paiboon	pan trap	T4277	Burks, R. A. (Roger A.)	2012	Paratype			http://hol.osu.edu/spmInfo.html?id=OSUC%20464050
urn:lsid:biosci.ohio-state.edu:osuc_occurrences:OSUC__464061	en	PreservedSpecimen	OSUC 464061	urn:lsid:biosci.ohio-state.edu:osuc_names:275482	Oxyscelio granorum (MS)	female	adult	1	CNCI	Insects	[THAILAND: Chanthaburi Khao Khitchakut Nat. Park 300m to Khao Prabaht peak 12°50.39'N 102°9.89'E, 927m PT, 7-8.ii.2009, Suthida & Charoenchai, #4051]	Khao Khitchakut National Park, 12°50.390'N 102°09.890'E, 927m, T4051, 300m from forest base, Prabaht Peak, Chanthaburi Prov., Thailand	12.8398	102.1648	label	Thailand	Chanthaburi				7 February 2009 - 8 February 2009	Suthida & Charoenchai	pan trap	T4051	Burks, R. A. (Roger A.)	2012	Paratype			http://hol.osu.edu/spmInfo.html?id=OSUC%20464061
urn:lsid:biosci.ohio-state.edu:osuc_occurrences:OSUC__464005	en	PreservedSpecimen	OSUC 464005	urn:lsid:biosci.ohio-state.edu:osuc_names:275482	Oxyscelio granorum (MS)	female	adult	1	CNCI	Insects	[INDONESIA: Sumatra Aceh, Gunung Leuser Nat. Park, Ketambe Res Station, 1-31.xii.1989, MT D.C. Darling, IIS 890014]	Gunung Leuser National Park, 03°41'N 97°39'E, 350-400m, IIS 890014, 1° rainforest / T3 young forest / T4 mature forest / gap / canopy, Ketambe Research Station, Sumatra Isl., Aceh Auto. Prov., Indonesia	3.6833	97.65	label	Indonesia	Aceh				1 December 1989 - 31 December 1989	Darling, D. C. (D. Christopher)	malaise trap	IIS 890014	Burks, R. A. (Roger A.)	2012	Paratype	1° rainforest; young forest; mature forest; gap; canopy		http://hol.osu.edu/spmInfo.html?id=OSUC%20464005
urn:lsid:biosci.ohio-state.edu:osuc_occurrences:OSUC__247619	en	PreservedSpecimen	OSUC 247619	urn:lsid:biosci.ohio-state.edu:osuc_names:275520	g2_mtc_pva_scf_btl (MS)	female	adult	1	OSUC	Insects	[17°30.740'N101°20.650'E, THAILAND Loei Phu Ruea, NP Nature trail 1353m, 12-19.ix.2006 Malaise, Nukoonchai Jaroenchai, leg. T828]	Phu Rua National Park, 17°30.740'N 101°20.650'E, 1353m, T828, nature trail, Loei Prov., Thailand	17.5123	101.3442	label	Thailand	Loei			Phu Ruea is an alternate spelling for Phu Rua	12 September 2006 - 19 September 2006	Jaroenchai, N. (Nukoonchai)	malaise trap	T828	Burks, R. A. (Roger A.)	2010		nature trail		http://hol.osu.edu/spmInfo.html?id=OSUC%20247619
urn:lsid:biosci.ohio-state.edu:osuc_occurrences:OSUC__368931	en	PreservedSpecimen	OSUC 368931	urn:lsid:biosci.ohio-state.edu:osuc_names:275569	Oxyscelio asperi (MS)	female	adult	1	OSUC	Insects	[INDONESIA: Seram Solea, Uncanya VIII.1987, M.C. Day, MT]	Solea, Ceram (Seram) Isl., Maluku Prov., Indonesia	-2.8828	129.5608	Google Earth	Indonesia	Maluku			derived from literature & GEOnet	Aug-1987	Day, M. C.	malaise trap		Burks, R. A. (Roger A.)	2010	Paratype		Uncaria	http://hol.osu.edu/spmInfo.html?id=OSUC%20368931
urn:lsid:biosci.ohio-state.edu:osuc_occurrences:OSUC__368929	en	PreservedSpecimen	OSUC 368929	urn:lsid:biosci.ohio-state.edu:osuc_names:275569	Oxyscelio asperi (MS)	female	adult	1	OSUC	Insects	[INDONESIA: Seram Solea, Uncanya VIII.1987, M.C. Day, MT]	Solea, Ceram (Seram) Isl., Maluku Prov., Indonesia	-2.8828	129.5608	Google Earth	Indonesia	Maluku			derived from literature & GEOnet	Aug-1987	Day, M. C.	malaise trap		Burks, R. A. (Roger A.)	2010	Paratype		Uncaria	http://hol.osu.edu/spmInfo.html?id=OSUC%20368929
urn:lsid:biosci.ohio-state.edu:osuc_occurrences:OSUC__368927	en	PreservedSpecimen	OSUC 368927	urn:lsid:biosci.ohio-state.edu:osuc_names:275569	Oxyscelio asperi (MS)	female	adult	1	CNCI	Insects	[INDONESIA: Seram Solea, Uncanya VIII.1987, M.C. Day, MT]	Solea, Ceram (Seram) Isl., Maluku Prov., Indonesia	-2.8828	129.5608	Google Earth	Indonesia	Maluku			derived from literature & GEOnet	Aug-1987	Day, M. C.	malaise trap		Burks, R. A. (Roger A.)	2010	Paratype		Uncaria	http://hol.osu.edu/spmInfo.html?id=OSUC%20368927
urn:lsid:biosci.ohio-state.edu:osuc_occurrences:OSUC__368935	en	PreservedSpecimen	OSUC 368935	urn:lsid:biosci.ohio-state.edu:osuc_names:275569	Oxyscelio asperi (MS)	female	adult	1	CNCI	Insects	[INDONESIA: Seram Solea, Uncanya VIII.1987, M.C. Day, MT]	Solea, Ceram (Seram) Isl., Maluku Prov., Indonesia	-2.8828	129.5608	Google Earth	Indonesia	Maluku			derived from literature & GEOnet	Aug-1987	Day, M. C.	malaise trap		Burks, R. A. (Roger A.)	2010	Paratype		Uncaria	http://hol.osu.edu/spmInfo.html?id=OSUC%20368935
urn:lsid:biosci.ohio-state.edu:osuc_occurrences:OSUC__368934	en	PreservedSpecimen	OSUC 368934	urn:lsid:biosci.ohio-state.edu:osuc_names:275569	Oxyscelio asperi (MS)	female	adult	1	BMNH	Insects	[INDONESIA: Seram Solea, Uncanya VIII.1987, M.C. Day, MT]	Solea, Ceram (Seram) Isl., Maluku Prov., Indonesia	-2.8828	129.5608	Google Earth	Indonesia	Maluku			derived from literature & GEOnet	Aug-1987	Day, M. C.	malaise trap		Burks, R. A. (Roger A.)	2010	Holotype		Uncaria	http://hol.osu.edu/spmInfo.html?id=OSUC%20368934
urn:lsid:biosci.ohio-state.edu:osuc_occurrences:OSUC__368925	en	PreservedSpecimen	OSUC 368925	urn:lsid:biosci.ohio-state.edu:osuc_names:275569	Oxyscelio asperi (MS)	female	adult	1	CNCI	Insects	[INDONESIA: Seram Solea, Uncanya VIII.1987, M.C. Day, MT]	Solea, Ceram (Seram) Isl., Maluku Prov., Indonesia	-2.8828	129.5608	Google Earth	Indonesia	Maluku			derived from literature & GEOnet	Aug-1987	Day, M. C.	malaise trap		Burks, R. A. (Roger A.)	2010	Paratype		Uncaria	http://hol.osu.edu/spmInfo.html?id=OSUC%20368925
urn:lsid:biosci.ohio-state.edu:osuc_occurrences:OSUC__368924	en	PreservedSpecimen	OSUC 368924	urn:lsid:biosci.ohio-state.edu:osuc_names:275569	Oxyscelio asperi (MS)	female	adult	1	CNCI	Insects	[INDONESIA: Ceram Solea, VIII.1987 M.C. Day Uncaria sp.]	Solea, Ceram (Seram) Isl., Maluku Prov., Indonesia	-2.8828	129.5608	Google Earth	Indonesia	Maluku			derived from literature & GEOnet	Aug-1987	Day, M. C.	none specified		Burks, R. A. (Roger A.)	2010	Paratype		Uncaria	http://hol.osu.edu/spmInfo.html?id=OSUC%20368924
urn:lsid:biosci.ohio-state.edu:osuc_occurrences:OSUC__368932	en	PreservedSpecimen	OSUC 368932	urn:lsid:biosci.ohio-state.edu:osuc_names:275569	Oxyscelio asperi (MS)	male	adult	1	CNCI	Insects	[INDONESIA: Seram Solea, Uncanya VIII.1987, M.C. Day, MT]	Solea, Ceram (Seram) Isl., Maluku Prov., Indonesia	-2.8828	129.5608	Google Earth	Indonesia	Maluku			derived from literature & GEOnet	Aug-1987	Day, M. C.	malaise trap		Burks, R. A. (Roger A.)	2010	Paratype		Uncaria	http://hol.osu.edu/spmInfo.html?id=OSUC%20368932
urn:lsid:biosci.ohio-state.edu:osuc_occurrences:OSUC__368937	en	PreservedSpecimen	OSUC 368937	urn:lsid:biosci.ohio-state.edu:osuc_names:275569	Oxyscelio asperi (MS)	male	adult	1	CNCI	Insects	[INDONESIA: Seram Solea, Uncanya VIII.1987, M.C. Day, MT]	Solea, Ceram (Seram) Isl., Maluku Prov., Indonesia	-2.8828	129.5608	Google Earth	Indonesia	Maluku			derived from literature & GEOnet	Aug-1987	Day, M. C.	malaise trap		Burks, R. A. (Roger A.)	2010	Paratype		Uncaria	http://hol.osu.edu/spmInfo.html?id=OSUC%20368937
urn:lsid:biosci.ohio-state.edu:osuc_occurrences:OSUC__368933	en	PreservedSpecimen	OSUC 368933	urn:lsid:biosci.ohio-state.edu:osuc_names:275569	Oxyscelio asperi (MS)	male	adult	1	OSUC	Insects	[INDONESIA: Seram Solea, Uncanya VIII.1987, M.C. Day, MT]	Solea, Ceram (Seram) Isl., Maluku Prov., Indonesia	-2.8828	129.5608	Google Earth	Indonesia	Maluku			derived from literature & GEOnet	Aug-1987	Day, M. C.	malaise trap		Burks, R. A. (Roger A.)	2010	Paratype		Uncaria	http://hol.osu.edu/spmInfo.html?id=OSUC%20368933
urn:lsid:biosci.ohio-state.edu:osuc_occurrences:OSUC__368928	en	PreservedSpecimen	OSUC 368928	urn:lsid:biosci.ohio-state.edu:osuc_names:275569	Oxyscelio asperi (MS)	male	adult	1	CNCI	Insects	[INDONESIA: Seram Solea, Uncanya VIII.1987, M.C. Day, MT]	Solea, Ceram (Seram) Isl., Maluku Prov., Indonesia	-2.8828	129.5608	Google Earth	Indonesia	Maluku			derived from literature & GEOnet	Aug-1987	Day, M. C.	malaise trap		Burks, R. A. (Roger A.)	2010	Paratype		Uncaria	http://hol.osu.edu/spmInfo.html?id=OSUC%20368928
urn:lsid:biosci.ohio-state.edu:osuc_occurrences:OSUC__368926	en	PreservedSpecimen	OSUC 368926	urn:lsid:biosci.ohio-state.edu:osuc_names:275569	Oxyscelio asperi (MS)	male	adult	1	CNCI	Insects	[INDONESIA: Seram Solea, Uncanya VIII.1987, M.C. Day, MT]	Solea, Ceram (Seram) Isl., Maluku Prov., Indonesia	-2.8828	129.5608	Google Earth	Indonesia	Maluku			derived from literature & GEOnet	Aug-1987	Day, M. C.	malaise trap		Burks, R. A. (Roger A.)	2010	Paratype		Uncaria	http://hol.osu.edu/spmInfo.html?id=OSUC%20368926
urn:lsid:biosci.ohio-state.edu:osuc_occurrences:OSUC__368936	en	PreservedSpecimen	OSUC 368936	urn:lsid:biosci.ohio-state.edu:osuc_names:275569	Oxyscelio asperi (MS)	male	adult	1	OSUC	Insects	[INDONESIA: Seram Solea, Uncanya VIII.1987, M.C. Day, MT]	Solea, Ceram (Seram) Isl., Maluku Prov., Indonesia	-2.8828	129.5608	Google Earth	Indonesia	Maluku			derived from literature & GEOnet	Aug-1987	Day, M. C.	malaise trap		Burks, R. A. (Roger A.)	2010	Paratype		Uncaria	http://hol.osu.edu/spmInfo.html?id=OSUC%20368936
urn:lsid:biosci.ohio-state.edu:osuc_occurrences:OSUC__435936	en	PreservedSpecimen	OSUC 435936	urn:lsid:biosci.ohio-state.edu:osuc_names:5028	Oxyscelio mirellus	female	adult	1	QDPC	Insects	[Yarragil 4P Catchment via Dwellingup, W.A. 18-25.ii.1981 A. Postle. Malaise trap]	Yarragil 4P Catchment, via Dwellingup, WA, Australia	-32.81	116.11	AGPN-Aust.	Australia	Western Australia				18 February 1981 - 25 February 1981	Postle, A.	malaise trap		Burks, R. A. (Roger A.)	2010				http://hol.osu.edu/spmInfo.html?id=OSUC%20435936
urn:lsid:biosci.ohio-state.edu:osuc_occurrences:WAM__Ent.__Reg__No.__70285	en	PreservedSpecimen	WAM Ent. Reg No. 70285	urn:lsid:biosci.ohio-state.edu:osuc_names:5028	Oxyscelio mirellus	female	adult	1	WAMP	Insects	[Hatter Hill, 40 km NE of Lake King PO W.Aust.29 Dec.1979 A.M.& M.J. Douglas On mallee flowers] [Western Australian Museum Entomology Reg no. 70285]	Hatter Hill, 40km NE Lake King Post Office, WA, Australia	-32.8231	119.9819	AGPN	Australia	Western Australia				29 December 1979	Douglas, A. M. & Douglas, M. J.	none specified		Burks, R. A. (Roger A.)	2010			mallee	http://hol.osu.edu/spmInfo.html?id=WAM%20Ent.%20Reg%20No.%2070285
urn:lsid:biosci.ohio-state.edu:osuc_occurrences:OSUC__462746	en	PreservedSpecimen	OSUC 462746	urn:lsid:biosci.ohio-state.edu:osuc_names:5028	Oxyscelio mirellus	female	adult	1	CNCI	Insects	[AUSTRALIA: W. A. Stirling Range N.P. Red Gun Pass, 14-17 Jan 1999 13 km N Red Gun Springs 34°22'02" S; 117°48'15"E GAP Gibson YPT 1200 ft]	Stirling Range National Park, 34°22'02"S 117°48'15"E, 1200ft, Red Gum Pass, 1.3km N Red Gum Spring, WA, Australia	-34.3672	117.8042	label	Australia	Western Australia				14 January 1999 - 17 January 1999	Gibson, G. A. P. (Gary A. P.)	yellow pan trap		Burks, R. A. (Roger A.)	2012				http://hol.osu.edu/spmInfo.html?id=OSUC%20462746
urn:lsid:biosci.ohio-state.edu:osuc_occurrences:OSUC__462747	en	PreservedSpecimen	OSUC 462747	urn:lsid:biosci.ohio-state.edu:osuc_names:5028	Oxyscelio mirellus	female	adult	1	CNCI	Insects	[AUSTRALIA: W. A. Stirling Range N. P. Red Gun Pass, 14-17.I.1999 1.3 km N Red Gun Springs 34°22'02" S; 117°48'15"E G.A.P. Gibson,YPT,1200 ft.]	Stirling Range National Park, 34°22'02"S 117°48'15"E, 1200ft, Red Gum Pass, 1.3km N Red Gum Spring, WA, Australia	-34.3672	117.8042	label	Australia	Western Australia				14 January 1999 - 17 January 1999	Gibson, G. A. P. (Gary A. P.)	yellow pan trap		Burks, R. A. (Roger A.)	2012				http://hol.osu.edu/spmInfo.html?id=OSUC%20462747
urn:lsid:biosci.ohio-state.edu:osuc_occurrences:OSUC__462748	en	PreservedSpecimen	OSUC 462748	urn:lsid:biosci.ohio-state.edu:osuc_names:5028	Oxyscelio mirellus	male	adult	1	ANIC	Insects	[33.20S 137.06E S.A. 43km NNE Cowell 28 Nov. 1992 I.Naumann,J. Cardale]	43km NNE Cowell, 33°20'S 137°06'E, SA, Australia	-33.3333	137.1	label	Australia	South Australia				28 November 1992	Naumann, I. & Cardale, J.	none specified		Burks, R. A. (Roger A.)	2012				http://hol.osu.edu/spmInfo.html?id=OSUC%20462748
urn:lsid:biosci.ohio-state.edu:osuc_occurrences:OSUC__462749	en	PreservedSpecimen	OSUC 462749	urn:lsid:biosci.ohio-state.edu:osuc_names:5028	Oxyscelio mirellus	male	adult	1	WINC	Insects	[S.AUST: Aldinga Scrub 40 km SSW of Adelaide 17-27.Mar.87. M.T. P. Dangerfield]	Aldinga Scrub, 40km SSW Adelaide, SA, Australia	-35.2939	138.4558	AGPN	Australia	South Australia				17 March 1987 - 27 March 1987	Dangerfield, P. (Paul)	malaise trap		Burks, R. A. (Roger A.)	2012				http://hol.osu.edu/spmInfo.html?id=OSUC%20462749
urn:lsid:biosci.ohio-state.edu:osuc_occurrences:OSUC__449030	en	PreservedSpecimen	OSUC 449030	urn:lsid:biosci.ohio-state.edu:osuc_names:5028	Oxyscelio mirellus	female	adult	1	BMNH	Insects	[W.AUSTRALIA Melaleuca Park, 30km. N. Perth 18.xi.1982. Z.Boucek.]	Melaleuca Park, 30km N Perth, WA, Australia	-31.6942	115.9133	AGPN-Aust.	Australia	Western Australia				18 November 1982	Boucek, Z. (Zdenek)	none specified		Burks, R. A. (Roger A.)	2012				http://hol.osu.edu/spmInfo.html?id=OSUC%20449030
urn:lsid:biosci.ohio-state.edu:osuc_occurrences:OSUC__449031	en	PreservedSpecimen	OSUC 449031	urn:lsid:biosci.ohio-state.edu:osuc_names:5028	Oxyscelio mirellus	female	adult	1	BMNH	Insects	[Yanchep. 32mls. N of Perth. 29.i-8.ii.1936.] [W.AUSTRALIA: R.E.Turner. B.M.1936-28.] [Oxyscelio mirellus Dodd. [female] Id A.P.D.] [15]	Yanchep, 32mi N Perth, WA, Australia	-31.55	115.6833	AGPN-Aust.	Australia	Western Australia		Yanchep		29 January 1936 - 8 February 1936	Turner, R. E. (Rowland E.)	none specified		Burks, R. A. (Roger A.)	2012				http://hol.osu.edu/spmInfo.html?id=OSUC%20449031
urn:lsid:biosci.ohio-state.edu:osuc_occurrences:OSUC__449032	en	PreservedSpecimen	OSUC 449032	urn:lsid:biosci.ohio-state.edu:osuc_names:5028	Oxyscelio mirellus	male	adult	1	WINC	Insects	[Yarragil 4P Catchment via Dwellingup, W.A. 18-28.v.1981 A. Pos-tle Malaise trap]	Yarragil 4P Catchment, via Dwellingup, WA, Australia	-32.81	116.11	AGPN-Aust.	Australia	Western Australia				18 May 1981 - 28 May 1981	Postle, A.	malaise trap		Burks, R. A. (Roger A.)	2012				http://hol.osu.edu/spmInfo.html?id=OSUC%20449032
urn:lsid:biosci.ohio-state.edu:osuc_occurrences:OSUC__449033	en	PreservedSpecimen	OSUC 449033	urn:lsid:biosci.ohio-state.edu:osuc_names:5028	Oxyscelio mirellus	male	adult	1	WINC	Insects	[Yarragil 4P Catchment via Dwellingup, W.A. 11-18.xii.1980 A Pos-tle Malaise trap]	Yarragil 4P Catchment, via Dwellingup, WA, Australia	-32.81	116.11	AGPN-Aust.	Australia	Western Australia				11 December 1980 - 18 December 1980	Postle, A.	malaise trap		Burks, R. A. (Roger A.)	2012				http://hol.osu.edu/spmInfo.html?id=OSUC%20449033
urn:lsid:biosci.ohio-state.edu:osuc_occurrences:OSUC__449034	en	PreservedSpecimen	OSUC 449034	urn:lsid:biosci.ohio-state.edu:osuc_names:5028	Oxyscelio mirellus	male	adult	1	WINC	Insects	[Yarragil 4P Catchment via Dwellingup, W.A. 11-18.xii.1980 A Pos-tle Malaise trap]	Yarragil 4P Catchment, via Dwellingup, WA, Australia	-32.81	116.11	AGPN-Aust.	Australia	Western Australia				11 December 1980 - 18 December 1980	Postle, A.	malaise trap		Burks, R. A. (Roger A.)	2012				http://hol.osu.edu/spmInfo.html?id=OSUC%20449034
urn:lsid:biosci.ohio-state.edu:osuc_occurrences:OSUC__449035	en	PreservedSpecimen	OSUC 449035	urn:lsid:biosci.ohio-state.edu:osuc_names:5028	Oxyscelio mirellus	male	adult	1	WINC	Insects	[Yarragil 4P Catchment via Dwellingup, W.A. 11-18.xii.1980 A Pos-tle Malaise trap]	Yarragil 4P Catchment, via Dwellingup, WA, Australia	-32.81	116.11	AGPN-Aust.	Australia	Western Australia				11 December 1980 - 18 December 1980	Postle, A.	malaise trap		Burks, R. A. (Roger A.)	2012				http://hol.osu.edu/spmInfo.html?id=OSUC%20449035
urn:lsid:biosci.ohio-state.edu:osuc_occurrences:OSUC__449036	en	PreservedSpecimen	OSUC 449036	urn:lsid:biosci.ohio-state.edu:osuc_names:5028	Oxyscelio mirellus	male	adult	1	WINC	Insects	[Yarragil 4P Catchment via Dwellingup, W.A. 18-28.v.1981 A. Pos-tle Malaise trap]	Yarragil 4P Catchment, via Dwellingup, WA, Australia	-32.81	116.11	AGPN-Aust.	Australia	Western Australia				18 May 1981 - 28 May 1981	Postle, A.	malaise trap		Burks, R. A. (Roger A.)	2012				http://hol.osu.edu/spmInfo.html?id=OSUC%20449036
urn:lsid:biosci.ohio-state.edu:osuc_occurrences:OSUC__449037	en	PreservedSpecimen	OSUC 449037	urn:lsid:biosci.ohio-state.edu:osuc_names:5028	Oxyscelio mirellus	male	adult	1	BMNH	Insects	[W.AUSTRALIA Perth, Wembley 19.x.82. Boucek]	Wembley, Perth, WA, Australia	-31.9364	115.8136	AGPN	Australia	Western Australia		Wembley		19 October 1982	Boucek	none specified		Burks, R. A. (Roger A.)	2012				http://hol.osu.edu/spmInfo.html?id=OSUC%20449037
urn:lsid:biosci.ohio-state.edu:osuc_occurrences:OSUC__449038	en	PreservedSpecimen	OSUC 449038	urn:lsid:biosci.ohio-state.edu:osuc_names:5028	Oxyscelio mirellus	male	adult	1	BMNH	Insects	[W.AUSTRALIA Melaleuca Park, 30km. N. Perth 18.xi.1982. Z.Boucek.]	Melaleuca Park, 30km N Perth, WA, Australia	-31.6942	115.9133	AGPN-Aust.	Australia	Western Australia				18 November 1982	Boucek, Z. (Zdenek)	none specified		Burks, R. A. (Roger A.)	2012				http://hol.osu.edu/spmInfo.html?id=OSUC%20449038
urn:lsid:biosci.ohio-state.edu:osuc_occurrences:OSUC__449039	en	PreservedSpecimen	OSUC 449039	urn:lsid:biosci.ohio-state.edu:osuc_names:5028	Oxyscelio mirellus	male	adult	1	BMNH	Insects	[W.AUSTRALIA Melaleuca Park, 30km. N. Perth 18.xi.1982. Z.Boucek.]	Melaleuca Park, 30km N Perth, WA, Australia	-31.6942	115.9133	AGPN-Aust.	Australia	Western Australia				18 November 1982	Boucek, Z. (Zdenek)	none specified		Burks, R. A. (Roger A.)	2012				http://hol.osu.edu/spmInfo.html?id=OSUC%20449039
urn:lsid:biosci.ohio-state.edu:osuc_occurrences:OSUC__449040	en	PreservedSpecimen	OSUC 449040	urn:lsid:biosci.ohio-state.edu:osuc_names:5028	Oxyscelio mirellus	male	adult	1	BMNH	Insects	[W.AUSTRALIA Melaleuca Park, 30km. N. Perth 18.xi.1982. Z.Boucek.]	Melaleuca Park, 30km N Perth, WA, Australia	-31.6942	115.9133	AGPN-Aust.	Australia	Western Australia				18 November 1982	Boucek, Z. (Zdenek)	none specified		Burks, R. A. (Roger A.)	2012				http://hol.osu.edu/spmInfo.html?id=OSUC%20449040
urn:lsid:biosci.ohio-state.edu:osuc_occurrences:OSUC__449041	en	PreservedSpecimen	OSUC 449041	urn:lsid:biosci.ohio-state.edu:osuc_names:5028	Oxyscelio mirellus	male	adult	1	BMNH	Insects	[W.AUSTRALIA Melaleuca Park, 30km. N. Perth 18.xi.1982. Z.Boucek.]	Melaleuca Park, 30km N Perth, WA, Australia	-31.6942	115.9133	AGPN-Aust.	Australia	Western Australia				18 November 1982	Boucek, Z. (Zdenek)	none specified		Burks, R. A. (Roger A.)	2012				http://hol.osu.edu/spmInfo.html?id=OSUC%20449041
urn:lsid:biosci.ohio-state.edu:osuc_occurrences:OSUC__449042	en	PreservedSpecimen	OSUC 449042	urn:lsid:biosci.ohio-state.edu:osuc_names:5028	Oxyscelio mirellus	male	adult	1	BMNH	Insects	[W.AUSTRALIA: Perth, 30km N. 18.xi.82.Boucek]	30km N Perth, WA, Australia	-31.6942	115.9133	AGPN	Australia	Western Australia			coords. for Melaleuca which is 30km N of Perth	18 November 1982	Boucek	none specified		Burks, R. A. (Roger A.)	2012				http://hol.osu.edu/spmInfo.html?id=OSUC%20449042
urn:lsid:biosci.ohio-state.edu:osuc_occurrences:OSUC__449043	en	PreservedSpecimen	OSUC 449043	urn:lsid:biosci.ohio-state.edu:osuc_names:5028	Oxyscelio mirellus	male	adult	1	BMNH	Insects	[W.AUSTRALIA: Perth, 30km N. 18.xi.82.Boucek]	30km N Perth, WA, Australia	-31.6942	115.9133	AGPN	Australia	Western Australia			coords. for Melaleuca which is 30km N of Perth	18 November 1982	Boucek	none specified		Burks, R. A. (Roger A.)	2012				http://hol.osu.edu/spmInfo.html?id=OSUC%20449043
urn:lsid:biosci.ohio-state.edu:osuc_occurrences:OSUC__449044	en	PreservedSpecimen	OSUC 449044	urn:lsid:biosci.ohio-state.edu:osuc_names:5028	Oxyscelio mirellus	male	adult	1	BMNH	Insects	[W.AUSTRALIA Melaleuca Park, 30km. N. Perth 18.xi.1982. Z.Boucek.]	Melaleuca Park, 30km N Perth, WA, Australia	-31.6942	115.9133	AGPN-Aust.	Australia	Western Australia				18 November 1982	Boucek, Z. (Zdenek)	none specified		Burks, R. A. (Roger A.)	2012				http://hol.osu.edu/spmInfo.html?id=OSUC%20449044
urn:lsid:biosci.ohio-state.edu:osuc_occurrences:OSUC__449045	en	PreservedSpecimen	OSUC 449045	urn:lsid:biosci.ohio-state.edu:osuc_names:5028	Oxyscelio mirellus	male	adult	1	UQIC	Insects	[Yarragil 4P Catchment via Dwellingup W.A. 18-25.ii.1981 A. Postle malaise trap]	Yarragil 4P Catchment, via Dwellingup, WA, Australia	-32.81	116.11	AGPN-Aust.	Australia	Western Australia				18 February 1981 - 25 February 1981	Postle, A.	malaise trap		Burks, R. A. (Roger A.)	2012				http://hol.osu.edu/spmInfo.html?id=OSUC%20449045
urn:lsid:biosci.ohio-state.edu:osuc_occurrences:OSUC__449046	en	PreservedSpecimen	OSUC 449046	urn:lsid:biosci.ohio-state.edu:osuc_names:5028	Oxyscelio mirellus	male	adult	1	UQIC	Insects	[Yarragil 4P Catchment via Dwellingup W.A. 18-25.ii.1981 A. Postle malaise trap]	Yarragil 4P Catchment, via Dwellingup, WA, Australia	-32.81	116.11	AGPN-Aust.	Australia	Western Australia				18 February 1981 - 25 February 1981	Postle, A.	malaise trap		Burks, R. A. (Roger A.)	2012				http://hol.osu.edu/spmInfo.html?id=OSUC%20449046
urn:lsid:biosci.ohio-state.edu:osuc_occurrences:OSUC__449047	en	PreservedSpecimen	OSUC 449047	urn:lsid:biosci.ohio-state.edu:osuc_names:5028	Oxyscelio mirellus	male	adult	1	UQIC	Insects	[Yarragil 4P Catchment via Dwellingup W.A. 18-25.ii.1981 A. Postle malaise trap]	Yarragil 4P Catchment, via Dwellingup, WA, Australia	-32.81	116.11	AGPN-Aust.	Australia	Western Australia				18 February 1981 - 25 February 1981	Postle, A.	malaise trap		Burks, R. A. (Roger A.)	2012				http://hol.osu.edu/spmInfo.html?id=OSUC%20449047
urn:lsid:biosci.ohio-state.edu:osuc_occurrences:OSUC__449048	en	PreservedSpecimen	OSUC 449048	urn:lsid:biosci.ohio-state.edu:osuc_names:5028	Oxyscelio mirellus	male	adult	1	UQIC	Insects	[Esperance, W.A. 33°54'S 121°54'E 8 Jan 1987 G. and A. Daniels in sand dunes]	Esperance, 33°54'S 121°54'E, sand dunes, WA, Australia	-33.9	121.9	label	Australia	Western Australia		Esperance		8 January 1987	Daniels, G. & Daniels, A.	none specified		Burks, R. A. (Roger A.)	2012		sand dunes		http://hol.osu.edu/spmInfo.html?id=OSUC%20449048
urn:lsid:biosci.ohio-state.edu:osuc_occurrences:OSUC__449049	en	PreservedSpecimen	OSUC 449049	urn:lsid:biosci.ohio-state.edu:osuc_names:5028	Oxyscelio mirellus	male	adult	1	BMNH	Insects	[W.AUSTRALIA: Perth, 14.xi.1982. Z.Boucek]	Perth, WA, Australia	-31.95	115.85	AGPN-Aust.	Australia	Western Australia		Perth		14 November 1982	Boucek, Z. (Zdenek)	none specified		Burks, R. A. (Roger A.)	2012				http://hol.osu.edu/spmInfo.html?id=OSUC%20449049
urn:lsid:biosci.ohio-state.edu:osuc_occurrences:OSUC__449050	en	PreservedSpecimen	OSUC 449050	urn:lsid:biosci.ohio-state.edu:osuc_names:5028	Oxyscelio mirellus	male	adult	1	BMNH	Insects	[W.AUSTRALIA Melaleuca Park, 30km. N. Perth 18.xi.1982. Z.Boucek.]	Melaleuca Park, 30km N Perth, WA, Australia	-31.6942	115.9133	AGPN-Aust.	Australia	Western Australia				18 November 1982	Boucek, Z. (Zdenek)	none specified		Burks, R. A. (Roger A.)	2012				http://hol.osu.edu/spmInfo.html?id=OSUC%20449050
urn:lsid:biosci.ohio-state.edu:osuc_occurrences:OSUC__449051	en	PreservedSpecimen	OSUC 449051	urn:lsid:biosci.ohio-state.edu:osuc_names:5028	Oxyscelio mirellus	male	adult	1	BMNH	Insects	[W.AUSTRALIA Melaleuca Park, 30km. N. Perth 18.xi.1982. Z.Boucek.]	Melaleuca Park, 30km N Perth, WA, Australia	-31.6942	115.9133	AGPN-Aust.	Australia	Western Australia				18 November 1982	Boucek, Z. (Zdenek)	none specified		Burks, R. A. (Roger A.)	2012				http://hol.osu.edu/spmInfo.html?id=OSUC%20449051
urn:lsid:biosci.ohio-state.edu:osuc_occurrences:OSUC__449052	en	PreservedSpecimen	OSUC 449052	urn:lsid:biosci.ohio-state.edu:osuc_names:5028	Oxyscelio mirellus	male	adult	1	BMNH	Insects	[W.AUSTRALIA Melaleuca Park, 30km. N. Perth 18.xi.1982. Z.Boucek.]	Melaleuca Park, 30km N Perth, WA, Australia	-31.6942	115.9133	AGPN-Aust.	Australia	Western Australia				18 November 1982	Boucek, Z. (Zdenek)	none specified		Burks, R. A. (Roger A.)	2012				http://hol.osu.edu/spmInfo.html?id=OSUC%20449052
urn:lsid:biosci.ohio-state.edu:osuc_occurrences:OSUC__449053	en	PreservedSpecimen	OSUC 449053	urn:lsid:biosci.ohio-state.edu:osuc_names:5028	Oxyscelio mirellus	male	adult	1	BMNH	Insects	[W.AUSTRALIA Melaleuca Park, 30km. N. Perth 18.xi.1982. Z.Boucek.]	Melaleuca Park, 30km N Perth, WA, Australia	-31.6942	115.9133	AGPN-Aust.	Australia	Western Australia				18 November 1982	Boucek, Z. (Zdenek)	none specified		Burks, R. A. (Roger A.)	2012				http://hol.osu.edu/spmInfo.html?id=OSUC%20449053
urn:lsid:biosci.ohio-state.edu:osuc_occurrences:OSUC__449054	en	PreservedSpecimen	OSUC 449054	urn:lsid:biosci.ohio-state.edu:osuc_names:5028	Oxyscelio mirellus	male	adult	1	BMNH	Insects	[W.AUSTRALIA: Perth, 30km N. 18.xi.82.Boucek]	30km N Perth, WA, Australia	-31.6942	115.9133	AGPN	Australia	Western Australia			coords. for Melaleuca which is 30km N of Perth	18 November 1982	Boucek	none specified		Burks, R. A. (Roger A.)	2012				http://hol.osu.edu/spmInfo.html?id=OSUC%20449054
urn:lsid:biosci.ohio-state.edu:osuc_occurrences:OSUC__449055	en	PreservedSpecimen	OSUC 449055	urn:lsid:biosci.ohio-state.edu:osuc_names:5028	Oxyscelio mirellus	male	adult	1	BMNH	Insects	[W.AUSTRALIA Melaleuca Park, 30km. N. Perth 18.xi.1982. Z.Boucek.]	Melaleuca Park, 30km N Perth, WA, Australia	-31.6942	115.9133	AGPN-Aust.	Australia	Western Australia				18 November 1982	Boucek, Z. (Zdenek)	none specified		Burks, R. A. (Roger A.)	2012				http://hol.osu.edu/spmInfo.html?id=OSUC%20449055
urn:lsid:biosci.ohio-state.edu:osuc_occurrences:OSUC__449056	en	PreservedSpecimen	OSUC 449056	urn:lsid:biosci.ohio-state.edu:osuc_names:5028	Oxyscelio mirellus	male	adult	1	WINC	Insects	[W.Aust: Mt. Cooke, 28.i-17.ii.91, M.S. Harvey & J.M.Waldock, M.T.]	Mount Cooke, WA, Australia	-32.4167	116.35	AGPN-Aust.	Australia	Western Australia		Mount Cooke		28 January 1991 - 17 February 1991	Harvey, M. S. & Waldock, J. M.	malaise trap		Burks, R. A. (Roger A.)	2012				http://hol.osu.edu/spmInfo.html?id=OSUC%20449056
urn:lsid:biosci.ohio-state.edu:osuc_occurrences:OSUC__449057	en	PreservedSpecimen	OSUC 449057	urn:lsid:biosci.ohio-state.edu:osuc_names:5028	Oxyscelio mirellus	male	adult	1	UQIC	Insects	[Yarragil 4P Catchment via Dwillingup W.A. 18-25.ii.1981 A. Postle Malaise trap]	Yarragil 4P Catchment, via Dwellingup, WA, Australia	-32.81	116.11	AGPN-Aust.	Australia	Western Australia				18 February 1981 - 25 February 1981	Postle, A.	malaise trap		Burks, R. A. (Roger A.)	2012				http://hol.osu.edu/spmInfo.html?id=OSUC%20449057
urn:lsid:biosci.ohio-state.edu:osuc_occurrences:OSUC__449058	en	PreservedSpecimen	OSUC 449058	urn:lsid:biosci.ohio-state.edu:osuc_names:5028	Oxyscelio mirellus	male	adult	1	BMNH	Insects	[W.AUSTRALIA Melaleuca Park, 30km. N. Perth 18.xi.1982. Z.Boucek.]	Melaleuca Park, 30km N Perth, WA, Australia	-31.6942	115.9133	AGPN-Aust.	Australia	Western Australia				18 November 1982	Boucek, Z. (Zdenek)	none specified		Burks, R. A. (Roger A.)	2012				http://hol.osu.edu/spmInfo.html?id=OSUC%20449058
urn:lsid:biosci.ohio-state.edu:osuc_occurrences:OSUC__449059	en	PreservedSpecimen	OSUC 449059	urn:lsid:biosci.ohio-state.edu:osuc_names:5028	Oxyscelio mirellus	male	adult	1	BMNH	Insects	[W.AUSTRALIA Melaleuca Park, 30km. N. Perth 18.xi.1982. Z.Boucek.]	Melaleuca Park, 30km N Perth, WA, Australia	-31.6942	115.9133	AGPN-Aust.	Australia	Western Australia				18 November 1982	Boucek, Z. (Zdenek)	none specified		Burks, R. A. (Roger A.)	2012				http://hol.osu.edu/spmInfo.html?id=OSUC%20449059
urn:lsid:biosci.ohio-state.edu:osuc_occurrences:OSUC__449060	en	PreservedSpecimen	OSUC 449060	urn:lsid:biosci.ohio-state.edu:osuc_names:5028	Oxyscelio mirellus	male	adult	1	BMNH	Insects	[W.AUSTRALIA: Perth, 14.xi.1982. Z.Boucek]	Perth, WA, Australia	-31.95	115.85	AGPN-Aust.	Australia	Western Australia		Perth		14 November 1982	Boucek, Z. (Zdenek)	none specified		Burks, R. A. (Roger A.)	2012				http://hol.osu.edu/spmInfo.html?id=OSUC%20449060
urn:lsid:biosci.ohio-state.edu:osuc_occurrences:OSUC__449061	en	PreservedSpecimen	OSUC 449061	urn:lsid:biosci.ohio-state.edu:osuc_names:5028	Oxyscelio mirellus	male	adult	1	BMNH	Insects	[W. AUSTRALIA: Bailey Ranges, 4.i.1966] [J.A.Grant, B.M./ CSIRO Expidition B.M.1973-346.] [Oxyscelio det. I.D.Galloway, 1977]	Bailey Range, WA, Australia	-28.4819	123.0142	AGPN	Australia	Western Australia				4 January 1966	Grant, J. A.	none specified		Burks, R. A. (Roger A.)	2012				http://hol.osu.edu/spmInfo.html?id=OSUC%20449061
urn:lsid:biosci.ohio-state.edu:osuc_occurrences:OSUC__449062	en	PreservedSpecimen	OSUC 449062	urn:lsid:biosci.ohio-state.edu:osuc_names:5028	Oxyscelio mirellus	male	adult	1	BMNH	Insects	[Yanchep. 32 mls. N. of Perth. 9-23.i.1936] [W.AUSTRALIA: Miss A. Raymond. B.M.1936-28.] [Oxyscelio mirellus Dodd. [male] Id A.P.D.] [15]	Yanchep, 32mi N Perth, WA, Australia	-31.55	115.6833	AGPN-Aust.	Australia	Western Australia		Yanchep		9 January 1936 - 23 January 1936	Raymond, A.	none specified		Burks, R. A. (Roger A.)	2012				http://hol.osu.edu/spmInfo.html?id=OSUC%20449062
urn:lsid:biosci.ohio-state.edu:osuc_occurrences:OSUC__335894	en	PreservedSpecimen	OSUC 335894	urn:lsid:biosci.ohio-state.edu:osuc_names:275459	Oxyscelio reflectens (MS)	female	adult	1	OSUC	Insects	[14°57.32'N99°26.972'E, THAILAND Suphanburi Phu Toei NP hill top/road 650m, Malaise 8-15.viii.2008, Saunbua, L. leg. T3135]	Pu Toei National Park, 14°57.320'N 99°26.972'E, 650m, T3135, hilltop / road, Phu Toei Mt., Suphan Buri Prov., Thailand	14.9553	99.4495	label	Thailand	Suphan Buri				8 August 2008 - 15 August 2008	Saunbua, L.	malaise trap	T3135	Burks, R. A. (Roger A.)	2010	Paratype	hilltop; road		http://hol.osu.edu/spmInfo.html?id=OSUC%20335894
urn:lsid:biosci.ohio-state.edu:osuc_occurrences:OSUC__335895	en	PreservedSpecimen	OSUC 335895	urn:lsid:biosci.ohio-state.edu:osuc_names:275459	Oxyscelio reflectens (MS)	female	adult	1	QSBG	Insects	[14°57.32'N99°26.972'E, THAILAND Suphanburi Phu Toei NP hill top/road 650m, Malaise 8-15.viii.2008, Saunbua, L. leg. T3135]	Pu Toei National Park, 14°57.320'N 99°26.972'E, 650m, T3135, hilltop / road, Phu Toei Mt., Suphan Buri Prov., Thailand	14.9553	99.4495	label	Thailand	Suphan Buri				8 August 2008 - 15 August 2008	Saunbua, L.	malaise trap	T3135	Burks, R. A. (Roger A.)	2010	Paratype	hilltop; road		http://hol.osu.edu/spmInfo.html?id=OSUC%20335895
urn:lsid:biosci.ohio-state.edu:osuc_occurrences:OSUC__335928	en	PreservedSpecimen	OSUC 335928	urn:lsid:biosci.ohio-state.edu:osuc_names:275459	Oxyscelio reflectens (MS)	female	adult	1	OSUC	Insects	[14°29.972'N 98°53.035'E, THAILAND Kanchanaburi Khuean Srinagarindra NP, Chong Kraborg 210m MT, 4-11.ix.2008 Bonnam & Phumarin leg. T3431]	Khuean Srinagarindra National Park, 14°29.972'N 98°53.035'E, 210m, T3431, Khong Kraborg, Kanchanaburi Prov., Thailand	14.4995	98.884	label	Thailand	Kanchanaburi				4 September 2008 - 11 September 2008	Boonnam & Phumarin	malaise trap	T3431	Burks, R. A. (Roger A.)	2010	Paratype			http://hol.osu.edu/spmInfo.html?id=OSUC%20335928
urn:lsid:biosci.ohio-state.edu:osuc_occurrences:OSUC__335925	en	PreservedSpecimen	OSUC 335925	urn:lsid:biosci.ohio-state.edu:osuc_names:275459	Oxyscelio reflectens (MS)	female	adult	1	OSUC	Insects	[14°29.972'N 98°53.035'E, THAILAND Kanchanaburi Khuean Srinagarindra NP, Chong Kraborg 210m MT, 4-11.ix.2008 Bonnam & Phumarin leg. T3431]	Khuean Srinagarindra National Park, 14°29.972'N 98°53.035'E, 210m, T3431, Khong Kraborg, Kanchanaburi Prov., Thailand	14.4995	98.884	label	Thailand	Kanchanaburi				4 September 2008 - 11 September 2008	Boonnam & Phumarin	malaise trap	T3431	Burks, R. A. (Roger A.)	2010	Paratype			http://hol.osu.edu/spmInfo.html?id=OSUC%20335925
urn:lsid:biosci.ohio-state.edu:osuc_occurrences:OSUC__335924	en	PreservedSpecimen	OSUC 335924	urn:lsid:biosci.ohio-state.edu:osuc_names:275459	Oxyscelio reflectens (MS)	female	adult	1	OSUC	Insects	[14°29.972'N 98°53.035'E, THAILAND Kanchanaburi Khuean Srinagarindra NP, Chong Kraborg 210m MT, 4-11.ix.2008 Bonnam & Phumarin leg. T3431]	Khuean Srinagarindra National Park, 14°29.972'N 98°53.035'E, 210m, T3431, Khong Kraborg, Kanchanaburi Prov., Thailand	14.4995	98.884	label	Thailand	Kanchanaburi				4 September 2008 - 11 September 2008	Boonnam & Phumarin	malaise trap	T3431	Burks, R. A. (Roger A.)	2010	Paratype			http://hol.osu.edu/spmInfo.html?id=OSUC%20335924
urn:lsid:biosci.ohio-state.edu:osuc_occurrences:OSUC__335921	en	PreservedSpecimen	OSUC 335921	urn:lsid:biosci.ohio-state.edu:osuc_names:275459	Oxyscelio reflectens (MS)	female	adult	1	OSUC	Insects	[14°29.972'N 98°53.035'E, THAILAND Kanchanaburi Khuean Srinagarindra NP, Chong Kraborg 210m MT, 4-11.ix.2008 Bonnam & Phumarin leg. T3431]	Khuean Srinagarindra National Park, 14°29.972'N 98°53.035'E, 210m, T3431, Khong Kraborg, Kanchanaburi Prov., Thailand	14.4995	98.884	label	Thailand	Kanchanaburi				4 September 2008 - 11 September 2008	Boonnam & Phumarin	malaise trap	T3431	Burks, R. A. (Roger A.)	2010	Paratype			http://hol.osu.edu/spmInfo.html?id=OSUC%20335921
urn:lsid:biosci.ohio-state.edu:osuc_occurrences:OSUC__335920	en	PreservedSpecimen	OSUC 335920	urn:lsid:biosci.ohio-state.edu:osuc_names:275459	Oxyscelio reflectens (MS)	female	adult	1	OSUC	Insects	[14°29.972'N 98°53.035'E, THAILAND Kanchanaburi Khuean Srinagarindra NP, Chong Kraborg 210m MT, 4-11.ix.2008 Bonnam & Phumarin leg. T3431]	Khuean Srinagarindra National Park, 14°29.972'N 98°53.035'E, 210m, T3431, Khong Kraborg, Kanchanaburi Prov., Thailand	14.4995	98.884	label	Thailand	Kanchanaburi				4 September 2008 - 11 September 2008	Boonnam & Phumarin	malaise trap	T3431	Burks, R. A. (Roger A.)	2010	Paratype			http://hol.osu.edu/spmInfo.html?id=OSUC%20335920
urn:lsid:biosci.ohio-state.edu:osuc_occurrences:OSUC__335089	en	PreservedSpecimen	OSUC 335089	urn:lsid:biosci.ohio-state.edu:osuc_names:275459	Oxyscelio reflectens (MS)	female	adult	1	OSUC	Insects	[14°29.972'N 98°53.035'E, THAILAND Kanchanaburi Khuean Srinagarindra NP, Chong Kraborg 210m, MT 2-9.x.2008 Boonnam & Phumarin leg. T3453]	Khuean Srinagarindra National Park, 14°29.972'N 98°53.035'E, 210m, T3453, Khong Kraborg, Kanchanaburi Prov., Thailand	14.4995	98.884	label	Thailand	Kanchanaburi				2 October 2008 - 9 October 2008	Boonnam & Phumarin	malaise trap	T3453	Burks, R. A. (Roger A.)	2010	Paratype			http://hol.osu.edu/spmInfo.html?id=OSUC%20335089
urn:lsid:biosci.ohio-state.edu:osuc_occurrences:OSUC__335094	en	PreservedSpecimen	OSUC 335094	urn:lsid:biosci.ohio-state.edu:osuc_names:275459	Oxyscelio reflectens (MS)	female	adult	1	OSUC	Insects	[14°29.972'N 98°53.035'E, THAILAND Kanchanaburi Khuean Srinagarindra NP, Chong Kraborg 210m, MT 2-9.x.2008 Boonnam & Phumarin leg. T3453]	Khuean Srinagarindra National Park, 14°29.972'N 98°53.035'E, 210m, T3453, Khong Kraborg, Kanchanaburi Prov., Thailand	14.4995	98.884	label	Thailand	Kanchanaburi				2 October 2008 - 9 October 2008	Boonnam & Phumarin	malaise trap	T3453	Burks, R. A. (Roger A.)	2010	Paratype			http://hol.osu.edu/spmInfo.html?id=OSUC%20335094
urn:lsid:biosci.ohio-state.edu:osuc_occurrences:OSUC__335224	en	PreservedSpecimen	OSUC 335224	urn:lsid:biosci.ohio-state.edu:osuc_names:275459	Oxyscelio reflectens (MS)	female	adult	1	OSUC	Insects	[14°29.972'N 98°53.035'E, THAILAND Kanchanaburi Khuean Srinagarindra NP, Chong Kraborg 210m, MT 2-9.x.2008 Boonnam & Phumarin leg. T3453]	Khuean Srinagarindra National Park, 14°29.972'N 98°53.035'E, 210m, T3453, Khong Kraborg, Kanchanaburi Prov., Thailand	14.4995	98.884	label	Thailand	Kanchanaburi				2 October 2008 - 9 October 2008	Boonnam & Phumarin	malaise trap	T3453	Burks, R. A. (Roger A.)	2010	Paratype			http://hol.osu.edu/spmInfo.html?id=OSUC%20335224
[truncated: 6,539 more rows]
